# Supplementary material for: Single‐cell transcriptomic landscape reveals distinct tumourigenesis and immune microenvironments in secondary radiation‐exposed rectal cancer
Source: Clin Transl Med. 2024 Apr 17;14(4):e1659. doi: 10.1002/ctm2.1659 (PMC11022289; doi:10.1002/ctm2.1659)
Supplement: Supplementary file 2 — Supporting Information [file CTM2-14-e1659-s003.xlsx]

## Sheet: Sheet1
Table S1: Detail samples information for single cell RNA sequencing
Invidual	SampleName	Tumor	SampleLabel	Age	Gender	Primary cancer name/Diagnosed time/T stage/N stage/FIGO stage	Primary cancer treatment	Second cancer name/Diagnosed time/T stage/N stage	Therapy	Survival	CellNumber
I1	R18072056	Control	PCN1	68	Man	Primary rectal adenocarcinoma/2020-12-15/T3 stage/N1 stage	Total mesorectal excision	NA	Total mesorectal excision	Alive/2023-8-20	1504
I1	R18072055	Primary cancer	PC1	68	Man						2831
I2	R18072060	Control	PCN2	57	Man	Primary rectal adenocarcinoma/2020-12-10/T4 stage/N1 stage	Total mesorectal excision	NA	Total mesorectal excision	Alive/2023-8-20	1275
I2	R18072059	Primary cancer	PC2	57	Man						2829
I3	N	Control	SCN1	49	Weman	Primary squamous cervical carcinoma/2017-9-21/Ⅱstage	Radiation therapy+Modified radical hysterectomy	Primary rectal adenocarcinoma/2020-12-02/T4 stage/N0 stage	Total mesorectal excision	Alive/2023-8-20	1403
I3	T	SecondCancer	SC1	49	Weman						1656
I4	N1	Control	SCN2	74	Weman	Primary squamous cervical carcinoma/2008-11-27/Ⅱstage	Radiation therapy+Modified radical hysterectomy	Primary rectal adenocarcinoma/2020-12-02/T2 stage/N0 stage	Total mesorectal excision	Alive/2023-8-20	1226
I4	T1	SecondCancer	SC2	74	Weman						3607
Samples used to perform whole genome sequence
Invidual	SampleName	Tumor	SampleLabel	Birth	Gender	Primary cancer name/Diagnosed time	Primary cancer treatment	Second cancer name/Diagnosed time	Therapy
I5	GX002	SecondCancer	GX002	1939	Male	Prostate cancer/2013	Radiotherapy	Rectal cancer/2019-20-11
I6	GX004	SecondCancer	GX004	1954	Male	Prostate cancer/2017	Radiotherapy+Surgery	Sigmoid colon cancer/2018-3-17	Total mesorectal excision
I7	GX006	SecondCancer	GX006	1957	Female	Cervical cancer/2015	Radiotherapy+Chemotherapy	Recto-sigmoid junction cancer/2016-4-11	Total mesorectal excision
I8	GX008	SecondCancer	GX008	NA	Female	Uterine sarcoma/1997	Radiotherapy+Chemotherapy	Rectal cancer/2012-11-14	Total mesorectal excision
I9	GX010	SecondCancer	GX010	NA	Male	Bladder Cancer/2000	Radiotherapy+Surgery	Rectal cancer/2003	Total mesorectal excision
I10	GX012	SecondCancer	GX012	NA	Female	Rectal cancer/2003	Radiotherapy	Uterine corpus cancer/2020	Total mesorectal excision
I11	GX014	SecondCancer	GX014	1954	Female	Cervical cancer/2017	Radiotherapy+Chemotherapy	Rectal cancer/2019-1-21
I12	GX016	SecondCancer	GX016	NA	Female	Rectal cancer/2006	Radiotherapy	Endometrial cancer/2017	Total mesorectal excision
I13	GX018	SecondCancer	GX018	1944	Female	Cervical cancer/2006	Radiotherapy+Surgery	Sigmoid colon cancer/2014-5-5
I14	GX020	SecondCancer	GX020	1949	Female	Endometrial cancer/2003	Radiotherapy+Surgery	Rectal cancer/2011-1-1	Total mesorectal excision
I15	GX022	SecondCancer	GX022	1952	Female	Cervical cancer/2006	Radiotherapy+Surgery	Rectal cancer/2020	Total mesorectal excision
I16	GX024	SecondCancer	GX024	NA	Female	Rectal cancer/2005	Radiotherapy+Chemotherapy	Endometrial cancer/2017	Total mesorectal excision
I17	GX026	SecondCancer	GX026	1935	Male	Prostate cancer/2007	Radiotherapy+Surgery	Rectal cancer/2019-5-20
I18	GX028	SecondCancer	GX028	1955	Female	Cervical cancer/2011	Radiotherapy+Chemotherapy+Surgery	Rectal cancer/2018-3-18	Total mesorectal excision
I19	GX030	SecondCancer	GX030	1939	Male	Prostate cancer/2011	Radiotherapy+Surgery	Rectal cancer/2016-12-12	Total mesorectal excision
I20	GX032	SecondCancer	GX032	NA	Female	Rectal cancer/2000	Radiotherapy+Chemotherapy	Endometrial cancer/2012	Total mesorectal excision
