# Supplementary material for: Single‐cell transcriptomic landscape reveals distinct tumourigenesis and immune microenvironments in secondary radiation‐exposed rectal cancer
Source: Clin Transl Med. 2024 Apr 17;14(4):e1659. doi: 10.1002/ctm2.1659 (PMC11022289; doi:10.1002/ctm2.1659)
Supplement: Supplementary file 3 — Supporting Information [file CTM2-14-e1659-s004.xlsx]

## Sheet: PRCs vs Ctrl
Table S2, DEGs between primary cancers and control
Compairsion	cellType	Gene	p_val	avg_log2FC	pct.1	pct.2	p_val_adj
PCs vs Control	Naïve B cells	CALM2	9.2315e-09	0.810161	0.799	0.647	0.000229606
PCs vs Control	Naïve B cells	DNAJB1	2.72009e-12	2.04898	0.542	0.272	6.76542e-08
PCs vs Control	Naïve B cells	EEF1D	1.00761e-07	0.490463	0.933	0.871	0.00250612
PCs vs Control	Naïve B cells	RGS2	8.73133e-08	0.890161	0.698	0.491	0.00217166
PCs vs Control	Naïve B cells	HSP90AA1	2.02878e-10	0.968752	0.883	0.781	5.04599e-06
PCs vs Control	Naïve B cells	CRIP1	2.15204e-08	0.819568	0.799	0.589	0.000535255
PCs vs Control	Naïve B cells	DYNLL1	4.53946e-09	1.03103	0.592	0.344	0.000112906
PCs vs Control	Naïve B cells	HSPD1	2.28967e-07	1.17884	0.542	0.335	0.00569487
PCs vs Control	Naïve B cells	HSPA1A	5.22675e-19	2.27913	0.564	0.165	1.3e-14
PCs vs Control	Naïve B cells	DNAJA1	3.51318e-09	1.14061	0.721	0.518	8.73798e-05
PCs vs Control	Naïve B cells	SMAP2	2.7302e-07	-0.865806	0.475	0.688	0.00679056
PCs vs Control	Naïve B cells	ZFAND2A	5.09723e-09	1.46292	0.263	0.058	0.000126778
PCs vs Control	Naïve B cells	HSPE1	4.2902e-19	1.82062	0.754	0.451	1.06706e-14
PCs vs Control	Naïve B cells	HLA-DPA1	1.01928e-07	-0.805521	0.799	0.879	0.00253516
PCs vs Control	Naïve B cells	HLA-DRB1	1.31861e-13	-1.51271	0.771	0.906	3.27966e-09
PCs vs Control	Naïve B cells	ATP5MPL	3.89685e-07	0.946888	0.453	0.241	0.00969225
PCs vs Control	Naïve B cells	TPT1	3.21075e-10	-0.571237	0.989	0.991	7.98578e-06
PCs vs Control	Naïve B cells	HSPB1	7.44902e-17	2.51062	0.402	0.067	1.85272e-12
PCs vs Control	Naïve B cells	DNAJB6	1.40067e-07	1.05874	0.531	0.335	0.00348375
PCs vs Control	Naïve B cells	IGHG4	6.83902e-22	1.92514	0.436	0.036	1.701e-17
PCs vs Control	Naïve B cells	S100A6	2.40095e-08	1.12932	0.587	0.366	0.000597163
PCs vs Control	Naïve B cells	FOS	1.20318e-08	-1.68674	0.453	0.643	0.000299256
PCs vs Control	Naïve B cells	B2M	1.32389e-19	0.552277	1	0.987	3.29277e-15
PCs vs Control	Naïve B cells	JUND	1.91171e-08	-1.21722	0.615	0.786	0.00047548
PCs vs Control	Naïve B cells	CACYBP	1.52421e-11	1.68284	0.397	0.125	3.79101e-07
PCs vs Control	Naïve B cells	EEF1G	4.15353e-11	0.549972	0.983	0.924	1.03307e-06
PCs vs Control	Naïve B cells	H2AFZ	7.78086e-09	0.977178	0.62	0.379	0.000193526
PCs vs Control	Naïve B cells	LGALS1	9.68257e-11	1.37305	0.559	0.299	2.40825e-06
PCs vs Control	Endothelial cells	SPARC	3.04397e-10	1.66053	0.892	0.474	7.57095e-06
PCs vs Control	Endothelial cells	H19	1.65099e-08	2.48057	0.351	0.021	0.000410635
PCs vs Control	Endothelial cells	VWA1	1.44098e-09	1.89662	0.662	0.274	3.58401e-05
PCs vs Control	Endothelial cells	ADIRF	2.09851e-09	-2.44629	0.162	0.589	5.21942e-05
PCs vs Control	Endothelial cells	TXNIP	1.66406e-10	-1.95313	0.405	0.8	4.13886e-06
PCs vs Control	Endothelial cells	PCAT19	1.19491e-07	0.884449	0.77	0.379	0.00297198
PCs vs Control	Endothelial cells	TSPAN7	1.6056e-07	-1.9851	0.095	0.442	0.00399345
PCs vs Control	Endothelial cells	IGFBP3	4.02188e-09	2.39409	0.608	0.211	0.000100032
PCs vs Control	Endothelial cells	IGKC	3.27621e-09	1.29244	0.838	0.411	8.14859e-05
PCs vs Control	Endothelial cells	CEBPD	1.50475e-07	-2.16067	0.054	0.4	0.00374262
PCs vs Control	Endothelial cells	HSPG2	1.58151e-12	1.78111	0.892	0.621	3.93353e-08
PCs vs Control	Endothelial cells	PTMA	7.19466e-11	0.821026	1	0.989	1.78945e-06
PCs vs Control	Endothelial cells	AQP1	2.20149e-07	1.34569	0.649	0.253	0.00547555
PCs vs Control	Endothelial cells	COL4A2	2.92457e-09	1.91546	0.743	0.411	7.27399e-05
PCs vs Control	Endothelial cells	CLU	1.37617e-10	-4.15696	0.122	0.568	3.42282e-06
PCs vs Control	Endothelial cells	IGHG4	2.01002e-13	1.83065	0.622	0.074	4.99932e-09
PCs vs Control	Endothelial cells	ITM2B	2.05975e-07	-1.18784	0.743	0.884	0.00512301
PCs vs Control	Endothelial cells	KLF4	6.17412e-08	-2.28875	0.122	0.495	0.00153563
PCs vs Control	Endothelial cells	CCN2	2.00229e-07	-3.1151	0.149	0.516	0.0049801
PCs vs Control	Endothelial cells	LIFR	3.30456e-09	-2.5073	0.054	0.453	8.2191e-05
PCs vs Control	Endothelial cells	COL4A1	8.41907e-14	2.00719	0.892	0.432	2.09399e-09
PCs vs Control	Endothelial cells	MMP2	5.58612e-08	2.0318	0.446	0.095	0.00138938
PCs vs Control	Endothelial cells	CLDN5	1.0233e-07	-1.48701	0.473	0.832	0.00254516
PCs vs Control	Endothelial cells	INSR	1.32921e-09	2.33225	0.676	0.284	3.30602e-05
PCs vs Control	Endothelial cells	LGALS1	1.23065e-08	1.80751	0.784	0.484	0.000306087
PCs vs Control	Epithelial cells	DDX5	3.22162e-20	-0.511318	0.405	0.544	8.01281e-16
PCs vs Control	Epithelial cells	CA12	2.02662e-26	-0.635347	0.114	0.26	5.04061e-22
PCs vs Control	Epithelial cells	BDP1	3.22567e-25	-0.767766	0.118	0.261	8.02288e-21
PCs vs Control	Epithelial cells	SMG1	2.31428e-21	-0.652739	0.126	0.258	5.75608e-17
PCs vs Control	Epithelial cells	ARPC1B	1.42361e-07	0.400673	0.331	0.26	0.0035408
PCs vs Control	Epithelial cells	FLNB	4.72475e-19	-0.581524	0.127	0.25	1.17514e-14
PCs vs Control	Epithelial cells	PRDX5	2.72144e-87	1.03517	0.813	0.647	6.76878e-83
PCs vs Control	Epithelial cells	PLPP2	3.47268e-09	0.457884	0.254	0.178	8.63726e-05
PCs vs Control	Epithelial cells	NACA	1.86227e-15	0.263248	0.801	0.732	4.63184e-11
PCs vs Control	Epithelial cells	QPRT	2.13216e-37	1.0188	0.291	0.121	5.3031e-33
PCs vs Control	Epithelial cells	MIF	9.21889e-113	0.917198	0.912	0.749	2.29292e-108
PCs vs Control	Epithelial cells	RBM6	8.49948e-24	-0.77091	0.148	0.295	2.11399e-19
PCs vs Control	Epithelial cells	PPP1R10	5.55219e-22	-0.67529	0.174	0.321	1.38094e-17
PCs vs Control	Epithelial cells	REP15	1.67189e-70	-1.55598	0.025	0.258	4.15832e-66
PCs vs Control	Epithelial cells	IFRD1	1.79114e-17	-0.500461	0.177	0.305	4.45492e-13
PCs vs Control	Epithelial cells	NAP1L1	1.84068e-32	0.586345	0.503	0.315	4.57815e-28
PCs vs Control	Epithelial cells	AKAP13	1.59278e-20	-0.737732	0.188	0.326	3.96157e-16
PCs vs Control	Epithelial cells	CD44	1.17752e-12	0.656376	0.281	0.185	2.92872e-08
PCs vs Control	Epithelial cells	C10orf99	2.77495e-14	-0.449946	0.298	0.428	6.90184e-10
PCs vs Control	Epithelial cells	CNPY2	9.4609e-10	0.599812	0.358	0.284	2.35311e-05
PCs vs Control	Epithelial cells	C19orf33	2.65635e-17	0.444375	0.669	0.582	6.60687e-13
PCs vs Control	Epithelial cells	ZNF292	2.02469e-24	-0.671117	0.119	0.259	5.03581e-20
PCs vs Control	Epithelial cells	ELOC	8.19716e-15	0.590007	0.343	0.24	2.0388e-10
PCs vs Control	Epithelial cells	PIM3	3.66843e-18	-0.561394	0.143	0.266	9.12413e-14
PCs vs Control	Epithelial cells	AC020916.1	4.84643e-34	-1.158	0.203	0.382	1.2054e-29
PCs vs Control	Epithelial cells	LGALS4	1.33636e-72	-1.21397	0.688	0.812	3.32379e-68
PCs vs Control	Epithelial cells	PPIA	7.48471e-19	0.398774	0.762	0.629	1.8616e-14
PCs vs Control	Epithelial cells	C12orf75	1.37198e-44	1.3031	0.379	0.178	3.4124e-40
PCs vs Control	Epithelial cells	FOXP1	3.20646e-23	-0.654696	0.226	0.377	7.9751e-19
PCs vs Control	Epithelial cells	NENF	2.96779e-20	0.549167	0.351	0.214	7.38148e-16
PCs vs Control	Epithelial cells	TKT	1.71033e-11	0.585808	0.404	0.317	4.25394e-07
PCs vs Control	Epithelial cells	MGLL	4.28032e-14	-0.578905	0.198	0.307	1.0646e-09
PCs vs Control	Epithelial cells	IRF1	9.83973e-08	-0.323716	0.19	0.268	0.00244734
PCs vs Control	Epithelial cells	SNRPC	9.17563e-14	0.78068	0.294	0.197	2.28216e-09
PCs vs Control	Epithelial cells	TCEA3	1.33323e-31	-0.668009	0.246	0.435	3.31601e-27
PCs vs Control	Epithelial cells	MICOS13	7.97775e-10	0.564427	0.434	0.358	1.98423e-05
PCs vs Control	Epithelial cells	SSU72	8.01543e-08	0.557366	0.335	0.272	0.0019936
PCs vs Control	Epithelial cells	CDHR5	3.60915e-26	-0.624437	0.141	0.306	8.97669e-22
PCs vs Control	Epithelial cells	GLO1	4.97204e-12	0.743454	0.262	0.171	1.23665e-07
PCs vs Control	Epithelial cells	RRBP1	2.29232e-64	-1.33888	0.341	0.585	5.70147e-60
PCs vs Control	Epithelial cells	PTGES3	1.54165e-41	1.13582	0.568	0.393	3.83438e-37
PCs vs Control	Epithelial cells	PHGR1	1.1068e-11	-0.617693	0.836	0.91	2.75283e-07
PCs vs Control	Epithelial cells	NKTR	1.2998e-33	-0.939865	0.18	0.363	3.23285e-29
PCs vs Control	Epithelial cells	CLCA1	3.02579e-106	-3.95283	0.003	0.301	7.52576e-102
PCs vs Control	Epithelial cells	COMMD6	1.14133e-25	0.296612	0.602	0.456	2.83871e-21
PCs vs Control	Epithelial cells	RAC1	8.7049e-25	0.76064	0.562	0.434	2.16508e-20
PCs vs Control	Epithelial cells	LMNA	2.3822e-24	-0.637355	0.398	0.544	5.92502e-20
PCs vs Control	Epithelial cells	RALY	2.72569e-08	0.469124	0.332	0.258	0.000677934
PCs vs Control	Epithelial cells	ERN2	7.03868e-64	-1.46038	0.121	0.381	1.75066e-59
PCs vs Control	Epithelial cells	RHOB	2.87288e-20	-0.516511	0.23	0.377	7.14544e-16
PCs vs Control	Epithelial cells	PSMA3	1.8971e-07	0.566412	0.299	0.232	0.00471847
PCs vs Control	Epithelial cells	CLDN3	1.00624e-08	-0.342191	0.573	0.662	0.000250273
PCs vs Control	Epithelial cells	OS9	9.01278e-09	-0.252716	0.196	0.282	0.000224166
PCs vs Control	Epithelial cells	CLINT1	4.72738e-21	-0.542177	0.187	0.325	1.1758e-16
PCs vs Control	Epithelial cells	ODC1	1.5174e-09	-0.522915	0.185	0.27	3.77409e-05
PCs vs Control	Epithelial cells	MYADM	8.02967e-31	-0.835241	0.108	0.263	1.99714e-26
PCs vs Control	Epithelial cells	NDUFV2	7.75337e-10	-0.282131	0.248	0.342	1.92842e-05
PCs vs Control	Epithelial cells	CALM2	2.0926e-13	0.573314	0.688	0.636	5.20471e-09
PCs vs Control	Epithelial cells	C4orf48	2.37823e-64	1.14364	0.425	0.161	5.91513e-60
PCs vs Control	Epithelial cells	DNPH1	1.44236e-14	0.688312	0.36	0.26	3.58743e-10
PCs vs Control	Epithelial cells	PET100	2.62128e-13	0.527947	0.463	0.364	6.51965e-09
PCs vs Control	Epithelial cells	MYO1C	6.73565e-36	-0.772157	0.109	0.286	1.67529e-31
PCs vs Control	Epithelial cells	IGLC2	1.32346e-14	0.580667	0.416	0.277	3.29172e-10
PCs vs Control	Epithelial cells	GSN	3.35304e-48	-1.34059	0.169	0.388	8.33969e-44
PCs vs Control	Epithelial cells	METAP2	2.45131e-11	0.564343	0.356	0.263	6.09689e-07
PCs vs Control	Epithelial cells	IL32	2.0674e-40	0.793645	0.517	0.285	5.14205e-36
PCs vs Control	Epithelial cells	SNRPF	3.83829e-26	0.752142	0.484	0.335	9.54659e-22
PCs vs Control	Epithelial cells	GLUL	1.12898e-21	-0.641973	0.219	0.371	2.80799e-17
PCs vs Control	Epithelial cells	CD24	4.08359e-59	1.18609	0.655	0.413	1.01567e-54
PCs vs Control	Epithelial cells	IDH1	2.54947e-08	0.621897	0.262	0.192	0.000634103
PCs vs Control	Epithelial cells	NEDD8	1.23572e-16	0.723676	0.469	0.366	3.07349e-12
PCs vs Control	Epithelial cells	SRSF9	1.15205e-11	0.484571	0.333	0.242	2.86539e-07
PCs vs Control	Epithelial cells	H2AFJ	1.11994e-22	1.09893	0.533	0.446	2.78551e-18
PCs vs Control	Epithelial cells	SPINK4	7.69672e-68	-2.40614	0.108	0.366	1.91433e-63
PCs vs Control	Epithelial cells	MRPL13	1.27699e-07	0.621634	0.286	0.219	0.00317613
PCs vs Control	Epithelial cells	GPR160	4.28198e-08	0.596845	0.302	0.227	0.00106501
PCs vs Control	Epithelial cells	GGCT	1.63893e-08	0.591811	0.29	0.215	0.000407635
PCs vs Control	Epithelial cells	CCT3	2.05345e-07	0.562941	0.332	0.268	0.00510733
PCs vs Control	Epithelial cells	SNRPD2	6.07559e-69	1.0792	0.701	0.491	1.51112e-64
PCs vs Control	Epithelial cells	AC004556.3	1.88416e-77	1.11201	0.257	0.03	4.68627e-73
PCs vs Control	Epithelial cells	STMN1	2.07907e-10	0.470256	0.29	0.192	5.17106e-06
PCs vs Control	Epithelial cells	BAX	3.2982e-08	0.564473	0.296	0.226	0.000820328
PCs vs Control	Epithelial cells	MUC2	1.99536e-117	-3.82681	0.076	0.433	4.96285e-113
PCs vs Control	Epithelial cells	MIDN	2.7333e-14	-0.6105	0.195	0.299	6.79826e-10
PCs vs Control	Epithelial cells	SUB1	6.32235e-29	0.818141	0.556	0.41	1.5725e-24
PCs vs Control	Epithelial cells	CBX3	1.40648e-13	0.521382	0.384	0.282	3.4982e-09
PCs vs Control	Epithelial cells	YWHAQ	3.65555e-15	0.775456	0.396	0.293	9.09208e-11
PCs vs Control	Epithelial cells	PNISR	8.73541e-38	-1.00434	0.217	0.416	2.17267e-33
PCs vs Control	Epithelial cells	HMGN1	1.50178e-09	0.512669	0.528	0.46	3.73523e-05
PCs vs Control	Epithelial cells	KRT18	1.19602e-53	0.855649	0.887	0.825	2.97475e-49
PCs vs Control	Epithelial cells	ERH	4.15113e-14	0.733606	0.393	0.295	1.03247e-09
PCs vs Control	Epithelial cells	RAN	3.63293e-10	0.383628	0.477	0.397	9.03581e-06
PCs vs Control	Epithelial cells	DUSP1	1.27864e-22	-0.77915	0.259	0.408	3.18024e-18
PCs vs Control	Epithelial cells	ATP2C2	3.74632e-55	-1.25517	0.089	0.315	9.31785e-51
PCs vs Control	Epithelial cells	HINT1	1.5062e-28	0.490362	0.738	0.611	3.74622e-24
PCs vs Control	Epithelial cells	SERINC2	3.3621e-15	-0.351033	0.197	0.322	8.36221e-11
PCs vs Control	Epithelial cells	SMIM14	4.43866e-32	-0.624485	0.142	0.318	1.10398e-27
PCs vs Control	Epithelial cells	SLC44A4	7.90393e-30	-0.682973	0.259	0.437	1.96586e-25
PCs vs Control	Epithelial cells	SH3BGRL3	1.04065e-19	-0.469138	0.549	0.691	2.58831e-15
PCs vs Control	Epithelial cells	NSD3	1.07896e-15	-0.52443	0.166	0.282	2.6836e-11
PCs vs Control	Epithelial cells	EEF1D	1.15136e-74	1.11503	0.802	0.697	2.86366e-70
PCs vs Control	Epithelial cells	HNRNPD	2.86957e-08	-0.386092	0.219	0.304	0.00071372
PCs vs Control	Epithelial cells	NOSIP	1.6991e-07	0.384007	0.286	0.217	0.00422599
PCs vs Control	Epithelial cells	COX7A2	9.79022e-43	0.763856	0.714	0.582	2.43502e-38
PCs vs Control	Epithelial cells	MRPL52	8.57508e-16	0.709364	0.407	0.302	2.13279e-11
PCs vs Control	Epithelial cells	SELENOH	2.89987e-22	0.827805	0.533	0.436	7.21256e-18
PCs vs Control	Epithelial cells	NUPR1	6.46764e-26	1.23796	0.478	0.361	1.60863e-21
PCs vs Control	Epithelial cells	MAP7	7.13262e-15	-0.353417	0.155	0.268	1.77403e-10
PCs vs Control	Epithelial cells	GALNT7	2.56207e-40	-0.745142	0.083	0.261	6.37237e-36
PCs vs Control	Epithelial cells	EIF1	3.72567e-09	-0.250325	0.739	0.803	9.26649e-05
PCs vs Control	Epithelial cells	BCL10	1.29862e-13	-0.402411	0.166	0.271	3.22994e-09
PCs vs Control	Epithelial cells	NHP2	1.82275e-18	0.646918	0.399	0.279	4.53354e-14
PCs vs Control	Epithelial cells	LUC7L3	7.51624e-15	-0.512452	0.275	0.401	1.86944e-10
PCs vs Control	Epithelial cells	CLTA	1.8006e-10	0.478675	0.52	0.441	4.47844e-06
PCs vs Control	Epithelial cells	CCL15	3.16615e-29	-0.746815	0.123	0.282	7.87486e-25
PCs vs Control	Epithelial cells	TRMT112	1.76369e-27	0.905948	0.419	0.272	4.38666e-23
PCs vs Control	Epithelial cells	HSD11B2	1.33413e-42	-0.907179	0.109	0.309	3.31825e-38
PCs vs Control	Epithelial cells	GAPDH	8.32588e-156	1.11067	0.958	0.834	2.07081e-151
PCs vs Control	Epithelial cells	H1F0	1.84547e-18	-0.604406	0.186	0.317	4.59006e-14
PCs vs Control	Epithelial cells	NDUFB1	1.16002e-08	0.397129	0.505	0.437	0.000288521
PCs vs Control	Epithelial cells	MGMT	4.40933e-08	0.498677	0.273	0.201	0.00109669
PCs vs Control	Epithelial cells	ELOB	2.4257e-68	1.05258	0.746	0.62	6.03321e-64
PCs vs Control	Epithelial cells	SPPL2B	2.75336e-19	-0.772733	0.129	0.253	6.84815e-15
PCs vs Control	Epithelial cells	CANT1	1.50023e-23	-0.652009	0.124	0.261	3.73138e-19
PCs vs Control	Epithelial cells	HSP90B1	9.6261e-13	-0.492639	0.374	0.481	2.3942e-08
PCs vs Control	Epithelial cells	EIF4A1	8.78827e-08	-0.256699	0.471	0.555	0.00218582
PCs vs Control	Epithelial cells	CALM1	5.11416e-09	-0.420233	0.496	0.563	0.0001272
PCs vs Control	Epithelial cells	RSL24D1	1.66139e-16	0.741434	0.394	0.282	4.13221e-12
PCs vs Control	Epithelial cells	ANKRD11	1.19857e-24	-0.811919	0.221	0.376	2.98107e-20
PCs vs Control	Epithelial cells	QSOX1	2.16306e-15	-0.435262	0.158	0.274	5.37997e-11
PCs vs Control	Epithelial cells	RAB11FIP1	3.44272e-14	-0.486415	0.305	0.415	8.56272e-10
PCs vs Control	Epithelial cells	ATP5F1E	2.67097e-74	0.673091	0.873	0.76	6.64322e-70
PCs vs Control	Epithelial cells	CRIP1	8.1894e-21	-0.52953	0.279	0.447	2.03687e-16
PCs vs Control	Epithelial cells	MZT2B	5.83253e-17	0.573177	0.604	0.522	1.45067e-12
PCs vs Control	Epithelial cells	EPS8L3	1.17648e-16	-0.503726	0.171	0.293	2.92613e-12
PCs vs Control	Epithelial cells	JUNB	7.55506e-38	-0.868591	0.423	0.607	1.87909e-33
PCs vs Control	Epithelial cells	MYL6	9.92349e-19	0.297055	0.843	0.801	2.46817e-14
PCs vs Control	Epithelial cells	PFN1	3.73686e-08	0.28099	0.711	0.631	0.000929431
PCs vs Control	Epithelial cells	PDZK1IP1	1.23729e-19	0.771363	0.313	0.187	3.07739e-15
PCs vs Control	Epithelial cells	NEDD4L	3.93419e-66	-1.23952	0.076	0.322	9.78511e-62
PCs vs Control	Epithelial cells	RSRP1	2.87482e-54	-1.24718	0.192	0.436	7.15026e-50
PCs vs Control	Epithelial cells	PFDN2	2.39596e-12	0.679313	0.34	0.246	5.95923e-08
PCs vs Control	Epithelial cells	PKN2	2.07467e-10	-0.407107	0.205	0.302	5.16012e-06
PCs vs Control	Epithelial cells	TMSB10	3.41124e-135	0.80625	0.991	0.936	8.48444e-131
PCs vs Control	Epithelial cells	NDUFAF8	1.13656e-18	0.72988	0.286	0.165	2.82684e-14
PCs vs Control	Epithelial cells	AMN	1.62778e-30	-0.80615	0.112	0.271	4.04861e-26
PCs vs Control	Epithelial cells	FKBP4	4.92103e-11	0.641569	0.293	0.209	1.22396e-06
PCs vs Control	Epithelial cells	POLR2I	1.98212e-12	0.537414	0.355	0.26	4.92994e-08
PCs vs Control	Epithelial cells	LIMA1	4.32247e-11	-0.409069	0.248	0.346	1.07508e-06
PCs vs Control	Epithelial cells	PPDPF	2.57709e-44	0.58362	0.841	0.768	6.40975e-40
PCs vs Control	Epithelial cells	SRP9	2.48079e-15	0.784395	0.443	0.338	6.17023e-11
PCs vs Control	Epithelial cells	CLIC1	4.0847e-48	0.869269	0.698	0.54	1.01595e-43
PCs vs Control	Epithelial cells	GPRC5A	1.16942e-27	0.980186	0.312	0.164	2.90857e-23
PCs vs Control	Epithelial cells	LGALS9	1.17875e-17	-0.502213	0.175	0.303	2.93179e-13
PCs vs Control	Epithelial cells	PPP1R15A	5.98044e-28	-0.810817	0.312	0.485	1.48745e-23
PCs vs Control	Epithelial cells	KLF6	3.02503e-36	-1.11176	0.307	0.494	7.52385e-32
PCs vs Control	Epithelial cells	USP53	1.43929e-12	-0.394722	0.162	0.265	3.5798e-08
PCs vs Control	Epithelial cells	SYTL2	1.77765e-87	-1.74064	0.083	0.382	4.42137e-83
PCs vs Control	Epithelial cells	TUBB	3.20513e-19	0.87185	0.382	0.254	7.9718e-15
PCs vs Control	Epithelial cells	PAM16	1.089e-08	0.538805	0.25	0.177	0.000270857
PCs vs Control	Epithelial cells	PSMA7	3.42239e-32	0.710605	0.589	0.449	8.51216e-28
PCs vs Control	Epithelial cells	CLDN7	1.44291e-45	-0.895254	0.358	0.567	3.58881e-41
PCs vs Control	Epithelial cells	GDI2	3.56281e-07	0.613964	0.355	0.298	0.00886141
PCs vs Control	Epithelial cells	RNASE1	2.04147e-62	-1.54438	0.105	0.351	5.07754e-58
PCs vs Control	Epithelial cells	NEDD9	3.5138e-37	-0.980773	0.121	0.301	8.73951e-33
PCs vs Control	Epithelial cells	PSMB3	4.10898e-11	0.717669	0.419	0.337	1.02199e-06
PCs vs Control	Epithelial cells	IGLC1	6.83232e-31	1.59663	0.273	0.113	1.69934e-26
PCs vs Control	Epithelial cells	AKAP9	2.37119e-54	-1.41546	0.305	0.533	5.89764e-50
PCs vs Control	Epithelial cells	NDUFS5	4.14515e-27	0.592472	0.659	0.539	1.03098e-22
PCs vs Control	Epithelial cells	STRAP	7.44026e-15	0.723557	0.27	0.17	1.85054e-10
PCs vs Control	Epithelial cells	PFDN5	6.88846e-33	0.628315	0.721	0.629	1.7133e-28
PCs vs Control	Epithelial cells	ARGLU1	4.43637e-34	-0.847245	0.383	0.579	1.10341e-29
PCs vs Control	Epithelial cells	PERP	5.60791e-20	0.955083	0.433	0.322	1.3948e-15
PCs vs Control	Epithelial cells	PRRC2C	2.66713e-20	-0.652961	0.323	0.471	6.63369e-16
PCs vs Control	Epithelial cells	CCT4	6.58965e-13	0.758286	0.305	0.208	1.63898e-08
PCs vs Control	Epithelial cells	HES1	4.03223e-15	0.661734	0.395	0.28	1.0029e-10
PCs vs Control	Epithelial cells	PRELID1	2.21181e-10	0.468381	0.43	0.348	5.5012e-06
PCs vs Control	Epithelial cells	RABAC1	6.84177e-19	-0.476478	0.279	0.421	1.70168e-14
PCs vs Control	Epithelial cells	MUC5B	6.5925e-77	-1.52944	0.068	0.341	1.63969e-72
PCs vs Control	Epithelial cells	ADIRF	9.71504e-42	1.28255	0.398	0.199	2.41632e-37
PCs vs Control	Epithelial cells	HDLBP	2.11042e-22	-0.651649	0.275	0.424	5.24905e-18
PCs vs Control	Epithelial cells	UGP2	1.19954e-10	-0.320849	0.237	0.343	2.9835e-06
PCs vs Control	Epithelial cells	AP2S1	2.7554e-10	0.473059	0.411	0.326	6.85322e-06
PCs vs Control	Epithelial cells	CKS2	4.22079e-17	0.70307	0.343	0.225	1.0498e-12
PCs vs Control	Epithelial cells	NORAD	4.29866e-10	-0.436866	0.222	0.315	1.06916e-05
PCs vs Control	Epithelial cells	APLP2	2.38746e-10	-0.343318	0.265	0.366	5.93809e-06
PCs vs Control	Epithelial cells	CRACR2B	1.05523e-22	-0.657642	0.134	0.274	2.62457e-18
PCs vs Control	Epithelial cells	PSME2	4.08155e-14	0.604129	0.485	0.386	1.01516e-09
PCs vs Control	Epithelial cells	PGK1	8.3192e-08	0.418183	0.374	0.298	0.00206915
PCs vs Control	Epithelial cells	JPT1	9.49093e-12	0.571371	0.429	0.337	2.36058e-07
PCs vs Control	Epithelial cells	PTTG1IP	6.26325e-11	-0.475064	0.2	0.295	1.5578e-06
PCs vs Control	Epithelial cells	FTL	1.53763e-87	0.679222	0.94	0.778	3.8244e-83
PCs vs Control	Epithelial cells	HSPD1	1.82408e-14	0.538015	0.56	0.456	4.53684e-10
PCs vs Control	Epithelial cells	DUT	1.46484e-13	0.759403	0.3	0.201	3.64336e-09
PCs vs Control	Epithelial cells	BTG2	5.23781e-30	-1.21725	0.318	0.477	1.30275e-25
PCs vs Control	Epithelial cells	FAM174C	4.32165e-13	0.65265	0.262	0.167	1.07488e-08
PCs vs Control	Epithelial cells	VSIG2	5.76409e-93	-1.49484	0.046	0.346	1.43364e-88
PCs vs Control	Epithelial cells	DYNLRB1	1.89206e-08	0.530741	0.43	0.36	0.000470593
PCs vs Control	Epithelial cells	TXNIP	1.71452e-18	-0.529918	0.278	0.415	4.26436e-14
PCs vs Control	Epithelial cells	SPTBN1	2.42002e-12	-0.43046	0.251	0.358	6.01906e-08
PCs vs Control	Epithelial cells	IFITM3	3.77982e-89	1.28911	0.65	0.338	9.40117e-85
PCs vs Control	Epithelial cells	IQGAP1	9.58379e-09	-0.355359	0.248	0.333	0.000238368
PCs vs Control	Epithelial cells	NME2	9.20268e-24	0.470867	0.734	0.617	2.28889e-19
PCs vs Control	Epithelial cells	ASH1L	7.21193e-14	-0.501192	0.171	0.281	1.79375e-09
PCs vs Control	Epithelial cells	HSPA1A	7.03447e-37	-1.0924	0.298	0.496	1.74961e-32
PCs vs Control	Epithelial cells	NFKBIA	5.99053e-15	-0.543583	0.262	0.381	1.48996e-10
PCs vs Control	Epithelial cells	NOP53	1.35288e-15	0.575172	0.564	0.495	3.36489e-11
PCs vs Control	Epithelial cells	HSD17B11	7.53929e-17	-0.424902	0.147	0.272	1.87517e-12
PCs vs Control	Epithelial cells	BCAS1	2.95154e-82	-1.49517	0.06	0.341	7.34107e-78
PCs vs Control	Epithelial cells	MRPL55	2.52043e-10	0.625312	0.267	0.184	6.26882e-06
PCs vs Control	Epithelial cells	CKB	2.02895e-51	-1.63989	0.275	0.528	5.0464e-47
PCs vs Control	Epithelial cells	EIF6	6.2707e-10	0.516709	0.398	0.316	1.55965e-05
PCs vs Control	Epithelial cells	PNN	8.54442e-21	-0.675795	0.239	0.386	2.12517e-16
PCs vs Control	Epithelial cells	MUC12	4.5639e-37	-1.2078	0.257	0.46	1.13513e-32
PCs vs Control	Epithelial cells	ASCL2	1.11489e-60	1.02068	0.305	0.077	2.77295e-56
PCs vs Control	Epithelial cells	TOMM5	5.73348e-16	0.459476	0.428	0.311	1.42603e-11
PCs vs Control	Epithelial cells	CUTA	3.22292e-14	0.793318	0.406	0.31	8.01605e-10
PCs vs Control	Epithelial cells	CTTN	1.0243e-13	-0.347078	0.177	0.289	2.54764e-09
PCs vs Control	Epithelial cells	RASD1	2.78296e-47	-1.23707	0.072	0.267	6.92177e-43
PCs vs Control	Epithelial cells	TMA7	4.16233e-36	0.696092	0.717	0.606	1.03526e-31
PCs vs Control	Epithelial cells	MALAT1	6.86244e-24	-0.533908	0.789	0.887	1.70683e-19
PCs vs Control	Epithelial cells	AHI1	2.72528e-18	-0.732589	0.15	0.274	6.77831e-14
PCs vs Control	Epithelial cells	GADD45GIP1	6.07378e-26	0.934424	0.472	0.342	1.51067e-21
PCs vs Control	Epithelial cells	PRDX1	5.29899e-33	0.923872	0.58	0.427	1.31796e-28
PCs vs Control	Epithelial cells	ROMO1	2.56491e-26	0.798483	0.565	0.437	6.37945e-22
PCs vs Control	Epithelial cells	SRP14	4.6144e-14	0.456193	0.626	0.551	1.14769e-09
PCs vs Control	Epithelial cells	C9orf16	4.26618e-41	0.815594	0.553	0.363	1.06109e-36
PCs vs Control	Epithelial cells	SNRPG	1.06774e-35	0.86005	0.527	0.356	2.65567e-31
PCs vs Control	Epithelial cells	SNRPE	2.06343e-27	0.862642	0.436	0.279	5.13216e-23
PCs vs Control	Epithelial cells	EPS8L2	8.12156e-13	-0.499028	0.176	0.278	2.01999e-08
PCs vs Control	Epithelial cells	NCOR1	6.63663e-20	-0.595674	0.176	0.309	1.65066e-15
PCs vs Control	Epithelial cells	JUN	3.24728e-29	-0.760517	0.536	0.681	8.07662e-25
PCs vs Control	Epithelial cells	DDAH2	8.05812e-24	0.756491	0.348	0.209	2.00422e-19
PCs vs Control	Epithelial cells	AP1S1	5.94023e-08	0.506417	0.289	0.216	0.00147745
PCs vs Control	Epithelial cells	DEK	1.5358e-27	0.955083	0.463	0.324	3.81985e-23
PCs vs Control	Epithelial cells	CSNK2B	1.25303e-14	0.803255	0.374	0.279	3.11654e-10
PCs vs Control	Epithelial cells	HIST1H4C	3.9647e-14	0.922777	0.416	0.323	9.86099e-10
PCs vs Control	Epithelial cells	VMP1	8.07601e-27	-0.69521	0.289	0.451	2.00866e-22
PCs vs Control	Epithelial cells	SLIRP	1.23931e-22	0.787193	0.473	0.343	3.08242e-18
PCs vs Control	Epithelial cells	PRSS3	8.35007e-11	0.343573	0.448	0.341	2.07683e-06
PCs vs Control	Epithelial cells	AOC1	1.44013e-16	-0.445297	0.187	0.315	3.5819e-12
PCs vs Control	Epithelial cells	HNMT	1.59172e-09	0.52769	0.268	0.189	3.95894e-05
PCs vs Control	Epithelial cells	NDUFA3	1.36729e-32	0.775637	0.544	0.38	3.40072e-28
PCs vs Control	Epithelial cells	CARHSP1	3.57855e-21	0.861236	0.361	0.229	8.90057e-17
PCs vs Control	Epithelial cells	TMEM54	2.87157e-08	-0.323427	0.321	0.42	0.000714216
PCs vs Control	Epithelial cells	HADHA	2.19808e-07	-0.294473	0.239	0.315	0.00546708
PCs vs Control	Epithelial cells	GSTP1	1.64783e-89	1.06655	0.812	0.614	4.09848e-85
PCs vs Control	Epithelial cells	MUC4	1.24585e-109	-2.16707	0.1	0.454	3.09869e-105
PCs vs Control	Epithelial cells	SUMO1	1.21234e-17	0.848948	0.379	0.264	3.01534e-13
PCs vs Control	Epithelial cells	SERPINA1	2.10998e-33	-1.00727	0.097	0.261	5.24794e-29
PCs vs Control	Epithelial cells	UBL5	9.65426e-45	0.853283	0.675	0.53	2.40121e-40
PCs vs Control	Epithelial cells	RIOK3	6.53666e-27	-0.737344	0.132	0.283	1.6258e-22
PCs vs Control	Epithelial cells	LDHB	1.94244e-41	1.08265	0.483	0.286	4.83124e-37
PCs vs Control	Epithelial cells	TIMP1	9.50123e-33	0.878913	0.36	0.18	2.36315e-28
PCs vs Control	Epithelial cells	ATF3	5.66146e-26	-1.01972	0.236	0.396	1.40812e-21
PCs vs Control	Epithelial cells	SF1	3.39602e-08	-0.368045	0.236	0.318	0.000844658
PCs vs Control	Epithelial cells	SMS	5.74001e-11	0.695217	0.307	0.222	1.42766e-06
PCs vs Control	Epithelial cells	TIMM13	2.79248e-16	0.681722	0.466	0.363	6.94547e-12
PCs vs Control	Epithelial cells	ATRX	1.41643e-12	-0.381449	0.21	0.321	3.52293e-08
PCs vs Control	Epithelial cells	MT1X	4.56221e-74	-1.64352	0.226	0.516	1.13471e-69
PCs vs Control	Epithelial cells	TPI1	6.03412e-37	0.7465	0.709	0.582	1.50081e-32
PCs vs Control	Epithelial cells	CAMK2N1	1.18438e-26	-0.568907	0.175	0.346	2.94579e-22
PCs vs Control	Epithelial cells	DYNC1H1	2.46629e-24	-0.664219	0.197	0.355	6.13415e-20
PCs vs Control	Epithelial cells	IP6K2	8.9101e-10	-0.397129	0.191	0.284	2.21612e-05
PCs vs Control	Epithelial cells	HOXB7	2.28022e-10	0.616461	0.278	0.196	5.67136e-06
PCs vs Control	Epithelial cells	FAU	5.22134e-57	0.616282	0.857	0.777	1.29865e-52
PCs vs Control	Epithelial cells	PSME1	1.52351e-08	0.526668	0.489	0.43	0.000378928
PCs vs Control	Epithelial cells	CISD3	3.69175e-08	0.505177	0.384	0.308	0.000918213
PCs vs Control	Epithelial cells	MZT2A	5.28965e-08	0.372525	0.445	0.381	0.00131564
PCs vs Control	Epithelial cells	CCL20	4.4077e-46	1.91939	0.31	0.109	1.09628e-41
PCs vs Control	Epithelial cells	CCDC124	5.19276e-12	0.7156	0.268	0.179	1.29154e-07
PCs vs Control	Epithelial cells	PSMB9	5.77825e-14	0.637289	0.304	0.196	1.43717e-09
PCs vs Control	Epithelial cells	COX17	7.67914e-14	0.586151	0.438	0.34	1.90996e-09
PCs vs Control	Epithelial cells	TSPAN8	1.67905e-13	0.595737	0.623	0.516	4.17612e-09
PCs vs Control	Epithelial cells	TOMM6	1.70036e-31	0.903853	0.496	0.344	4.22915e-27
PCs vs Control	Epithelial cells	IGHA2	4.74101e-35	0.428975	0.273	0.101	1.17918e-30
PCs vs Control	Epithelial cells	FTH1	3.84244e-41	0.413444	0.953	0.856	9.55692e-37
PCs vs Control	Epithelial cells	UBC	5.31959e-14	-0.367001	0.667	0.758	1.32309e-09
PCs vs Control	Epithelial cells	LSM8	2.84893e-14	0.682098	0.345	0.24	7.08586e-10
PCs vs Control	Epithelial cells	ATP5ME	5.85066e-21	0.501756	0.709	0.633	1.45518e-16
PCs vs Control	Epithelial cells	ATP6V0E1	8.63807e-15	0.874018	0.384	0.291	2.14846e-10
PCs vs Control	Epithelial cells	NME3	1.4071e-07	-0.429592	0.195	0.273	0.00349973
PCs vs Control	Epithelial cells	HSBP1	5.61144e-08	0.555572	0.422	0.354	0.00139568
PCs vs Control	Epithelial cells	DGAT1	1.67122e-09	-0.392955	0.166	0.25	4.15667e-05
PCs vs Control	Epithelial cells	POLR2L	4.01425e-20	0.729664	0.555	0.454	9.98425e-16
PCs vs Control	Epithelial cells	KMT2C	1.05986e-31	-0.888848	0.129	0.296	2.63608e-27
PCs vs Control	Epithelial cells	NDUFB2	8.5694e-08	0.348762	0.566	0.504	0.00213138
PCs vs Control	Epithelial cells	SNORC	4.77476e-12	0.544531	0.344	0.246	1.18758e-07
PCs vs Control	Epithelial cells	IGKC	1.22646e-34	-0.528857	0.767	0.583	3.05045e-30
PCs vs Control	Epithelial cells	PIGR	3.84624e-77	-1.30382	0.461	0.72	9.56638e-73
PCs vs Control	Epithelial cells	CAPG	5.80682e-21	0.917484	0.339	0.212	1.44427e-16
PCs vs Control	Epithelial cells	TMEM160	8.07829e-32	0.756684	0.315	0.148	2.00923e-27
PCs vs Control	Epithelial cells	SNHG25	1.32121e-28	0.765461	0.32	0.156	3.28611e-24
PCs vs Control	Epithelial cells	FERMT1	2.25923e-07	0.556633	0.252	0.189	0.00561915
PCs vs Control	Epithelial cells	CEBPD	2.13492e-12	0.80763	0.27	0.181	5.30998e-08
PCs vs Control	Epithelial cells	MRPL51	2.26685e-10	0.636613	0.403	0.33	5.6381e-06
PCs vs Control	Epithelial cells	MT2A	2.48991e-102	-1.89781	0.292	0.632	6.19289e-98
PCs vs Control	Epithelial cells	AC103702.2	3.1444e-09	0.698141	0.469	0.416	7.82075e-05
PCs vs Control	Epithelial cells	HSPE1	9.39731e-50	0.871381	0.711	0.537	2.3373e-45
PCs vs Control	Epithelial cells	DSP	1.84659e-16	-0.603679	0.302	0.43	4.59283e-12
PCs vs Control	Epithelial cells	EIF2S2	3.28132e-15	0.588266	0.449	0.341	8.16131e-11
PCs vs Control	Epithelial cells	MLPH	2.05376e-68	-1.41623	0.051	0.29	5.1081e-64
PCs vs Control	Epithelial cells	PIN4	1.04412e-10	0.426626	0.271	0.183	2.59693e-06
PCs vs Control	Epithelial cells	POLR2K	1.1631e-25	0.96026	0.374	0.23	2.89286e-21
PCs vs Control	Epithelial cells	SOD1	4.42967e-23	0.734264	0.539	0.41	1.10175e-18
PCs vs Control	Epithelial cells	GOLGA4	8.71451e-66	-1.38286	0.164	0.428	2.16747e-61
PCs vs Control	Epithelial cells	PRDX2	6.19492e-14	0.582128	0.532	0.436	1.5408e-09
PCs vs Control	Epithelial cells	LDHA	1.30794e-29	0.855016	0.555	0.398	3.25311e-25
PCs vs Control	Epithelial cells	POLR1D	7.79435e-08	0.369504	0.379	0.312	0.00193861
PCs vs Control	Epithelial cells	DDIT4	1.7451e-18	0.742691	0.294	0.172	4.34042e-14
PCs vs Control	Epithelial cells	FAM3D	9.38104e-60	-1.31888	0.385	0.6	2.33325e-55
PCs vs Control	Epithelial cells	CDH1	6.87929e-09	-0.295543	0.211	0.3	0.000171102
PCs vs Control	Epithelial cells	UQCRC1	2.51467e-11	-0.366029	0.301	0.405	6.2545e-07
PCs vs Control	Epithelial cells	PFDN6	3.46887e-26	0.788709	0.336	0.185	8.62778e-22
PCs vs Control	Epithelial cells	NPDC1	1.84958e-28	-0.900876	0.255	0.421	4.60028e-24
PCs vs Control	Epithelial cells	POMP	8.82916e-25	0.877071	0.542	0.422	2.19599e-20
PCs vs Control	Epithelial cells	CEACAM6	5.93842e-62	1.89015	0.417	0.172	1.477e-57
PCs vs Control	Epithelial cells	KNOP1	9.86876e-14	0.571279	0.257	0.156	2.45456e-09
PCs vs Control	Epithelial cells	NXPE4	2.83415e-51	-0.957602	0.054	0.254	7.0491e-47
PCs vs Control	Epithelial cells	STARD10	1.08976e-16	-0.450062	0.403	0.533	2.71044e-12
PCs vs Control	Epithelial cells	EGR1	8.31587e-32	-1.00594	0.209	0.384	2.06832e-27
PCs vs Control	Epithelial cells	ASS1	1.61861e-09	0.573179	0.295	0.213	4.02581e-05
PCs vs Control	Epithelial cells	EBPL	1.33952e-09	0.369492	0.258	0.174	3.33165e-05
PCs vs Control	Epithelial cells	SUMO2	1.29472e-25	0.823523	0.549	0.41	3.22022e-21
PCs vs Control	Epithelial cells	EZR	2.29465e-12	-0.311267	0.281	0.401	5.70726e-08
PCs vs Control	Epithelial cells	ATOX1	3.06661e-15	0.675507	0.345	0.234	7.62727e-11
PCs vs Control	Epithelial cells	PTMA	5.47863e-102	0.710884	0.989	0.924	1.36264e-97
PCs vs Control	Epithelial cells	SERF2	2.61412e-47	0.547068	0.886	0.835	6.50184e-43
PCs vs Control	Epithelial cells	PEBP1	5.13286e-08	0.377141	0.462	0.383	0.00127665
PCs vs Control	Epithelial cells	ATP6V1F	3.08469e-17	0.657114	0.364	0.25	7.67225e-13
PCs vs Control	Epithelial cells	SLC35A3	2.66651e-09	-0.278581	0.202	0.29	6.63215e-05
PCs vs Control	Epithelial cells	APIP	4.06377e-31	1.50193	0.268	0.119	1.01074e-26
PCs vs Control	Epithelial cells	NDUFA1	8.51162e-08	0.291857	0.633	0.585	0.00211701
PCs vs Control	Epithelial cells	TMEM259	1.09248e-10	-0.54638	0.181	0.272	2.71722e-06
PCs vs Control	Epithelial cells	TFF3	1.17003e-11	-1.21505	0.773	0.76	2.9101e-07
PCs vs Control	Epithelial cells	SNRPB	1.12006e-10	0.621101	0.412	0.334	2.78581e-06
PCs vs Control	Epithelial cells	PCK1	2.98807e-17	-0.597683	0.232	0.367	7.43192e-13
PCs vs Control	Epithelial cells	COX6C	1.62632e-21	0.435399	0.727	0.625	4.04498e-17
PCs vs Control	Epithelial cells	SEM1	1.9466e-20	0.567277	0.531	0.419	4.84159e-16
PCs vs Control	Epithelial cells	B3GNT7	7.81149e-70	-1.32207	0.023	0.252	1.94287e-65
PCs vs Control	Epithelial cells	APP	4.89529e-17	-0.523587	0.261	0.388	1.21756e-12
PCs vs Control	Epithelial cells	CAPZA2	7.05699e-13	0.778774	0.334	0.239	1.75522e-08
PCs vs Control	Epithelial cells	GPA33	4.68801e-16	-0.544628	0.167	0.287	1.166e-11
PCs vs Control	Epithelial cells	RSL1D1	7.78797e-13	0.647957	0.357	0.261	1.93702e-08
PCs vs Control	Epithelial cells	RBM25	7.68724e-14	-0.472454	0.265	0.383	1.91197e-09
PCs vs Control	Epithelial cells	CCNL1	4.0641e-26	-0.726948	0.273	0.437	1.01082e-21
PCs vs Control	Epithelial cells	TPR	3.65983e-13	-0.556563	0.198	0.307	9.10273e-09
PCs vs Control	Epithelial cells	CEBPB	5.51812e-18	0.709785	0.31	0.189	1.37247e-13
PCs vs Control	Epithelial cells	PDCD4	6.53525e-23	-0.573465	0.195	0.346	1.62545e-18
PCs vs Control	Epithelial cells	DPEP1	3.8272e-116	2.0883	0.359	0.045	9.51902e-112
PCs vs Control	Epithelial cells	NDUFA4	6.47012e-18	0.493919	0.62	0.514	1.60925e-13
PCs vs Control	Epithelial cells	SPG7	1.20994e-27	-0.822379	0.119	0.271	3.00937e-23
PCs vs Control	Epithelial cells	EIF5A	1.58204e-08	-0.289173	0.249	0.338	0.000393484
PCs vs Control	Epithelial cells	LSM2	2.68744e-11	0.688925	0.272	0.188	6.68421e-07
PCs vs Control	Epithelial cells	HSD17B10	2.46294e-08	0.465462	0.276	0.201	0.000612584
PCs vs Control	Epithelial cells	HLA-A	1.84343e-17	-0.411335	0.589	0.701	4.58497e-13
PCs vs Control	Epithelial cells	DBI	8.53663e-28	0.727139	0.634	0.496	2.12323e-23
PCs vs Control	Epithelial cells	BPTF	1.62953e-16	-0.460763	0.177	0.301	4.05297e-12
PCs vs Control	Epithelial cells	ANXA2	3.34196e-10	0.688134	0.58	0.515	8.31211e-06
PCs vs Control	Epithelial cells	RAB11A	1.49483e-09	0.739227	0.367	0.294	3.71795e-05
PCs vs Control	Epithelial cells	NUFIP2	6.14288e-19	-0.669852	0.132	0.254	1.52786e-14
PCs vs Control	Epithelial cells	MT1E	2.57826e-78	-1.63723	0.286	0.588	6.41265e-74
PCs vs Control	Epithelial cells	PRPF6	4.86886e-09	0.476834	0.275	0.199	0.000121098
PCs vs Control	Epithelial cells	MRPS35	7.03484e-09	0.703526	0.282	0.209	0.000174971
PCs vs Control	Epithelial cells	EIF3J	5.64252e-28	0.909554	0.422	0.267	1.40341e-23
PCs vs Control	Epithelial cells	LSM7	3.23263e-33	0.799063	0.567	0.415	8.04019e-29
PCs vs Control	Epithelial cells	PHB	2.31245e-12	0.651381	0.44	0.352	5.75152e-08
PCs vs Control	Epithelial cells	UPF2	2.55707e-10	0.434332	0.306	0.212	6.35995e-06
PCs vs Control	Epithelial cells	SRRM2	2.57273e-16	-0.540365	0.4	0.532	6.39889e-12
PCs vs Control	Epithelial cells	EPB41L2	9.94506e-11	0.730292	0.253	0.169	2.47353e-06
PCs vs Control	Epithelial cells	OAZ1	6.59906e-24	0.615989	0.665	0.587	1.64132e-19
PCs vs Control	Epithelial cells	DSC2	6.15189e-14	-0.452231	0.15	0.256	1.5301e-09
PCs vs Control	Epithelial cells	HDAC1	6.00631e-10	-0.295656	0.172	0.26	1.49389e-05
PCs vs Control	Epithelial cells	CTNND1	3.9105e-15	-0.504573	0.21	0.326	9.7262e-11
PCs vs Control	Epithelial cells	IER3	4.51726e-10	-0.408092	0.464	0.562	1.12353e-05
PCs vs Control	Epithelial cells	ARPC3	7.07121e-11	0.547136	0.52	0.44	1.75875e-06
PCs vs Control	Epithelial cells	CCDC186	1.02822e-07	-0.262149	0.174	0.252	0.0025574
PCs vs Control	Epithelial cells	HNRNPA1	1.00925e-29	0.563944	0.715	0.609	2.51021e-25
PCs vs Control	Epithelial cells	PRAC1	1.77371e-13	0.300575	0.57	0.477	4.41158e-09
PCs vs Control	Epithelial cells	TOB1	4.67023e-13	-0.484333	0.201	0.309	1.16158e-08
PCs vs Control	Epithelial cells	SET	2.88521e-12	0.612275	0.467	0.38	7.1761e-08
PCs vs Control	Epithelial cells	ATP5MD	2.32376e-23	0.527377	0.651	0.548	5.77965e-19
PCs vs Control	Epithelial cells	CHCHD2	5.18479e-12	0.384987	0.67	0.607	1.28956e-07
PCs vs Control	Epithelial cells	OCIAD2	9.14347e-21	0.851807	0.414	0.298	2.27416e-16
PCs vs Control	Epithelial cells	PDXDC1	1.09373e-22	-0.635034	0.193	0.343	2.72034e-18
PCs vs Control	Epithelial cells	CAPN2	8.70277e-10	-0.276964	0.169	0.26	2.16455e-05
PCs vs Control	Epithelial cells	RHEB	2.58785e-15	0.701061	0.318	0.208	6.4365e-11
PCs vs Control	Epithelial cells	FBL	2.15903e-13	0.509013	0.394	0.286	5.36995e-09
PCs vs Control	Epithelial cells	CREB3L1	1.87806e-53	-0.938714	0.06	0.266	4.6711e-49
PCs vs Control	Epithelial cells	BRD7	2.69059e-21	0.844337	0.278	0.156	6.69203e-17
PCs vs Control	Epithelial cells	COX6A1	4.26354e-21	0.618443	0.629	0.533	1.06043e-16
PCs vs Control	Epithelial cells	ANXA4	9.41876e-12	0.679584	0.372	0.281	2.34263e-07
PCs vs Control	Epithelial cells	SEC31A	4.97552e-35	-0.733449	0.097	0.264	1.23751e-30
PCs vs Control	Epithelial cells	ATP5MC2	4.93282e-32	0.728052	0.693	0.547	1.22689e-27
PCs vs Control	Epithelial cells	NUDT4	1.01473e-19	0.778815	0.311	0.187	2.52384e-15
PCs vs Control	Epithelial cells	RTRAF	4.52969e-10	0.623848	0.414	0.333	1.12662e-05
PCs vs Control	Epithelial cells	TBCA	1.93285e-07	0.291832	0.416	0.351	0.00480739
PCs vs Control	Epithelial cells	SDCBP	4.29932e-15	0.865049	0.34	0.235	1.06933e-10
PCs vs Control	Epithelial cells	HEXIM1	9.33472e-08	-0.527836	0.24	0.321	0.00232173
PCs vs Control	Epithelial cells	LSM5	2.22878e-18	0.515898	0.43	0.3	5.54342e-14
PCs vs Control	Epithelial cells	SEC61G	7.8888e-35	0.844467	0.589	0.439	1.9621e-30
PCs vs Control	Epithelial cells	ABCC3	3.68638e-24	-0.792445	0.194	0.35	9.16877e-20
PCs vs Control	Epithelial cells	CSTB	4.65985e-10	0.382656	0.502	0.421	1.159e-05
PCs vs Control	Epithelial cells	TCF25	3.51472e-14	-0.448779	0.323	0.454	8.7418e-10
PCs vs Control	Epithelial cells	RPP21	2.08364e-08	0.47815	0.305	0.234	0.000518242
PCs vs Control	Epithelial cells	MIA3	1.59062e-30	-0.941671	0.116	0.274	3.95619e-26
PCs vs Control	Epithelial cells	SLC39A4	4.83786e-13	0.633412	0.331	0.231	1.20327e-08
PCs vs Control	Epithelial cells	ACADVL	1.63714e-63	-1.11866	0.19	0.463	4.07189e-59
PCs vs Control	Epithelial cells	SRSF5	3.17534e-36	-0.755177	0.286	0.482	7.8977e-32
PCs vs Control	Epithelial cells	PSMA1	3.72465e-08	0.639621	0.342	0.274	0.000926394
PCs vs Control	Epithelial cells	ATP5MPL	6.43453e-25	0.713718	0.61	0.489	1.6004e-20
PCs vs Control	Epithelial cells	IFI27	5.39248e-15	0.441548	0.744	0.688	1.34122e-10
PCs vs Control	Epithelial cells	DDX18	7.97531e-13	0.656096	0.376	0.279	1.98362e-08
PCs vs Control	Epithelial cells	EWSR1	2.70761e-08	-0.351296	0.2	0.283	0.000673436
PCs vs Control	Epithelial cells	NUMA1	6.34203e-35	-1.12388	0.162	0.341	1.57739e-30
PCs vs Control	Epithelial cells	FRYL	1.06918e-64	-1.4934	0.233	0.501	2.65926e-60
PCs vs Control	Epithelial cells	TOMM7	7.95946e-22	0.353921	0.622	0.492	1.97968e-17
PCs vs Control	Epithelial cells	EIF3H	1.55589e-11	0.399581	0.462	0.367	3.8698e-07
PCs vs Control	Epithelial cells	ATP5F1A	5.42803e-15	-0.539272	0.228	0.338	1.35006e-10
PCs vs Control	Epithelial cells	PCSK7	1.61767e-18	-0.582014	0.145	0.269	4.02347e-14
PCs vs Control	Epithelial cells	SLC22A18	7.1857e-17	-0.472703	0.134	0.252	1.78723e-12
PCs vs Control	Epithelial cells	SKP1	2.47608e-29	0.885063	0.594	0.456	6.15851e-25
PCs vs Control	Epithelial cells	MT1G	2.43031e-119	-2.3701	0.29	0.649	6.04467e-115
PCs vs Control	Epithelial cells	CAPZB	2.60085e-14	-0.372622	0.234	0.354	6.46884e-10
PCs vs Control	Epithelial cells	WSB1	7.68426e-33	-0.792477	0.181	0.361	1.91123e-28
PCs vs Control	Epithelial cells	MYH9	1.97036e-10	-0.330241	0.237	0.333	4.90069e-06
PCs vs Control	Epithelial cells	H3F3A	2.30862e-30	0.560387	0.833	0.726	5.742e-26
PCs vs Control	Epithelial cells	VDAC1	9.6768e-26	0.759927	0.515	0.374	2.40681e-21
PCs vs Control	Epithelial cells	DST	8.16967e-18	-0.770541	0.142	0.26	2.03196e-13
PCs vs Control	Epithelial cells	TPT1	1.69504e-11	-0.349036	0.924	0.947	4.2159e-07
PCs vs Control	Epithelial cells	HLA-C	2.65483e-25	-0.595621	0.477	0.618	6.60309e-21
PCs vs Control	Epithelial cells	HSPB1	1.15213e-51	1.02033	0.687	0.516	2.86558e-47
PCs vs Control	Epithelial cells	CEACAM5	7.33939e-08	-0.290984	0.403	0.501	0.00182545
PCs vs Control	Epithelial cells	UQCR11	4.65705e-23	0.454281	0.686	0.601	1.1583e-18
PCs vs Control	Epithelial cells	LCN2	1.66222e-31	1.12745	0.352	0.178	4.13428e-27
PCs vs Control	Epithelial cells	ATP1B3	7.16207e-19	0.693848	0.307	0.188	1.78135e-14
PCs vs Control	Epithelial cells	AHNAK	1.68124e-59	-1.47079	0.156	0.405	4.18157e-55
PCs vs Control	Epithelial cells	FAM162A	2.79165e-09	-0.299236	0.292	0.381	6.9434e-05
PCs vs Control	Epithelial cells	S100P	1.25851e-16	0.749158	0.432	0.313	3.13016e-12
PCs vs Control	Epithelial cells	DNM2	5.18186e-16	-0.570353	0.185	0.305	1.28883e-11
PCs vs Control	Epithelial cells	PPA1	4.80578e-36	0.876404	0.539	0.359	1.19529e-31
PCs vs Control	Epithelial cells	NDUFS6	1.02547e-14	0.66785	0.547	0.467	2.55054e-10
PCs vs Control	Epithelial cells	NPM1	3.30337e-31	0.584884	0.681	0.519	8.21614e-27
PCs vs Control	Epithelial cells	DDX3X	5.84932e-50	-1.22522	0.214	0.438	1.45484e-45
PCs vs Control	Epithelial cells	GPX2	2.26266e-57	0.819896	0.734	0.501	5.62768e-53
PCs vs Control	Epithelial cells	CLDN4	4.93496e-17	-0.478488	0.499	0.63	1.22742e-12
PCs vs Control	Epithelial cells	PSMA4	6.65625e-15	0.838328	0.413	0.313	1.65554e-10
PCs vs Control	Epithelial cells	IGHG4	2.34071e-80	0.956594	0.433	0.12	5.82183e-76
PCs vs Control	Epithelial cells	SNX3	4.69048e-12	0.799696	0.347	0.262	1.16662e-07
PCs vs Control	Epithelial cells	IER2	2.78138e-66	-1.4275	0.373	0.618	6.91784e-62
PCs vs Control	Epithelial cells	GCC2	3.0392e-32	-0.870367	0.207	0.388	7.5591e-28
PCs vs Control	Epithelial cells	PLEC	1.86237e-08	-0.476572	0.182	0.264	0.00046321
PCs vs Control	Epithelial cells	HLA-F	3.26811e-18	-0.583461	0.136	0.259	8.12844e-14
PCs vs Control	Epithelial cells	CIRBP	5.63856e-10	-0.316794	0.32	0.425	1.40242e-05
PCs vs Control	Epithelial cells	S100A6	8.57313e-70	0.625368	0.989	0.949	2.13231e-65
PCs vs Control	Epithelial cells	ADRM1	1.16445e-08	0.555718	0.284	0.211	0.000289622
PCs vs Control	Epithelial cells	BSG	2.25727e-07	0.643838	0.409	0.356	0.00561427
PCs vs Control	Epithelial cells	ECH1	8.10385e-17	-0.482307	0.243	0.37	2.01559e-12
PCs vs Control	Epithelial cells	MRPL57	3.55191e-07	0.444822	0.426	0.37	0.00883431
PCs vs Control	Epithelial cells	MT1F	4.35715e-42	-0.937848	0.105	0.307	1.08371e-37
PCs vs Control	Epithelial cells	UQCC2	4.52739e-27	1.11663	0.326	0.18	1.12605e-22
PCs vs Control	Epithelial cells	ST6GALNAC1	2.72896e-90	-2.14688	0.128	0.436	6.78747e-86
PCs vs Control	Epithelial cells	PAFAH1B3	2.97805e-17	0.587336	0.273	0.157	7.40701e-13
PCs vs Control	Epithelial cells	FOS	6.91901e-103	-1.84283	0.375	0.67	1.7209e-98
PCs vs Control	Epithelial cells	SATB2	1.24255e-20	-0.507841	0.125	0.256	3.09047e-16
PCs vs Control	Epithelial cells	WNK2	3.32694e-31	-0.775453	0.097	0.254	8.27476e-27
PCs vs Control	Epithelial cells	S100A11	4.34749e-119	1.36037	0.848	0.58	1.08131e-114
PCs vs Control	Epithelial cells	BCLAF1	1.71031e-14	-0.483718	0.179	0.291	4.25388e-10
PCs vs Control	Epithelial cells	PSMA2	2.23903e-13	0.657047	0.416	0.318	5.56893e-09
PCs vs Control	Epithelial cells	STAT3	1.11678e-11	-0.386528	0.19	0.293	2.77764e-07
PCs vs Control	Epithelial cells	ICA1	1.80511e-11	-0.313226	0.162	0.259	4.48968e-07
PCs vs Control	Epithelial cells	TSPAN1	7.68843e-19	-0.554001	0.272	0.416	1.91227e-14
PCs vs Control	Epithelial cells	KLF4	6.69327e-95	-1.6403	0.156	0.488	1.66475e-90
PCs vs Control	Epithelial cells	EIF3A	3.46486e-08	-0.314919	0.289	0.37	0.000861781
PCs vs Control	Epithelial cells	NFATC2IP	7.63836e-15	-0.607759	0.143	0.25	1.89981e-10
PCs vs Control	Epithelial cells	SERPINB1	4.949e-09	0.668445	0.406	0.336	0.000123091
PCs vs Control	Epithelial cells	TRAPPC5	9.71428e-13	0.602432	0.445	0.361	2.41614e-08
PCs vs Control	Epithelial cells	MTDH	1.86351e-07	0.544941	0.36	0.301	0.00463491
PCs vs Control	Epithelial cells	UBE2N	5.52121e-15	0.840605	0.298	0.193	1.37324e-10
PCs vs Control	Epithelial cells	SMIM22	2.80179e-17	0.609105	0.65	0.606	6.96861e-13
PCs vs Control	Epithelial cells	MUC1	2.51499e-30	-0.735238	0.148	0.319	6.25529e-26
PCs vs Control	Epithelial cells	RAB1A	3.44281e-07	0.57368	0.319	0.254	0.00856296
PCs vs Control	Epithelial cells	OST4	1.02225e-28	0.609983	0.634	0.511	2.54255e-24
PCs vs Control	Epithelial cells	FCGRT	7.7785e-10	-0.432554	0.293	0.385	1.93467e-05
PCs vs Control	Epithelial cells	MCL1	4.93753e-20	-0.568522	0.249	0.392	1.22806e-15
PCs vs Control	Epithelial cells	TSTA3	1.34996e-12	-0.394505	0.22	0.331	3.35761e-08
PCs vs Control	Epithelial cells	TFF1	2.63409e-14	0.77708	0.265	0.157	6.55151e-10
PCs vs Control	Epithelial cells	SPDEF	1.31542e-64	-1.2925	0.04	0.266	3.27172e-60
PCs vs Control	Epithelial cells	NDUFA11	9.0713e-10	0.511217	0.526	0.469	2.25621e-05
PCs vs Control	Epithelial cells	FAM13A	3.03257e-39	-0.862842	0.078	0.256	7.54261e-35
PCs vs Control	Epithelial cells	HP1BP3	1.10325e-22	-0.544431	0.202	0.357	2.744e-18
PCs vs Control	Epithelial cells	EIF3E	1.08418e-34	0.644269	0.614	0.419	2.69658e-30
PCs vs Control	Epithelial cells	COX6B1	1.4763e-55	0.723254	0.794	0.674	3.67187e-51
PCs vs Control	Epithelial cells	ACTG1	4.16119e-09	-0.323975	0.757	0.812	0.000103497
PCs vs Control	Epithelial cells	SELENOW	7.02283e-13	-0.390774	0.44	0.555	1.74672e-08
PCs vs Control	Epithelial cells	CHD2	1.58509e-09	-0.398162	0.194	0.283	3.94244e-05
PCs vs Control	Epithelial cells	SPINK5	8.7568e-32	2.25195	0.269	0.122	2.17799e-27
PCs vs Control	Epithelial cells	TGOLN2	2.93832e-10	-0.42482	0.23	0.326	7.3082e-06
PCs vs Control	Epithelial cells	SNHG6	1.36499e-27	0.253337	0.582	0.414	3.39501e-23
PCs vs Control	Epithelial cells	HNRNPH1	8.15594e-19	-0.395097	0.289	0.438	2.02855e-14
PCs vs Control	Epithelial cells	MRPL14	6.56277e-17	0.693391	0.39	0.279	1.63229e-12
PCs vs Control	Epithelial cells	ITM2C	3.80245e-63	-1.31166	0.291	0.539	9.45745e-59
PCs vs Control	Epithelial cells	NR4A1	1.23826e-38	-1.0909	0.273	0.475	3.07981e-34
PCs vs Control	Epithelial cells	ATP5IF1	6.41027e-08	-0.314796	0.482	0.57	0.00159436
PCs vs Control	Epithelial cells	C19orf53	4.07163e-26	0.775478	0.508	0.378	1.0127e-21
PCs vs Control	Epithelial cells	GOLGA2	7.76464e-20	-0.489452	0.142	0.273	1.93122e-15
PCs vs Control	Epithelial cells	ATP5MF	7.01649e-26	0.502458	0.65	0.519	1.74514e-21
PCs vs Control	Epithelial cells	FCGBP	2.11632e-123	-3.57028	0.068	0.439	5.26372e-119
PCs vs Control	Epithelial cells	HERPUD1	1.16553e-30	-0.826915	0.179	0.353	2.8989e-26
PCs vs Control	Epithelial cells	GSPT1	3.31047e-08	0.684903	0.314	0.25	0.00082338
PCs vs Control	Epithelial cells	ZG16	7.69296e-120	-3.5579	0.028	0.378	1.91339e-115
PCs vs Control	Epithelial cells	KRT20	5.48804e-19	-0.98362	0.19	0.318	1.36499e-14
PCs vs Control	Epithelial cells	LLGL2	1.0988e-18	-0.777444	0.241	0.376	2.73294e-14
PCs vs Control	Epithelial cells	DDX21	4.86944e-09	0.481404	0.398	0.322	0.000121113
PCs vs Control	Epithelial cells	RASSF7	2.73301e-14	-0.523338	0.209	0.328	6.79754e-10
PCs vs Control	Epithelial cells	QTRT1	2.46977e-16	0.779621	0.43	0.332	6.14282e-12
PCs vs Control	Epithelial cells	RPA3	2.60143e-14	0.721647	0.275	0.175	6.47027e-10
PCs vs Control	Epithelial cells	UQCRB	1.46224e-14	0.513468	0.654	0.577	3.63688e-10
PCs vs Control	Epithelial cells	HIST1H1C	8.83116e-27	-0.775611	0.118	0.269	2.19649e-22
PCs vs Control	Epithelial cells	JUND	1.54008e-17	-0.445132	0.366	0.508	3.83048e-13
PCs vs Control	Epithelial cells	GPX4	1.7902e-19	0.601445	0.551	0.441	4.4526e-15
PCs vs Control	Epithelial cells	GRN	9.82953e-12	-0.349725	0.255	0.367	2.4448e-07
PCs vs Control	Epithelial cells	YBX1	4.57314e-53	0.596431	0.777	0.622	1.13743e-48
PCs vs Control	Epithelial cells	GALNT5	3.99052e-74	-1.26161	0.034	0.279	9.92523e-70
PCs vs Control	Epithelial cells	HSP90AB1	3.56978e-76	1.07806	0.783	0.6	8.87876e-72
PCs vs Control	Epithelial cells	LGALS3	2.04163e-20	-0.646469	0.685	0.759	5.07794e-16
PCs vs Control	Epithelial cells	FOSB	2.04392e-94	-2.04618	0.22	0.541	5.08365e-90
PCs vs Control	Epithelial cells	GALNT3	3.84429e-12	-0.340511	0.172	0.273	9.56152e-08
PCs vs Control	Epithelial cells	ISG15	1.02753e-38	0.970572	0.315	0.129	2.55568e-34
PCs vs Control	Epithelial cells	TST	3.2851e-16	-0.660842	0.243	0.362	8.17069e-12
PCs vs Control	Epithelial cells	EIF5B	7.1994e-10	0.654544	0.41	0.328	1.79064e-05
PCs vs Control	Epithelial cells	CDV3	6.82267e-09	0.492343	0.254	0.183	0.000169693
PCs vs Control	Epithelial cells	NME1	5.51238e-12	0.771515	0.318	0.231	1.37104e-07
PCs vs Control	Epithelial cells	HLA-B	6.60888e-25	-0.573933	0.515	0.662	1.64376e-20
PCs vs Control	Epithelial cells	TGFBI	2.47486e-55	0.9459	0.26	0.064	6.15547e-51
PCs vs Control	Epithelial cells	SF3B1	4.35564e-16	-0.537244	0.254	0.381	1.08333e-11
PCs vs Control	Epithelial cells	UBA52	5.73612e-94	0.664373	0.901	0.786	1.42669e-89
PCs vs Control	Epithelial cells	FBXW5	1.37504e-16	-0.52172	0.209	0.335	3.42e-12
PCs vs Control	Epithelial cells	PNRC1	1.6318e-16	0.724604	0.328	0.211	4.05861e-12
PCs vs Control	Epithelial cells	CACYBP	4.67912e-14	0.79051	0.295	0.195	1.16379e-09
PCs vs Control	Epithelial cells	PRAP1	7.73078e-45	0.872858	0.402	0.174	1.9228e-40
PCs vs Control	Epithelial cells	TCIM	3.09641e-28	-1.50224	0.203	0.365	7.70139e-24
PCs vs Control	Epithelial cells	TMSB4X	1.54614e-86	0.785719	0.985	0.902	3.84556e-82
PCs vs Control	Epithelial cells	RAB5IF	2.16397e-15	0.588522	0.334	0.228	5.38223e-11
PCs vs Control	Epithelial cells	GGH	3.49279e-08	0.585226	0.271	0.2	0.000868726
PCs vs Control	Epithelial cells	CHD9	2.10924e-10	0.820697	0.372	0.295	5.24609e-06
PCs vs Control	Epithelial cells	TXN	3.10883e-23	0.382169	0.775	0.635	7.73228e-19
PCs vs Control	Epithelial cells	ARID1B	1.82439e-14	-0.497956	0.148	0.254	4.53763e-10
PCs vs Control	Epithelial cells	PDIA3	1.74072e-07	-0.290024	0.285	0.362	0.00432952
PCs vs Control	Epithelial cells	COX20	9.19083e-18	0.675217	0.355	0.239	2.28594e-13
PCs vs Control	Epithelial cells	GOLGB1	5.3627e-65	-1.67496	0.212	0.463	1.33381e-60
PCs vs Control	Epithelial cells	DRAP1	4.75014e-12	0.498939	0.357	0.26	1.18145e-07
PCs vs Control	Epithelial cells	SYNE2	3.62979e-41	-1.03398	0.14	0.341	9.02803e-37
PCs vs Control	Epithelial cells	HMGB1	9.91522e-73	1.09444	0.842	0.692	2.46611e-68
PCs vs Control	Epithelial cells	EFHD2	1.26548e-08	-0.370697	0.192	0.278	0.000314749
PCs vs Control	Epithelial cells	PYCARD	4.38006e-14	0.588348	0.376	0.267	1.08941e-09
PCs vs Control	Epithelial cells	KCNQ1OT1	3.42763e-38	-1.25813	0.111	0.288	8.52521e-34
PCs vs Control	Epithelial cells	EHF	2.98767e-09	-0.332952	0.211	0.303	7.43093e-05
PCs vs Control	Epithelial cells	ROCK2	1.84283e-11	-0.380067	0.166	0.261	4.58347e-07
PCs vs Control	Epithelial cells	AGR3	1.35301e-12	-0.282829	0.246	0.357	3.36521e-08
PCs vs Control	Epithelial cells	C4orf3	2.34731e-09	0.428265	0.333	0.25	5.83823e-05
PCs vs Control	Epithelial cells	TUBB4B	1.70036e-12	-0.390688	0.417	0.537	4.22914e-08
PCs vs Control	Epithelial cells	WFDC2	8.16303e-78	-1.90069	0.282	0.563	2.03031e-73
PCs vs Control	Epithelial cells	ATP6V1G1	4.27783e-11	0.58874	0.463	0.385	1.06398e-06
PCs vs Control	Epithelial cells	PKM	4.91358e-34	1.05799	0.466	0.298	1.22211e-29
PCs vs Control	Epithelial cells	KLK1	5.15916e-66	-1.44336	0.167	0.45	1.28319e-61
PCs vs Control	Epithelial cells	RBM5	1.53185e-20	-0.683628	0.124	0.252	3.81001e-16
PCs vs Control	Epithelial cells	UBB	7.89306e-11	-0.263581	0.674	0.758	1.96316e-06
PCs vs Control	Epithelial cells	LMAN1	7.15815e-32	-0.662958	0.121	0.287	1.78038e-27
PCs vs Control	Epithelial cells	PPP4C	5.27586e-10	0.660036	0.339	0.266	1.31221e-05
PCs vs Control	Epithelial cells	EEF1G	1.00293e-39	0.394954	0.858	0.754	2.49448e-35
PCs vs Control	Epithelial cells	SAT2	1.46783e-16	-0.349098	0.134	0.252	3.65079e-12
PCs vs Control	Epithelial cells	HMGCS2	2.41013e-37	-0.758108	0.115	0.306	5.99449e-33
PCs vs Control	Epithelial cells	METTL26	1.09154e-12	0.496445	0.381	0.282	2.71488e-08
PCs vs Control	Epithelial cells	MT1H	1.16778e-83	-2.41364	0.036	0.308	2.9045e-79
PCs vs Control	Epithelial cells	PRR13	1.28814e-18	0.578111	0.503	0.386	3.20386e-14
PCs vs Control	Epithelial cells	NDUFB9	3.03109e-07	0.55142	0.413	0.358	0.00753894
PCs vs Control	Epithelial cells	CCDC14	3.35208e-23	-0.7936	0.195	0.344	8.33729e-19
PCs vs Control	Epithelial cells	ITLN1	5.87743e-105	-2.59122	0.017	0.328	1.46183e-100
PCs vs Control	Epithelial cells	KLF3	4.21433e-11	-0.35335	0.21	0.308	1.04819e-06
PCs vs Control	Epithelial cells	CYP3A5	1.71563e-11	-0.593949	0.191	0.286	4.26712e-07
PCs vs Control	Epithelial cells	ID3	4.7053e-27	-0.817154	0.17	0.33	1.1703e-22
PCs vs Control	Epithelial cells	TMEM258	4.56571e-21	0.728147	0.513	0.403	1.13558e-16
PCs vs Control	Epithelial cells	CCDC85B	2.15867e-43	1.09848	0.312	0.123	5.36905e-39
PCs vs Control	Epithelial cells	ZFP36	2.04963e-46	-1.20195	0.264	0.477	5.09783e-42
PCs vs Control	Epithelial cells	SRPK1	6.08757e-15	0.774008	0.318	0.218	1.5141e-10
PCs vs Control	Epithelial cells	ACTB	3.56014e-48	0.799821	0.908	0.823	8.85477e-44
PCs vs Control	Epithelial cells	ANKHD1	1.31226e-11	-0.432828	0.179	0.278	3.26386e-07
PCs vs Control	Epithelial cells	SPINK1	1.85618e-54	1.42085	0.689	0.496	4.6167e-50
PCs vs Control	Epithelial cells	NANS	4.17027e-19	-0.483894	0.327	0.469	1.03723e-14
PCs vs Control	Epithelial cells	H2AFZ	8.32469e-20	0.652589	0.504	0.371	2.07052e-15
PCs vs Control	Epithelial cells	CISD1	2.16998e-12	0.735741	0.274	0.181	5.39718e-08
PCs vs Control	Epithelial cells	NQO1	5.90834e-33	1.10083	0.309	0.149	1.46952e-28
PCs vs Control	Epithelial cells	TRPM4	7.16319e-12	-0.47956	0.163	0.262	1.78163e-07
PCs vs Control	Epithelial cells	RNASET2	2.33167e-11	-0.328943	0.22	0.322	5.79934e-07
PCs vs Control	Epithelial cells	UQCRQ	1.00478e-58	0.843085	0.745	0.575	2.49909e-54
PCs vs Control	Epithelial cells	TTC3	2.726e-20	-0.519572	0.262	0.411	6.78011e-16
PCs vs Control	Epithelial cells	FXYD3	4.61064e-30	-0.805828	0.509	0.668	1.14676e-25
PCs vs Control	Epithelial cells	SOD2	7.19921e-11	-0.338933	0.19	0.29	1.79059e-06
PCs vs Control	Epithelial cells	ELF3	6.6663e-27	-0.556237	0.605	0.736	1.65804e-22
PCs vs Control	Epithelial cells	COX5B	4.21366e-16	0.393453	0.766	0.737	1.04802e-11
PCs vs Control	Epithelial cells	PTPRF	2.82686e-14	-0.425001	0.176	0.288	7.03096e-10
PCs vs Control	Epithelial cells	CHMP4B	8.93858e-15	0.490149	0.421	0.311	2.2232e-10
PCs vs Control	Epithelial cells	HNRNPA2B1	3.47616e-19	-0.455915	0.529	0.65	8.6459e-15
PCs vs Control	Epithelial cells	CFL1	4.24193e-28	0.557104	0.782	0.677	1.05505e-23
PCs vs Control	Epithelial cells	CTSD	1.53996e-12	-0.304738	0.285	0.41	3.8302e-08
PCs vs Control	Epithelial cells	HNRNPC	1.28268e-10	0.561747	0.462	0.378	3.19029e-06
PCs vs Control	Epithelial cells	SNRPB2	4.92911e-09	0.736814	0.289	0.216	0.000122597
PCs vs Control	Epithelial cells	DDX17	7.48456e-29	-0.757638	0.241	0.416	1.86156e-24
PCs vs Control	Epithelial cells	MGST1	4.60802e-21	0.860886	0.456	0.319	1.14611e-16
PCs vs Control	Epithelial cells	HMGA1	2.9703e-44	1.12674	0.456	0.262	7.38773e-40
PCs vs Control	Epithelial cells	MRPS24	3.96936e-08	0.556735	0.398	0.325	0.000987259
PCs vs Control	Epithelial cells	SNHG5	4.38045e-12	0.60771	0.594	0.554	1.08951e-07
PCs vs Control	Epithelial cells	RBM47	1.40223e-09	-0.294731	0.193	0.28	3.48762e-05
PCs vs Control	Epithelial cells	COX7B	4.56385e-09	0.310262	0.636	0.574	0.000113512
PCs vs Control	Epithelial cells	FAT1	7.59648e-26	-0.85582	0.125	0.27	1.8894e-21
PCs vs Control	Epithelial cells	EPCAM	3.37841e-10	0.575246	0.621	0.58	8.40277e-06
PCs vs Control	Epithelial cells	ZKSCAN1	1.99252e-07	-0.312942	0.243	0.325	0.00495579
PCs vs Control	Epithelial cells	MT1M	5.85387e-85	-1.64134	0.05	0.336	1.45597e-80
PCs vs Control	Epithelial cells	PA2G4	1.95853e-41	1.08304	0.509	0.323	4.87124e-37
PCs vs Control	Epithelial cells	PTMS	3.05665e-08	0.469484	0.394	0.313	0.000760249
PCs vs Control	Epithelial cells	COX14	3.82129e-07	0.479033	0.362	0.298	0.00950432
PCs vs Control	Epithelial cells	SGSM3	1.05821e-47	-0.989798	0.074	0.272	2.63198e-43
PCs vs Control	Epithelial cells	GALE	1.64669e-19	-0.570957	0.165	0.297	4.09565e-15
PCs vs Control	Epithelial cells	ACTN4	3.89936e-18	-0.509599	0.31	0.452	9.6985e-14
PCs vs Control	Epithelial cells	SOX4	5.22866e-41	1.85131	0.508	0.339	1.30047e-36
PCs vs Control	Epithelial cells	SRI	9.58484e-08	-0.410349	0.444	0.517	0.00238394
PCs vs Control	Epithelial cells	NEAT1	4.70881e-49	-0.972318	0.501	0.695	1.17117e-44
PCs vs Control	Epithelial cells	SCNN1A	1.38753e-15	-0.623364	0.198	0.315	3.45106e-11
PCs vs Control	Epithelial cells	SNRNP70	3.8692e-14	-0.531072	0.251	0.373	9.62347e-10
PCs vs Control	Epithelial cells	DPY30	5.35688e-09	0.480788	0.288	0.212	0.000133236
PCs vs Control	Epithelial cells	ANAPC11	1.20857e-14	0.629172	0.418	0.318	3.00596e-10
PCs vs Control	Epithelial cells	DNAJC15	1.21382e-18	0.731997	0.446	0.326	3.01902e-14
PCs vs Control	Epithelial cells	TAGLN2	3.3385e-09	0.551648	0.492	0.426	8.30353e-05
PCs vs Control	Epithelial cells	LRP10	3.30343e-07	-0.297669	0.188	0.263	0.00821629
PCs vs Control	Epithelial cells	LDLR	6.35489e-14	-0.621928	0.176	0.28	1.58059e-09
PCs vs Control	Epithelial cells	HMGB2	1.13875e-14	0.787248	0.343	0.236	2.83229e-10
PCs vs Control	Epithelial cells	ARHGEF5	1.91569e-34	-0.888922	0.089	0.254	4.76472e-30
PCs vs Control	Epithelial cells	SRSF4	8.44218e-17	-0.459513	0.137	0.253	2.09974e-12
PCs vs Control	Epithelial cells	HLA-E	2.1411e-15	-0.427932	0.336	0.469	5.32536e-11
PCs vs Control	Epithelial cells	ATP8B1	5.40562e-27	-0.714402	0.118	0.264	1.34448e-22
PCs vs Control	Epithelial cells	RNF43	4.62513e-15	0.898415	0.333	0.231	1.15036e-10
PCs vs Control	Epithelial cells	AGR2	2.30721e-36	-1.40633	0.494	0.619	5.73849e-32
PCs vs Control	Fibroblasts	ZBTB16	1.41473e-07	-1.83849	0.083	0.342	0.0035187
PCs vs Control	Fibroblasts	CXCL12	2.78688e-12	-1.92867	0.083	0.468	6.93154e-08
PCs vs Control	Fibroblasts	SPARC	7.97648e-12	1.02632	0.927	0.748	1.98391e-07
PCs vs Control	Fibroblasts	SPATS2L	4.75132e-08	0.89766	0.578	0.288	0.00118175
PCs vs Control	Fibroblasts	TMSB10	1.66894e-08	0.544026	0.991	0.896	0.000415098
PCs vs Control	Fibroblasts	PDK4	1.9148e-08	-2.10135	0.119	0.41	0.000476248
PCs vs Control	Fibroblasts	IGLC1	9.42072e-09	0.893	0.303	0.068	0.000234312
PCs vs Control	Fibroblasts	TXNIP	3.65545e-10	-1.74625	0.431	0.68	9.09183e-06
PCs vs Control	Fibroblasts	IGKC	6.17924e-15	2.49764	0.899	0.473	1.5369e-10
PCs vs Control	Fibroblasts	CEBPD	3.67146e-10	-1.07959	0.486	0.793	9.13164e-06
PCs vs Control	Fibroblasts	TSC22D3	2.28727e-08	-1.44413	0.394	0.649	0.000568891
PCs vs Control	Fibroblasts	CD81	2.43807e-07	-1.24247	0.505	0.698	0.00606397
PCs vs Control	Fibroblasts	IGHG4	2.82972e-24	1.6747	0.734	0.203	7.03808e-20
PCs vs Control	Fibroblasts	CYTOR	2.60347e-09	0.947056	0.624	0.275	6.47534e-05
PCs vs Control	Fibroblasts	EEF1G	1.22826e-07	0.536737	0.908	0.766	0.00305494
PCs vs Control	Fibroblasts	TNFRSF12A	5.10629e-08	0.940293	0.477	0.194	0.00127004
PCs vs Control	Fibroblasts	LGALS1	3.87165e-09	0.82471	0.972	0.928	9.62957e-05
PCs vs Control	Fibroblasts	NEAT1	5.60661e-08	0.654314	0.936	0.806	0.00139448
PCs vs Control	Macrophages	S100A10	1.28917e-07	-0.632579	0.719	0.838	0.00320643
PCs vs Control	Macrophages	SERPINF1	1.17604e-07	-0.582781	0.183	0.383	0.00292504
PCs vs Control	Mast cells	VIM	5.64787e-08	-1.58459	0.828	0.944	0.00140474
PCs vs Control	T cells	PCBP1	1.55765e-09	0.383095	0.405	0.353	3.8742e-05
PCs vs Control	T cells	TUBA1A	5.47276e-12	-0.397563	0.27	0.368	1.36118e-07
PCs vs Control	T cells	NACA	4.91582e-32	-0.517271	0.731	0.826	1.22266e-27
PCs vs Control	T cells	PPP1CB	1.03215e-12	-0.323822	0.347	0.457	2.56717e-08
PCs vs Control	T cells	AKAP13	2.71997e-09	-0.328923	0.386	0.467	6.76512e-05
PCs vs Control	T cells	DUSP2	1.18875e-08	0.390546	0.584	0.544	0.000295666
PCs vs Control	T cells	PIK3R1	1.29475e-36	-0.767046	0.288	0.457	3.2203e-32
PCs vs Control	T cells	RNASEK	8.88848e-17	0.377237	0.595	0.516	2.21074e-12
PCs vs Control	T cells	PPIA	4.75584e-10	-0.252207	0.602	0.703	1.18287e-05
PCs vs Control	T cells	C12orf75	7.85171e-12	0.472286	0.278	0.202	1.95288e-07
PCs vs Control	T cells	SLBP	8.03824e-11	0.491525	0.259	0.19	1.99927e-06
PCs vs Control	T cells	DUSP4	3.20306e-18	0.4659	0.439	0.325	7.96666e-14
PCs vs Control	T cells	PTGES3	4.12811e-11	0.340867	0.524	0.462	1.02674e-06
PCs vs Control	T cells	HSPH1	2.58524e-38	0.765477	0.557	0.402	6.43e-34
PCs vs Control	T cells	AREG	3.70859e-44	-1.35952	0.13	0.284	9.224e-40
PCs vs Control	T cells	CALM2	2.95191e-18	0.369458	0.724	0.668	7.34199e-14
PCs vs Control	T cells	CD74	5.29417e-45	0.654071	0.6	0.43	1.31677e-40
PCs vs Control	T cells	DNAJB1	7.41672e-90	0.997952	0.806	0.636	1.84469e-85
PCs vs Control	T cells	CD3G	4.14819e-28	-0.52576	0.436	0.585	1.03174e-23
PCs vs Control	T cells	NUCKS1	6.96904e-13	-0.368408	0.23	0.327	1.73334e-08
PCs vs Control	T cells	DUSP1	1.06071e-22	-0.456732	0.526	0.658	2.6382e-18
PCs vs Control	T cells	PPIB	5.48652e-10	-0.372665	0.322	0.413	1.36461e-05
PCs vs Control	T cells	EEF1D	9.43976e-17	0.33069	0.857	0.845	2.34786e-12
PCs vs Control	T cells	COX7A2	1.80508e-09	0.272715	0.56	0.511	4.4896e-05
PCs vs Control	T cells	CCL5	2.69422e-09	-0.386421	0.637	0.664	6.70107e-05
PCs vs Control	T cells	HOPX	5.4084e-30	-0.638183	0.127	0.259	1.34518e-25
PCs vs Control	T cells	ZC3HAV1	6.58306e-08	0.369489	0.441	0.391	0.00163734
PCs vs Control	T cells	AC092338.3	4.2343e-14	0.445015	0.334	0.247	1.05315e-09
PCs vs Control	T cells	CALM1	1.54733e-26	-0.381598	0.721	0.813	3.84851e-22
PCs vs Control	T cells	HSP90AA1	1.67983e-35	0.553534	0.936	0.875	4.17808e-31
PCs vs Control	T cells	CRIP1	2.08324e-33	0.4195	0.864	0.797	5.18144e-29
PCs vs Control	T cells	MORF4L1	2.40488e-07	0.268661	0.524	0.487	0.00598143
PCs vs Control	T cells	CEMIP2	4.26908e-09	-0.344329	0.2	0.275	0.000106181
PCs vs Control	T cells	DYNLL1	3.15012e-21	0.484018	0.592	0.505	7.83498e-17
PCs vs Control	T cells	TMSB10	1.68776e-30	0.25122	0.971	0.953	4.19779e-26
PCs vs Control	T cells	CD3E	2.74119e-13	-0.293796	0.585	0.682	6.81789e-09
PCs vs Control	T cells	CST7	6.41047e-08	0.312694	0.476	0.426	0.00159441
PCs vs Control	T cells	CYCS	1.91412e-09	0.277943	0.577	0.538	4.7608e-05
PCs vs Control	T cells	CREM	3.27132e-24	0.419417	0.739	0.649	8.13642e-20
PCs vs Control	T cells	ZNF331	3.82048e-09	-0.272359	0.441	0.538	9.5023e-05
PCs vs Control	T cells	PPP1R15A	5.04341e-27	-0.594819	0.392	0.541	1.2544e-22
PCs vs Control	T cells	KLF6	2.98327e-35	-0.780346	0.671	0.752	7.41999e-31
PCs vs Control	T cells	ARGLU1	1.67912e-08	-0.252022	0.403	0.499	0.000417631
PCs vs Control	T cells	ERP29	2.67125e-08	-0.288148	0.258	0.337	0.000664393
PCs vs Control	T cells	CKS2	1.08452e-12	0.573426	0.302	0.229	2.69741e-08
PCs vs Control	T cells	PGK1	1.92043e-13	-0.356662	0.364	0.474	4.77648e-09
PCs vs Control	T cells	JPT1	2.34659e-14	0.455394	0.361	0.278	5.83645e-10
PCs vs Control	T cells	HSPD1	1.62867e-24	0.574322	0.562	0.453	4.05083e-20
PCs vs Control	T cells	EEF1B2	4.50464e-52	-0.694803	0.591	0.766	1.12039e-47
PCs vs Control	T cells	LY6E	1.66136e-09	0.421801	0.372	0.313	4.13214e-05
PCs vs Control	T cells	ARL6IP1	1.50981e-08	0.388366	0.36	0.305	0.00037552
PCs vs Control	T cells	IL7R	3.78881e-29	-0.765964	0.431	0.561	9.42353e-25
PCs vs Control	T cells	BTG2	9.89402e-21	-0.605724	0.3	0.432	2.46084e-16
PCs vs Control	T cells	CD63	8.7837e-21	-0.569431	0.287	0.409	2.18468e-16
PCs vs Control	T cells	TXNIP	3.88867e-16	-0.904627	0.364	0.461	9.67191e-12
PCs vs Control	T cells	IQGAP1	2.81378e-09	-0.281339	0.26	0.346	6.99844e-05
PCs vs Control	T cells	HSPA1A	3.54569e-57	0.747326	0.684	0.463	8.81885e-53
PCs vs Control	T cells	DNAJA1	1.08498e-52	0.663178	0.786	0.652	2.69856e-48
PCs vs Control	T cells	PNN	1.78596e-11	-0.307122	0.202	0.293	4.44203e-07
PCs vs Control	T cells	ETS1	5.14205e-12	-0.36132	0.32	0.417	1.27893e-07
PCs vs Control	T cells	PRDX1	9.02035e-12	0.3894	0.388	0.309	2.24354e-07
PCs vs Control	T cells	FABP5	2.60068e-25	0.82705	0.259	0.143	6.46841e-21
PCs vs Control	T cells	SMAP2	1.93835e-15	-0.396774	0.247	0.358	4.82107e-11
PCs vs Control	T cells	EEF1A1	2.11413e-43	-0.2832	0.988	0.985	5.25826e-39
PCs vs Control	T cells	JUN	3.58767e-21	-0.765964	0.514	0.62	8.92324e-17
PCs vs Control	T cells	HIST1H4C	1.96006e-07	-0.270947	0.219	0.288	0.00487505
PCs vs Control	T cells	TANK	1.84681e-26	0.706819	0.399	0.278	4.59338e-22
PCs vs Control	T cells	CCDC12	2.97374e-09	0.41105	0.289	0.229	7.39628e-05
PCs vs Control	T cells	RBPJ	3.14311e-13	0.449337	0.33	0.248	7.81753e-09
PCs vs Control	T cells	FKBP5	7.2078e-10	-0.330124	0.179	0.255	1.79272e-05
PCs vs Control	T cells	BIRC3	6.9453e-16	0.504133	0.478	0.383	1.72743e-11
PCs vs Control	T cells	GADD45B	5.63895e-14	-0.420765	0.186	0.28	1.40252e-09
PCs vs Control	T cells	AMD1	1.99249e-07	0.339915	0.409	0.36	0.00495572
PCs vs Control	T cells	SEPTIN6	2.37874e-10	-0.386996	0.245	0.327	5.91641e-06
PCs vs Control	T cells	CD27	4.68099e-22	0.689933	0.257	0.148	1.16426e-17
PCs vs Control	T cells	ATP5PF	8.40401e-10	-0.319297	0.242	0.327	2.09025e-05
PCs vs Control	T cells	LCP1	7.15209e-09	-0.295913	0.355	0.444	0.000177887
PCs vs Control	T cells	PPP1R2	2.00814e-13	0.474716	0.434	0.354	4.99464e-09
PCs vs Control	T cells	MSN	9.31066e-13	-0.370159	0.271	0.371	2.31575e-08
PCs vs Control	T cells	PTGER4	8.31115e-38	-0.737168	0.195	0.359	2.06715e-33
PCs vs Control	T cells	HLA-DPB1	1.88741e-18	0.498307	0.371	0.268	4.69436e-14
PCs vs Control	T cells	IGKC	1.5255e-86	0.278987	0.76	0.524	3.79422e-82
PCs vs Control	T cells	SRSF7	1.44999e-14	-0.321271	0.577	0.691	3.60642e-10
PCs vs Control	T cells	MT2A	3.4917e-12	0.460474	0.344	0.262	8.68454e-08
PCs vs Control	T cells	HSPE1	3.13012e-43	0.689129	0.689	0.558	7.78524e-39
PCs vs Control	T cells	SOD1	2.81591e-18	0.447978	0.606	0.531	7.00372e-14
PCs vs Control	T cells	CD96	4.69939e-15	-0.350714	0.326	0.447	1.16883e-10
PCs vs Control	T cells	CHORDC1	9.04573e-10	0.503532	0.314	0.253	2.24985e-05
PCs vs Control	T cells	CD69	1.00136e-60	-1.06741	0.439	0.637	2.49058e-56
PCs vs Control	T cells	BATF	1.06273e-22	0.745307	0.344	0.228	2.64321e-18
PCs vs Control	T cells	HSPA8	6.41045e-18	0.357223	0.805	0.756	1.59441e-13
PCs vs Control	T cells	ARF6	1.26679e-09	0.305358	0.522	0.472	3.15076e-05
PCs vs Control	T cells	PDCD4	7.09404e-16	-0.437789	0.321	0.43	1.76443e-11
PCs vs Control	T cells	MRPS6	3.32948e-10	0.430069	0.29	0.221	8.28109e-06
PCs vs Control	T cells	TYMP	7.69061e-11	0.452952	0.255	0.185	1.91281e-06
PCs vs Control	T cells	TSC22D3	1.56429e-33	-0.621198	0.655	0.744	3.89069e-29
PCs vs Control	T cells	TSTD1	7.67123e-08	-0.286101	0.211	0.281	0.00190799
PCs vs Control	T cells	SLC2A3	1.52991e-07	-0.318094	0.279	0.355	0.00380519
PCs vs Control	T cells	DOK2	1.12364e-08	0.394543	0.36	0.301	0.000279471
PCs vs Control	T cells	RANBP2	4.53673e-15	-0.455411	0.173	0.267	1.12837e-10
PCs vs Control	T cells	LINC01871	1.96825e-17	-0.444704	0.196	0.305	4.89544e-13
PCs vs Control	T cells	GZMH	8.23331e-15	0.638429	0.298	0.21	2.04779e-10
PCs vs Control	T cells	SRRM2	3.04118e-12	-0.309354	0.315	0.423	7.56402e-08
PCs vs Control	T cells	ARID5B	5.76959e-08	0.287077	0.408	0.34	0.00143501
PCs vs Control	T cells	MBNL1	6.60749e-16	-0.361293	0.376	0.5	1.64341e-11
PCs vs Control	T cells	RAC2	1.43975e-07	-0.283137	0.385	0.472	0.00358096
PCs vs Control	T cells	HSPA1B	1.39915e-27	0.434168	0.453	0.313	3.47995e-23
PCs vs Control	T cells	GZMK	3.57783e-24	0.579401	0.258	0.136	8.89878e-20
PCs vs Control	T cells	HLA-DPA1	1.20103e-07	0.265157	0.332	0.271	0.0029872
PCs vs Control	T cells	CD8A	7.74557e-10	-0.459202	0.218	0.295	1.92648e-05
PCs vs Control	T cells	HLA-DRB1	2.81454e-08	0.303648	0.38	0.315	0.000700032
PCs vs Control	T cells	SYTL3	5.39631e-21	-0.581294	0.269	0.39	1.34217e-16
PCs vs Control	T cells	COTL1	1.40326e-11	0.347736	0.538	0.468	3.49019e-07
PCs vs Control	T cells	ITGA4	3.24049e-08	-0.354447	0.211	0.279	0.000805973
PCs vs Control	T cells	TLN1	3.4195e-12	-0.384538	0.203	0.292	8.50499e-08
PCs vs Control	T cells	CD48	3.29597e-15	-0.393727	0.324	0.442	8.19773e-11
PCs vs Control	T cells	IKZF3	2.2722e-08	-0.279137	0.186	0.255	0.00056514
PCs vs Control	T cells	SKAP1	5.80354e-11	-0.365538	0.174	0.254	1.44346e-06
PCs vs Control	T cells	PLIN2	8.97763e-18	0.893694	0.315	0.225	2.23292e-13
PCs vs Control	T cells	ATP5MPL	2.59963e-09	0.338266	0.4	0.339	6.4658e-05
PCs vs Control	T cells	DAD1	4.93354e-08	-0.262889	0.233	0.312	0.00122707
PCs vs Control	T cells	ITGA1	1.20078e-21	-0.663563	0.17	0.283	2.98658e-17
PCs vs Control	T cells	VIM	5.2347e-29	-0.594867	0.625	0.742	1.30197e-24
PCs vs Control	T cells	GPR183	3.04714e-08	0.283475	0.394	0.319	0.000757885
PCs vs Control	T cells	GNAI2	1.13064e-14	-0.4627	0.198	0.295	2.81212e-10
PCs vs Control	T cells	MYH9	5.65666e-13	-0.302143	0.27	0.378	1.40692e-08
PCs vs Control	T cells	STK17A	2.91943e-11	0.342068	0.493	0.427	7.26121e-07
PCs vs Control	T cells	TPT1	1.01581e-129	-0.826432	0.95	0.972	2.52653e-125
PCs vs Control	T cells	HSPB1	4.32994e-21	0.296053	0.424	0.297	1.07694e-16
PCs vs Control	T cells	CKLF	1.20696e-10	-0.348482	0.357	0.454	3.00195e-06
PCs vs Control	T cells	CD7	1.75117e-15	-0.510696	0.498	0.581	4.3555e-11
PCs vs Control	T cells	DDX3X	5.64387e-13	-0.399699	0.419	0.519	1.40374e-08
PCs vs Control	T cells	DNAJB6	1.27673e-44	0.652461	0.62	0.465	3.17549e-40
PCs vs Control	T cells	IGHG4	5.15629e-94	0.697408	0.469	0.191	1.28247e-89
PCs vs Control	T cells	EIF5	7.34073e-12	0.409012	0.476	0.408	1.82579e-07
PCs vs Control	T cells	SNX3	2.17408e-12	0.408935	0.356	0.278	5.40737e-08
PCs vs Control	T cells	PTPN22	4.69655e-19	-0.469742	0.255	0.379	1.16813e-14
PCs vs Control	T cells	IER2	1.43596e-16	-0.442682	0.363	0.494	3.57152e-12
PCs vs Control	T cells	GCC2	3.25984e-09	-0.340966	0.211	0.287	8.10786e-05
PCs vs Control	T cells	EIF4B	5.29331e-08	-0.278734	0.253	0.329	0.00131655
PCs vs Control	T cells	HLA-F	3.20611e-07	-0.255067	0.279	0.355	0.00797423
PCs vs Control	T cells	S100A6	2.18358e-21	0.275292	0.795	0.71	5.43099e-17
PCs vs Control	T cells	FOS	3.28931e-137	-1.64464	0.393	0.683	8.18118e-133
PCs vs Control	T cells	G3BP2	1.77541e-10	-0.269924	0.336	0.436	4.4158e-06
PCs vs Control	T cells	PMAIP1	2.37981e-15	0.653554	0.333	0.245	5.91908e-11
PCs vs Control	T cells	BCLAF1	6.82783e-17	-0.436329	0.275	0.389	1.69822e-12
PCs vs Control	T cells	ADGRE5	3.08403e-08	-0.282014	0.239	0.317	0.000767061
PCs vs Control	T cells	SAMSN1	7.32654e-09	0.283545	0.613	0.562	0.000182226
PCs vs Control	T cells	GNG5	8.58217e-09	-0.251881	0.205	0.286	0.000213456
PCs vs Control	T cells	HLA-DRA	4.1361e-27	0.58415	0.293	0.161	1.02873e-22
PCs vs Control	T cells	ACTG1	1.25431e-20	-0.370031	0.712	0.798	3.11972e-16
PCs vs Control	T cells	CHD2	1.25477e-09	-0.302792	0.264	0.351	3.12087e-05
PCs vs Control	T cells	CXCR4	2.87773e-19	0.378725	0.846	0.801	7.15748e-15
PCs vs Control	T cells	HNRNPH1	8.73545e-30	-0.611226	0.33	0.488	2.17268e-25
PCs vs Control	T cells	CYTOR	1.61768e-07	0.257481	0.4	0.34	0.00402349
PCs vs Control	T cells	HERPUD1	4.95071e-08	0.278406	0.499	0.444	0.00123134
PCs vs Control	T cells	TMBIM6	1.76895e-18	-0.417845	0.316	0.446	4.39972e-14
PCs vs Control	T cells	UBE2S	2.96332e-07	-0.251498	0.265	0.342	0.00737036
PCs vs Control	T cells	AC016831.5	7.08386e-14	0.420032	0.476	0.396	1.7619e-09
PCs vs Control	T cells	JUND	1.21867e-31	-0.778372	0.615	0.729	3.03109e-27
PCs vs Control	T cells	SH2D1A	1.85688e-21	0.725374	0.261	0.158	4.61842e-17
PCs vs Control	T cells	HSP90AB1	6.3703e-22	0.397637	0.849	0.776	1.58442e-17
PCs vs Control	T cells	FOSB	2.23974e-50	-0.874199	0.394	0.586	5.57068e-46
PCs vs Control	T cells	GPR171	9.30344e-10	-0.291983	0.198	0.278	2.31395e-05
PCs vs Control	T cells	CACYBP	1.13806e-33	0.763275	0.481	0.346	2.83058e-29
PCs vs Control	T cells	TRA2B	3.99837e-08	0.320148	0.43	0.375	0.000994475
PCs vs Control	T cells	PDIA3	1.58824e-09	-0.271091	0.268	0.359	3.95026e-05
PCs vs Control	T cells	RBM3	3.55528e-12	-0.353278	0.292	0.398	8.8427e-08
PCs vs Control	T cells	CAST	9.82292e-08	-0.287932	0.257	0.331	0.00244316
PCs vs Control	T cells	SYNE2	1.51126e-08	-0.300926	0.269	0.351	0.000375881
PCs vs Control	T cells	KLRD1	9.39852e-44	-0.8883	0.15	0.315	2.3376e-39
PCs vs Control	T cells	ANKRD28	1.73642e-21	-0.542219	0.184	0.304	4.31882e-17
PCs vs Control	T cells	CD53	1.4917e-08	-0.294249	0.336	0.421	0.000371015
PCs vs Control	T cells	MBP	3.70563e-09	-0.309608	0.183	0.258	9.21665e-05
PCs vs Control	T cells	HSPA5	9.5971e-08	-0.252039	0.311	0.396	0.00238699
PCs vs Control	T cells	NR4A2	1.07874e-14	-0.341088	0.404	0.529	2.68305e-10
PCs vs Control	T cells	UBB	4.4657e-21	0.402336	0.865	0.823	1.11071e-16
PCs vs Control	T cells	RGCC	1.27629e-13	0.38384	0.596	0.519	3.17438e-09
PCs vs Control	T cells	H2AFZ	2.42108e-27	0.538067	0.614	0.507	6.0217e-23
PCs vs Control	T cells	SRSF2	1.64717e-10	0.306517	0.638	0.586	4.09684e-06
PCs vs Control	T cells	ENO1	1.15659e-07	-0.298693	0.385	0.466	0.00287667
PCs vs Control	T cells	CTSD	2.06852e-07	-0.298508	0.218	0.283	0.00514481
PCs vs Control	T cells	NKG7	2.23783e-08	0.478466	0.472	0.437	0.000556594
PCs vs Control	T cells	GLIPR1	2.85365e-08	-0.317821	0.261	0.34	0.000709759
PCs vs Control	T cells	AHSA1	1.86964e-10	0.569991	0.254	0.195	4.65017e-06
PCs vs Control	T cells	NR3C1	1.39824e-09	-0.279437	0.339	0.434	3.47769e-05
PCs vs Control	T cells	RESF1	1.8892e-08	-0.38424	0.228	0.3	0.000469882
PCs vs Control	T cells	UBE2D3	4.37389e-14	0.337113	0.592	0.532	1.08787e-09
PCs vs Control	T cells	ATF7IP	7.75445e-16	-0.441798	0.169	0.265	1.92869e-11
PCs vs Control	T cells	CDC42	2.14544e-12	-0.353993	0.435	0.541	5.33614e-08
PCs vs Control	T cells	NAP1L4	1.49263e-14	-0.430385	0.171	0.264	3.71246e-10
PCs vs Control	Plasma B cells	NACA	7.49148e-22	-0.63542	0.793	0.879	1.86328e-17
PCs vs Control	Plasma B cells	CD79B	5.26396e-09	0.25391	0.366	0.218	0.000130925
PCs vs Control	Plasma B cells	MIF	5.65135e-13	0.423915	0.895	0.822	1.4056e-08
PCs vs Control	Plasma B cells	SPCS2	1.90068e-08	-0.295821	0.834	0.866	0.000472736
PCs vs Control	Plasma B cells	KLF13	7.56853e-11	0.309039	0.447	0.282	1.88244e-06
PCs vs Control	Plasma B cells	TNFRSF18	2.53625e-16	-0.564059	0.152	0.367	6.30815e-12
PCs vs Control	Plasma B cells	CCND2	4.0734e-21	0.691096	0.299	0.098	1.01314e-16
PCs vs Control	Plasma B cells	TAPBPL	2.78176e-11	0.340851	0.371	0.206	6.91878e-07
PCs vs Control	Plasma B cells	LMNA	1.37729e-07	-0.377412	0.318	0.448	0.0034256
PCs vs Control	Plasma B cells	RHOB	2.56782e-09	0.351013	0.456	0.293	6.38668e-05
PCs vs Control	Plasma B cells	IGHG3	4.03181e-46	3.35313	0.52	0.15	1.00279e-41
PCs vs Control	Plasma B cells	CD74	7.53654e-30	0.879867	0.808	0.627	1.87449e-25
PCs vs Control	Plasma B cells	NDUFC2	4.84139e-08	-0.368412	0.387	0.521	0.00120415
PCs vs Control	Plasma B cells	DNAJB1	4.22362e-12	0.374379	0.755	0.588	1.0505e-07
PCs vs Control	Plasma B cells	PPIB	6.38322e-13	-0.373844	0.774	0.853	1.58763e-08
PCs vs Control	Plasma B cells	PIM2	8.80221e-13	0.558358	0.603	0.446	2.18929e-08
PCs vs Control	Plasma B cells	EEF1D	5.71717e-08	0.327825	0.917	0.861	0.00142197
PCs vs Control	Plasma B cells	COX7A2	1.38757e-17	0.630475	0.774	0.622	3.45118e-13
PCs vs Control	Plasma B cells	EIF1	1.44492e-16	-0.47703	0.879	0.941	3.59382e-12
PCs vs Control	Plasma B cells	ZC3HAV1	6.14358e-08	0.279967	0.273	0.146	0.00152803
PCs vs Control	Plasma B cells	GAPDH	7.04246e-13	0.629979	0.843	0.721	1.7516e-08
PCs vs Control	Plasma B cells	NDUFB1	3.54363e-07	0.398078	0.537	0.402	0.00881372
PCs vs Control	Plasma B cells	JCHAIN	2.92114e-39	-0.97408	0.976	0.987	7.26546e-35
PCs vs Control	Plasma B cells	ELOB	9.20783e-13	0.487865	0.72	0.563	2.29017e-08
PCs vs Control	Plasma B cells	HSP90B1	2.12735e-16	-0.561999	0.86	0.92	5.29113e-12
PCs vs Control	Plasma B cells	ERLEC1	3.36662e-07	0.331099	0.644	0.529	0.00837346
PCs vs Control	Plasma B cells	ATP5F1E	2.03814e-09	0.479469	0.857	0.774	5.06927e-05
PCs vs Control	Plasma B cells	MZT2B	1.67661e-07	0.429873	0.682	0.573	0.00417007
PCs vs Control	Plasma B cells	PFN1	5.39989e-11	0.625642	0.629	0.47	1.34306e-06
PCs vs Control	Plasma B cells	PDIA6	3.41596e-07	-0.298451	0.684	0.751	0.00849618
PCs vs Control	Plasma B cells	PABPC4	2.75563e-17	-0.823956	0.394	0.597	6.85381e-13
PCs vs Control	Plasma B cells	IGLC1	1.03485e-10	0.35191	0.872	0.763	2.57389e-06
PCs vs Control	Plasma B cells	KRTCAP2	1.70265e-10	-0.453262	0.713	0.816	4.23482e-06
PCs vs Control	Plasma B cells	SIAH2	7.64576e-13	0.396295	0.356	0.178	1.90165e-08
PCs vs Control	Plasma B cells	IGHA1	3.8451e-30	-0.920814	0.843	0.946	9.56354e-26
PCs vs Control	Plasma B cells	ERP29	2.08214e-07	-0.370205	0.542	0.639	0.00517869
PCs vs Control	Plasma B cells	EEF1B2	4.6404e-12	-0.469177	0.805	0.856	1.15416e-07
PCs vs Control	Plasma B cells	LY6E	1.16183e-10	0.296164	0.335	0.173	2.88971e-06
PCs vs Control	Plasma B cells	CD63	5.74172e-11	-0.435684	0.701	0.801	1.42808e-06
PCs vs Control	Plasma B cells	COX8A	1.79816e-08	0.320085	0.594	0.442	0.000447238
PCs vs Control	Plasma B cells	ROMO1	5.31437e-08	0.397033	0.492	0.341	0.00132179
PCs vs Control	Plasma B cells	EIF2AK4	5.93863e-10	-0.467945	0.219	0.372	1.47706e-05
PCs vs Control	Plasma B cells	AC012236.1	1.40853e-20	0.32732	0.306	0.102	3.5033e-16
PCs vs Control	Plasma B cells	NDUFA3	5.44928e-10	0.382518	0.61	0.426	1.35535e-05
PCs vs Control	Plasma B cells	ZFAND2A	6.88645e-09	0.356926	0.352	0.204	0.00017128
PCs vs Control	Plasma B cells	PECAM1	1.161e-16	0.39054	0.321	0.134	2.88765e-12
PCs vs Control	Plasma B cells	GSTP1	8.77237e-08	0.356403	0.781	0.687	0.00218186
PCs vs Control	Plasma B cells	DERL1	3.65744e-08	0.311258	0.466	0.32	0.000909679
PCs vs Control	Plasma B cells	TIMP1	9.97817e-34	-1.13739	0.228	0.571	2.48177e-29
PCs vs Control	Plasma B cells	IGHA2	5.44933e-32	0.418427	0.563	0.824	1.35536e-27
PCs vs Control	Plasma B cells	ATP5ME	1.4871e-07	0.268119	0.67	0.522	0.00369872
PCs vs Control	Plasma B cells	POLR2L	2.68068e-07	0.421099	0.656	0.53	0.00666739
PCs vs Control	Plasma B cells	NDUFB2	9.65975e-11	0.471542	0.542	0.374	2.40257e-06
PCs vs Control	Plasma B cells	XBP1	9.14514e-36	0.936845	0.891	0.813	2.27458e-31
PCs vs Control	Plasma B cells	CCPG1	9.1746e-09	-0.576496	0.385	0.492	0.000228191
PCs vs Control	Plasma B cells	SRSF7	4.18862e-09	-0.737614	0.344	0.485	0.000104179
PCs vs Control	Plasma B cells	TMEM160	1.05763e-08	0.331471	0.375	0.222	0.000263053
PCs vs Control	Plasma B cells	HSPE1	6.46659e-11	0.401188	0.667	0.512	1.60837e-06
PCs vs Control	Plasma B cells	EVI2B	2.42737e-12	-0.590217	0.406	0.57	6.03735e-08
PCs vs Control	Plasma B cells	GOLGA4	3.45547e-07	-0.2926	0.197	0.323	0.00859445
PCs vs Control	Plasma B cells	CD69	6.4188e-12	-1.03413	0.169	0.337	1.59648e-07
PCs vs Control	Plasma B cells	EZR	5.25489e-08	-0.700798	0.425	0.531	0.001307
PCs vs Control	Plasma B cells	MGST3	1.96574e-08	-0.311173	0.242	0.378	0.00048892
PCs vs Control	Plasma B cells	SAT1	9.04418e-20	0.89976	0.741	0.538	2.24947e-15
PCs vs Control	Plasma B cells	BAG3	3.52161e-09	0.425305	0.254	0.124	8.75896e-05
PCs vs Control	Plasma B cells	TYMP	2.92419e-12	0.402357	0.539	0.331	7.27304e-08
PCs vs Control	Plasma B cells	TSC22D3	2.47716e-26	-1.00495	0.732	0.86	6.16119e-22
PCs vs Control	Plasma B cells	IDH2	4.89164e-08	0.374508	0.404	0.272	0.00121665
PCs vs Control	Plasma B cells	SEC61B	1.5037e-07	-0.354089	0.8	0.866	0.00374
PCs vs Control	Plasma B cells	SRRM2	2.03941e-08	-0.516099	0.439	0.553	0.000507243
PCs vs Control	Plasma B cells	OAZ1	2.96271e-10	0.432495	0.855	0.811	7.36886e-06
PCs vs Control	Plasma B cells	HSPA1B	2.45947e-10	0.311963	0.762	0.587	6.1172e-06
PCs vs Control	Plasma B cells	TAP1	1.96396e-08	0.254106	0.299	0.164	0.000488476
PCs vs Control	Plasma B cells	IRF7	9.61999e-08	0.291075	0.257	0.139	0.00239268
PCs vs Control	Plasma B cells	SRM	2.22224e-11	0.446467	0.47	0.29	5.52715e-07
PCs vs Control	Plasma B cells	RBIS	1.58685e-09	-0.499128	0.216	0.369	3.9468e-05
PCs vs Control	Plasma B cells	CD48	9.84275e-15	-0.477872	0.154	0.358	2.44809e-10
PCs vs Control	Plasma B cells	TNFRSF13B	1.86218e-16	-0.569429	0.078	0.278	4.63161e-12
PCs vs Control	Plasma B cells	SLC5A3	2.50182e-14	0.359777	0.392	0.192	6.22252e-10
PCs vs Control	Plasma B cells	IGHG1	1.00301e-60	2.21219	0.656	0.213	2.4947e-56
PCs vs Control	Plasma B cells	ATP5MPL	6.41605e-11	0.4446	0.634	0.462	1.5958e-06
PCs vs Control	Plasma B cells	CD38	2.68118e-12	0.406298	0.468	0.289	6.66864e-08
PCs vs Control	Plasma B cells	GNG7	7.00333e-08	-0.460225	0.285	0.405	0.00174187
PCs vs Control	Plasma B cells	SPINK2	1.09849e-37	-1.37026	0.083	0.45	2.73217e-33
PCs vs Control	Plasma B cells	VIM	1.23465e-46	-1.3667	0.663	0.833	3.07083e-42
PCs vs Control	Plasma B cells	IFI30	3.7406e-22	0.364955	0.378	0.145	9.30362e-18
PCs vs Control	Plasma B cells	TPT1	2.24638e-27	-0.557843	0.952	0.97	5.5872e-23
PCs vs Control	Plasma B cells	UQCR11	1.25792e-10	0.498638	0.694	0.567	3.1287e-06
PCs vs Control	Plasma B cells	AHNAK	2.79713e-16	-0.936254	0.169	0.383	6.95702e-12
PCs vs Control	Plasma B cells	IGHG4	6.12219e-78	2.19566	0.77	0.22	1.52271e-73
PCs vs Control	Plasma B cells	SNX3	6.12896e-08	0.428776	0.53	0.381	0.00152439
PCs vs Control	Plasma B cells	EIF4B	7.63855e-08	-0.471422	0.387	0.506	0.00189986
PCs vs Control	Plasma B cells	CIRBP	8.23648e-17	-0.60756	0.663	0.792	2.04858e-12
PCs vs Control	Plasma B cells	PHPT1	8.40488e-10	0.427072	0.584	0.416	2.09046e-05
PCs vs Control	Plasma B cells	FOS	7.63383e-21	-1.36543	0.589	0.746	1.89869e-16
PCs vs Control	Plasma B cells	IGHG2	8.02293e-11	1.16716	0.259	0.117	1.99546e-06
PCs vs Control	Plasma B cells	CTSH	5.83867e-08	0.418094	0.413	0.275	0.00145219
PCs vs Control	Plasma B cells	MZB1	6.63031e-17	0.511747	0.957	0.936	1.64909e-12
PCs vs Control	Plasma B cells	TXNDC5	2.64979e-13	-0.461154	0.618	0.767	6.59055e-09
PCs vs Control	Plasma B cells	NOP10	3.02233e-11	0.309775	0.468	0.285	7.51713e-07
PCs vs Control	Plasma B cells	FKBP11	2.11477e-11	0.373726	0.903	0.871	5.25986e-07
PCs vs Control	Plasma B cells	COX6B1	2.32521e-08	0.377235	0.713	0.587	0.000578326
PCs vs Control	Plasma B cells	CXCR4	5.02461e-24	0.9727	0.392	0.144	1.24972e-19
PCs vs Control	Plasma B cells	HNRNPH1	2.91719e-11	-0.657603	0.361	0.517	7.25563e-07
PCs vs Control	Plasma B cells	ITM2C	1.39779e-12	0.580003	0.679	0.551	3.47658e-08
PCs vs Control	Plasma B cells	NDUFS7	1.62309e-07	0.390089	0.411	0.27	0.00403695
PCs vs Control	Plasma B cells	FKBP1A	3.49876e-08	0.361918	0.309	0.176	0.000870211
PCs vs Control	Plasma B cells	MAN2B1	7.1111e-08	0.287867	0.321	0.191	0.00176867
PCs vs Control	Plasma B cells	JUND	1.90364e-18	-0.835596	0.561	0.711	4.73474e-14
PCs vs Control	Plasma B cells	GRN	4.79602e-15	0.340647	0.363	0.173	1.19287e-10
PCs vs Control	Plasma B cells	FOSB	7.80505e-15	-1.12252	0.594	0.69	1.94127e-10
PCs vs Control	Plasma B cells	EIF1AY	9.29458e-11	0.361794	0.342	0.17	2.31175e-06
PCs vs Control	Plasma B cells	GAS6	1.50379e-16	0.314671	0.337	0.142	3.74023e-12
PCs vs Control	Plasma B cells	PDIA3	4.32385e-08	-0.415736	0.43	0.555	0.00107543
PCs vs Control	Plasma B cells	GOLGB1	7.11169e-08	-0.524717	0.266	0.389	0.00176882
PCs vs Control	Plasma B cells	ANKRD28	2.18994e-07	-0.704544	0.58	0.654	0.00544681
PCs vs Control	Plasma B cells	U62317.4	6.46881e-16	0.323903	0.318	0.133	1.60892e-11
PCs vs Control	Plasma B cells	HSPA5	5.31063e-12	-0.53003	0.58	0.681	1.32086e-07
PCs vs Control	Plasma B cells	TNFRSF4	4.72113e-13	-0.483345	0.088	0.256	1.17424e-08
PCs vs Control	Plasma B cells	TENT5C	8.97563e-08	-0.438492	0.499	0.604	0.00223242
PCs vs Control	Plasma B cells	HSPA6	4.74564e-21	0.804884	0.325	0.11	1.18033e-16
PCs vs Control	Plasma B cells	UQCRQ	1.60799e-11	0.521992	0.705	0.539	3.99938e-07
PCs vs Control	Plasma B cells	CHMP4B	2.05217e-07	0.290078	0.309	0.179	0.00510417
PCs vs Control	Plasma B cells	DDX17	4.77387e-13	-0.865624	0.29	0.457	1.18736e-08
PCs vs Control	Plasma B cells	MRPS24	1.74817e-07	0.398594	0.553	0.412	0.00434806
PCs vs Control	Plasma B cells	COX7B	2.97817e-10	0.461169	0.523	0.35	7.40731e-06
PCs vs Control	Plasma B cells	COPE	1.36363e-09	0.485804	0.717	0.581	3.39162e-05
PCs vs Control	Plasma B cells	SEC11C	6.40295e-10	-0.348324	0.786	0.86	1.59254e-05
PCs vs Control	Plasma B cells	ERGIC3	3.32595e-15	0.48546	0.663	0.456	8.2723e-11
PCs vs Control	Plasma B cells	NDUFB7	3.49154e-07	0.38207	0.587	0.449	0.00868416
PCs vs Control	Plasma B cells	ANAPC11	8.84604e-08	0.337333	0.466	0.326	0.00220019

## Sheet: SRCs vs Ctrl
DEGs between second cancers and control
Compairsion	cellType	Gene	p_val	avg_log2FC	pct.1	pct.2	p_val_adj
SCs vs Control	Naïve B cells	IGHG3	3.84577e-08	0.832624	0.318	0.089	0.00095652
SCs vs Control	Naïve B cells	HSPA1B	6.23669e-11	1.13404	0.422	0.125	1.55119e-06
SCs vs Control	Naïve B cells	HLA-DRB1	7.57321e-11	0.625397	0.981	0.906	1.88361e-06
SCs vs Control	Naïve B cells	GSTP1	1.78401e-07	0.795907	0.409	0.161	0.00443718
SCs vs Control	Naïve B cells	HSP90AB1	5.12369e-16	0.902226	0.942	0.777	1.27436e-11
SCs vs Control	Naïve B cells	TCL1A	3.35115e-07	0.967626	0.364	0.129	0.00833499
SCs vs Control	Naïve B cells	HSP90AA1	1.93677e-27	1.31007	0.987	0.781	4.81713e-23
SCs vs Control	Naïve B cells	HLA-DQA1	4.41455e-10	0.756133	0.851	0.576	1.09799e-05
SCs vs Control	Naïve B cells	CACYBP	3.1711e-10	1.04378	0.422	0.125	7.88717e-06
SCs vs Control	Naïve B cells	IGHA2	1.9207e-08	-1.76379	0.117	0.375	0.000477715
SCs vs Control	Naïve B cells	DNAJB1	6.86836e-12	1.25635	0.617	0.272	1.7083e-07
SCs vs Control	Naïve B cells	HSPA1A	1.02858e-13	1.77398	0.513	0.165	2.55828e-09
SCs vs Control	Naïve B cells	MALAT1	4.99086e-09	-0.574496	0.968	0.982	0.000124133
SCs vs Control	Naïve B cells	HSPE1	1.35587e-11	1.12407	0.753	0.451	3.37232e-07
SCs vs Control	Naïve B cells	CLEC2B	9.4371e-08	0.927495	0.331	0.103	0.00234719
SCs vs Control	Naïve B cells	BTG2	6.10787e-08	0.645017	0.591	0.299	0.00151915
SCs vs Control	Naïve B cells	STK17A	1.91808e-07	0.659838	0.669	0.366	0.00477064
SCs vs Control	Naïve B cells	JUN	2.37046e-08	0.753715	0.903	0.629	0.000589581
SCs vs Control	Endothelial cells	ABL2	3.63472e-07	0.806144	0.504	0.168	0.00904027
SCs vs Control	Endothelial cells	FBN1	3.33643e-07	1.20893	0.408	0.105	0.00829837
SCs vs Control	Endothelial cells	AKAP13	6.13977e-08	1.42346	0.592	0.305	0.00152708
SCs vs Control	Endothelial cells	MMRN1	4.24421e-09	-2.91869	0.056	0.358	0.000105562
SCs vs Control	Endothelial cells	HLA-C	4.98062e-08	-0.778644	0.784	0.916	0.00123878
SCs vs Control	Endothelial cells	TIMP3	1.18426e-09	-1.78287	0.392	0.705	2.94549e-05
SCs vs Control	Endothelial cells	CCN2	9.02819e-08	-3.24763	0.224	0.516	0.00224549
SCs vs Control	Endothelial cells	HSP90AA1	2.30865e-08	1.19988	0.84	0.653	0.000574207
SCs vs Control	Endothelial cells	LIFR	1.72989e-07	-1.73253	0.16	0.453	0.00430257
SCs vs Control	Endothelial cells	ITM2B	3.83274e-08	-1.03784	0.76	0.884	0.000953279
SCs vs Control	Endothelial cells	MMP2	4.23275e-08	1.66232	0.432	0.095	0.00105277
SCs vs Control	Endothelial cells	BOD1L1	1.04512e-08	0.819001	0.496	0.116	0.000259942
SCs vs Control	Endothelial cells	AKAP12	3.89279e-07	-1.69214	0.04	0.284	0.00968214
SCs vs Control	Endothelial cells	FABP1	2.43436e-09	1.89226	0.432	0.063	6.05474e-05
SCs vs Control	Endothelial cells	BGN	2.02535e-07	1.57956	0.336	0.053	0.00503746
SCs vs Control	Endothelial cells	INSR	2.52937e-07	1.44862	0.592	0.284	0.00629104
SCs vs Control	Endothelial cells	CALM1	8.47894e-08	1.12029	0.896	0.716	0.00210888
SCs vs Control	Endothelial cells	CAVIN3	2.77106e-07	0.962919	0.608	0.242	0.00689217
SCs vs Control	Endothelial cells	CD74	1.27166e-10	-1.66585	0.464	0.768	3.16287e-06
SCs vs Control	Endothelial cells	B2M	1.52613e-20	-1.23502	0.96	1	3.79579e-16
SCs vs Control	Endothelial cells	SH3BGRL3	6.23901e-08	1.26145	0.824	0.558	0.00155177
SCs vs Control	Endothelial cells	TXNIP	7.00591e-08	-1.07157	0.488	0.8	0.00174251
SCs vs Control	Endothelial cells	ADIRF	5.25167e-12	-2.31037	0.176	0.589	1.3062e-07
SCs vs Control	Endothelial cells	H19	1.87286e-09	2.85515	0.36	0.021	4.65818e-05
SCs vs Control	Endothelial cells	CLDN5	1.2779e-07	-1.1513	0.592	0.832	0.0031784
SCs vs Control	Endothelial cells	UBE2J1	1.22897e-07	1.44479	0.44	0.126	0.0030567
SCs vs Control	Endothelial cells	COL4A1	2.16059e-08	2.04359	0.712	0.432	0.000537382
SCs vs Control	Endothelial cells	HECW2	3.81295e-09	1.68297	0.448	0.095	9.48357e-05
SCs vs Control	Endothelial cells	FAM118A	6.4369e-10	1.40499	0.44	0.063	1.60099e-05
SCs vs Control	Endothelial cells	CAVIN2	4.8072e-08	-1.04235	0.392	0.705	0.00119565
SCs vs Control	Endothelial cells	CLU	5.34266e-12	-2.85078	0.168	0.568	1.32883e-07
SCs vs Control	Endothelial cells	MT2A	2.05736e-08	-2.39347	0.272	0.6	0.000511707
SCs vs Control	Epithelial cells	WEE1	2.41612e-54	0.283791	0.428	0.169	6.00937e-50
SCs vs Control	Epithelial cells	STX16	8.80847e-73	0.260607	0.533	0.207	2.19084e-68
SCs vs Control	Epithelial cells	PTGES3	4.40936e-108	0.636123	0.749	0.393	1.0967e-103
SCs vs Control	Epithelial cells	HTATSF1	1.87491e-112	0.565358	0.483	0.133	4.66327e-108
SCs vs Control	Epithelial cells	PTPRG	8.44941e-65	0.324118	0.258	0.053	2.10154e-60
SCs vs Control	Epithelial cells	FAM217B	1.42438e-79	0.261923	0.268	0.04	3.54271e-75
SCs vs Control	Epithelial cells	PTRHD1	1.64778e-11	-0.368284	0.38	0.235	4.09836e-07
SCs vs Control	Epithelial cells	CDH17	5.79774e-62	0.460229	0.609	0.293	1.44201e-57
SCs vs Control	Epithelial cells	H1F0	6.46596e-97	0.723576	0.677	0.317	1.60821e-92
SCs vs Control	Epithelial cells	VPS41	7.01253e-86	0.392232	0.355	0.082	1.74416e-81
SCs vs Control	Epithelial cells	LIMS1	1.12384e-127	0.5992	0.486	0.121	2.79521e-123
SCs vs Control	Epithelial cells	PSAP	3.78532e-63	0.380398	0.662	0.323	9.41485e-59
SCs vs Control	Epithelial cells	HP1BP3	1.65524e-07	-0.282809	0.538	0.357	0.00411691
SCs vs Control	Epithelial cells	SUMF2	3.31066e-86	0.328499	0.514	0.18	8.23428e-82
SCs vs Control	Epithelial cells	PPP1CB	1.62282e-111	0.753066	0.663	0.29	4.03627e-107
SCs vs Control	Epithelial cells	MRPL15	4.33623e-102	0.373032	0.482	0.144	1.07851e-97
SCs vs Control	Epithelial cells	CTSA	1.80787e-84	0.439993	0.52	0.194	4.49653e-80
SCs vs Control	Epithelial cells	VDR	2.08641e-90	0.576621	0.384	0.1	5.18932e-86
SCs vs Control	Epithelial cells	USP10	9.67894e-95	0.495767	0.45	0.135	2.40735e-90
SCs vs Control	Epithelial cells	HIST1H4C	3.27928e-10	-0.507158	0.496	0.323	8.15623e-06
SCs vs Control	Epithelial cells	DNAJC3	4.89047e-86	0.567504	0.501	0.176	1.21636e-81
SCs vs Control	Epithelial cells	EMP1	6.9845e-68	0.749004	0.302	0.076	1.73719e-63
SCs vs Control	Epithelial cells	STK4	1.92139e-110	0.465897	0.469	0.12	4.77889e-106
SCs vs Control	Epithelial cells	SPCS2	5.05614e-78	0.516759	0.634	0.293	1.25756e-73
SCs vs Control	Epithelial cells	ACADVL	3.19818e-09	-0.882883	0.517	0.463	7.95452e-05
SCs vs Control	Epithelial cells	GIT1	4.13784e-80	0.306187	0.301	0.056	1.02916e-75
SCs vs Control	Epithelial cells	NEU1	7.50325e-85	0.301112	0.444	0.135	1.86621e-80
SCs vs Control	Epithelial cells	PSMD7	2.28453e-113	0.621191	0.632	0.253	5.68207e-109
SCs vs Control	Epithelial cells	SFT2D2	1.30003e-78	0.311936	0.381	0.105	3.23344e-74
SCs vs Control	Epithelial cells	CASK	5.80903e-88	0.347506	0.403	0.106	1.44482e-83
SCs vs Control	Epithelial cells	TOR1AIP2	3.39324e-97	0.382964	0.472	0.14	8.43967e-93
SCs vs Control	Epithelial cells	SLC2A1	5.67888e-89	0.778828	0.364	0.09	1.41245e-84
SCs vs Control	Epithelial cells	NONO	3.29767e-82	0.406485	0.577	0.228	8.20196e-78
SCs vs Control	Epithelial cells	RALY	1.62522e-83	0.328475	0.608	0.258	4.04224e-79
SCs vs Control	Epithelial cells	FBXO21	2.73486e-83	0.342778	0.385	0.101	6.80214e-79
SCs vs Control	Epithelial cells	EPCAM	3.57253e-196	1.23056	0.873	0.58	8.88559e-192
SCs vs Control	Epithelial cells	FKBP4	8.42663e-103	0.576108	0.572	0.209	2.09587e-98
SCs vs Control	Epithelial cells	MED10	1.50095e-117	0.520283	0.533	0.162	3.73316e-113
SCs vs Control	Epithelial cells	THOC7	1.7989e-119	0.712673	0.593	0.213	4.47421e-115
SCs vs Control	Epithelial cells	CD2BP2	2.62932e-118	0.415445	0.467	0.113	6.53965e-114
SCs vs Control	Epithelial cells	NCOR1	3.5215e-10	-0.404582	0.496	0.309	8.75867e-06
SCs vs Control	Epithelial cells	MED13	1.66779e-80	0.328898	0.467	0.158	4.14812e-76
SCs vs Control	Epithelial cells	PLEKHA1	5.49289e-103	0.395732	0.45	0.117	1.36619e-98
SCs vs Control	Epithelial cells	PLPBP	1.16006e-101	0.483679	0.474	0.144	2.8853e-97
SCs vs Control	Epithelial cells	EBAG9	2.31855e-85	0.340794	0.449	0.141	5.7667e-81
SCs vs Control	Epithelial cells	PCMTD1	1.1041e-106	0.575054	0.509	0.154	2.74612e-102
SCs vs Control	Epithelial cells	SLC25A36	3.32564e-85	0.311742	0.506	0.177	8.27153e-81
SCs vs Control	Epithelial cells	YAP1	1.16865e-76	0.294046	0.311	0.066	2.90666e-72
SCs vs Control	Epithelial cells	SF3A3	1.66963e-60	0.280742	0.381	0.13	4.1527e-56
SCs vs Control	Epithelial cells	GNG12	3.31815e-73	0.342112	0.447	0.157	8.25291e-69
SCs vs Control	Epithelial cells	HNRNPK	6.96487e-50	0.290906	0.736	0.435	1.7323e-45
SCs vs Control	Epithelial cells	BID	2.09012e-96	0.47577	0.447	0.128	5.19856e-92
SCs vs Control	Epithelial cells	EIF4EBP1	3.93884e-101	0.496051	0.549	0.195	9.79669e-97
SCs vs Control	Epithelial cells	PLAC8	3.6071e-10	-0.304376	0.272	0.169	8.97157e-06
SCs vs Control	Epithelial cells	MAVS	6.55761e-91	0.358104	0.431	0.122	1.63101e-86
SCs vs Control	Epithelial cells	IL13RA1	4.6554e-81	0.450562	0.488	0.17	1.15789e-76
SCs vs Control	Epithelial cells	SYNGR2	1.32717e-59	0.451281	0.657	0.347	3.30093e-55
SCs vs Control	Epithelial cells	GATC	2.5386e-86	0.28196	0.351	0.077	6.314e-82
SCs vs Control	Epithelial cells	MYLIP	2.05737e-62	0.280753	0.342	0.105	5.11709e-58
SCs vs Control	Epithelial cells	TAX1BP3	1.11162e-16	-0.275419	0.372	0.207	2.76481e-12
SCs vs Control	Epithelial cells	KRT19	2.80831e-22	0.276515	0.825	0.653	6.98484e-18
SCs vs Control	Epithelial cells	CAB39	2.1074e-77	0.300471	0.413	0.126	5.24152e-73
SCs vs Control	Epithelial cells	KAT6A	1.14376e-138	1.1433	0.525	0.147	2.84477e-134
SCs vs Control	Epithelial cells	CDIPT	6.1571e-90	0.261068	0.388	0.096	1.53139e-85
SCs vs Control	Epithelial cells	TRIP6	4.88514e-108	0.310523	0.401	0.081	1.21503e-103
SCs vs Control	Epithelial cells	EIF6	2.16841e-128	0.764401	0.706	0.316	5.39326e-124
SCs vs Control	Epithelial cells	SNORC	1.60957e-10	-0.435426	0.391	0.246	4.00333e-06
SCs vs Control	Epithelial cells	KRR1	3.06164e-93	0.444568	0.464	0.141	7.6149e-89
SCs vs Control	Epithelial cells	ELOVL1	2.37847e-75	0.263483	0.411	0.126	5.91574e-71
SCs vs Control	Epithelial cells	ERG28	6.91798e-72	0.313867	0.368	0.107	1.72064e-67
SCs vs Control	Epithelial cells	HM13	3.76296e-101	0.528509	0.579	0.219	9.35924e-97
SCs vs Control	Epithelial cells	TPD52	1.1983e-11	-0.263457	0.632	0.4	2.9804e-07
SCs vs Control	Epithelial cells	FABP5	1.62786e-40	0.256399	0.619	0.347	4.04882e-36
SCs vs Control	Epithelial cells	NUDT3	3.75426e-84	0.323237	0.338	0.073	9.33759e-80
SCs vs Control	Epithelial cells	RDH10	1.08035e-95	0.317007	0.336	0.058	2.68706e-91
SCs vs Control	Epithelial cells	LCN2	2.1175e-98	2.53612	0.499	0.178	5.26664e-94
SCs vs Control	Epithelial cells	LAMB3	1.06752e-78	0.51881	0.5	0.184	2.65515e-74
SCs vs Control	Epithelial cells	CDH1	2.83239e-109	0.911554	0.645	0.3	7.04471e-105
SCs vs Control	Epithelial cells	MORF4L2	1.6403e-90	0.481848	0.649	0.298	4.07976e-86
SCs vs Control	Epithelial cells	PLEC	1.95295e-56	0.320165	0.566	0.264	4.85738e-52
SCs vs Control	Epithelial cells	FMR1	3.27437e-117	0.612424	0.411	0.081	8.14401e-113
SCs vs Control	Epithelial cells	GARS	2.3355e-75	0.295088	0.445	0.149	5.80886e-71
SCs vs Control	Epithelial cells	IFI6	3.72348e-113	1.26261	0.383	0.07	9.26104e-109
SCs vs Control	Epithelial cells	ZBTB43	7.59523e-69	0.330771	0.353	0.102	1.88908e-64
SCs vs Control	Epithelial cells	POC1B	2.06566e-76	0.312558	0.31	0.067	5.13772e-72
SCs vs Control	Epithelial cells	KIF16B	2.42916e-55	0.308525	0.453	0.192	6.04179e-51
SCs vs Control	Epithelial cells	EIF3M	1.08046e-93	0.360503	0.642	0.274	2.68731e-89
SCs vs Control	Epithelial cells	NUDT4	2.29e-144	0.921888	0.595	0.187	5.6957e-140
SCs vs Control	Epithelial cells	ST6GALNAC1	1.75877e-23	-1.40301	0.378	0.436	4.37441e-19
SCs vs Control	Epithelial cells	ALCAM	1.30633e-66	0.273838	0.29	0.069	3.24911e-62
SCs vs Control	Epithelial cells	ST14	6.14414e-41	0.289584	0.605	0.343	1.52817e-36
SCs vs Control	Epithelial cells	SNHG18	5.11888e-69	0.301366	0.479	0.186	1.27317e-64
SCs vs Control	Epithelial cells	CD164	1.31897e-46	0.359604	0.671	0.376	3.28055e-42
SCs vs Control	Epithelial cells	GOLGA7	4.77962e-192	1.3784	0.555	0.114	1.18879e-187
SCs vs Control	Epithelial cells	SLCO4A1	4.54772e-73	0.301757	0.263	0.046	1.13111e-68
SCs vs Control	Epithelial cells	NOXO1	1.66729e-76	0.381918	0.357	0.094	4.14688e-72
SCs vs Control	Epithelial cells	CIZ1	1.43153e-72	0.268103	0.364	0.102	3.56051e-68
SCs vs Control	Epithelial cells	KCNQ1	9.22449e-63	0.277711	0.362	0.116	2.29432e-58
SCs vs Control	Epithelial cells	NSD3	6.42276e-75	0.430481	0.615	0.282	1.59747e-70
SCs vs Control	Epithelial cells	YWHAG	1.86975e-88	0.374039	0.475	0.156	4.65045e-84
SCs vs Control	Epithelial cells	ZBTB20	2.85355e-69	0.277979	0.368	0.11	7.09735e-65
SCs vs Control	Epithelial cells	COX19	4.1149e-88	0.362596	0.465	0.149	1.02346e-83
SCs vs Control	Epithelial cells	MAN1A2	1.97334e-68	0.273689	0.43	0.151	4.90809e-64
SCs vs Control	Epithelial cells	FTX	1.64255e-47	0.314867	0.431	0.185	4.08536e-43
SCs vs Control	Epithelial cells	PSMD3	2.27475e-75	0.309846	0.5	0.185	5.65776e-71
SCs vs Control	Epithelial cells	COPS5	2.73576e-115	0.451613	0.533	0.167	6.80437e-111
SCs vs Control	Epithelial cells	SNX9	1.46095e-59	0.259921	0.368	0.124	3.63368e-55
SCs vs Control	Epithelial cells	CYBA	3.36332e-24	0.289739	0.731	0.507	8.36524e-20
SCs vs Control	Epithelial cells	LYPLA1	2.58846e-107	0.500416	0.559	0.201	6.43801e-103
SCs vs Control	Epithelial cells	STRAP	7.86877e-128	0.556941	0.559	0.17	1.95712e-123
SCs vs Control	Epithelial cells	BABAM2	4.99335e-89	0.316911	0.358	0.078	1.24195e-84
SCs vs Control	Epithelial cells	SEM1	2.94666e-16	-0.381034	0.668	0.419	7.32893e-12
SCs vs Control	Epithelial cells	MOB1A	1.04012e-95	0.480058	0.558	0.199	2.587e-91
SCs vs Control	Epithelial cells	ENC1	3.22689e-89	0.456067	0.488	0.157	8.02592e-85
SCs vs Control	Epithelial cells	PLAUR	1.55852e-39	0.309698	0.309	0.122	3.87635e-35
SCs vs Control	Epithelial cells	PHLDA2	2.5801e-80	0.718923	0.66	0.336	6.41723e-76
SCs vs Control	Epithelial cells	PRELID3B	1.64833e-101	0.53926	0.582	0.225	4.09971e-97
SCs vs Control	Epithelial cells	GOT2	1.53777e-71	0.262488	0.407	0.132	3.82473e-67
SCs vs Control	Epithelial cells	HMGB3	1.99235e-84	0.36124	0.434	0.131	4.95537e-80
SCs vs Control	Epithelial cells	DPP7	1.50789e-95	0.36097	0.531	0.168	3.75044e-91
SCs vs Control	Epithelial cells	PTPN11	1.46062e-84	0.288001	0.427	0.128	3.63285e-80
SCs vs Control	Epithelial cells	ESRP1	1.42115e-57	0.29918	0.522	0.228	3.53468e-53
SCs vs Control	Epithelial cells	PSMA6	2.59953e-77	0.346	0.642	0.296	6.46555e-73
SCs vs Control	Epithelial cells	STIP1	3.79136e-70	0.356209	0.423	0.147	9.42987e-66
SCs vs Control	Epithelial cells	ZCCHC14	4.22581e-79	0.361986	0.284	0.05	1.05104e-74
SCs vs Control	Epithelial cells	SHISA5	1.37041e-74	0.260065	0.394	0.118	3.40849e-70
SCs vs Control	Epithelial cells	SPAG9	3.328e-78	0.356598	0.493	0.183	8.2774e-74
SCs vs Control	Epithelial cells	TNFAIP3	3.09019e-37	0.288958	0.281	0.107	7.68592e-33
SCs vs Control	Epithelial cells	PER2	4.98415e-12	-0.28569	0.32	0.186	1.23966e-07
SCs vs Control	Epithelial cells	IKBKB	3.73534e-123	0.698639	0.433	0.088	9.29055e-119
SCs vs Control	Epithelial cells	AZGP1	1.03513e-93	0.417177	0.3	0.041	2.57457e-89
SCs vs Control	Epithelial cells	BDP1	1.97584e-12	-0.371127	0.434	0.261	4.9143e-08
SCs vs Control	Epithelial cells	ZFR	3.44406e-94	0.423587	0.475	0.146	8.56606e-90
SCs vs Control	Epithelial cells	PSMD4	2.32319e-79	0.265652	0.586	0.24	5.77823e-75
SCs vs Control	Epithelial cells	MT1M	2.06055e-88	-1.55566	0.102	0.336	5.12501e-84
SCs vs Control	Epithelial cells	SLC39A1	4.13345e-69	0.269202	0.365	0.108	1.02807e-64
SCs vs Control	Epithelial cells	HLA-C	1.89481e-26	0.316374	0.828	0.618	4.71277e-22
SCs vs Control	Epithelial cells	CD55	6.76776e-124	1.37469	0.615	0.232	1.68328e-119
SCs vs Control	Epithelial cells	VPS35	6.10203e-127	0.826549	0.63	0.239	1.5177e-122
SCs vs Control	Epithelial cells	EIF2A	5.04295e-90	0.263764	0.551	0.204	1.25428e-85
SCs vs Control	Epithelial cells	COQ8A	1.01363e-66	0.314085	0.351	0.105	2.52111e-62
SCs vs Control	Epithelial cells	MAP3K20	9.92528e-122	0.610883	0.38	0.057	2.46861e-117
SCs vs Control	Epithelial cells	ABHD11	4.85589e-17	-0.270145	0.523	0.307	1.20776e-12
SCs vs Control	Epithelial cells	BHLHE40	6.89484e-59	0.298211	0.386	0.14	1.71488e-54
SCs vs Control	Epithelial cells	SNHG16	6.85747e-95	0.436442	0.602	0.238	1.70559e-90
SCs vs Control	Epithelial cells	HSP90AB1	2.49466e-132	0.921683	0.869	0.6	6.20473e-128
SCs vs Control	Epithelial cells	YPEL3	2.89575e-85	0.425469	0.432	0.126	7.20232e-81
SCs vs Control	Epithelial cells	ESF1	5.06114e-85	0.320457	0.462	0.15	1.25881e-80
SCs vs Control	Epithelial cells	MVD	2.59895e-46	0.25746	0.339	0.128	6.46412e-42
SCs vs Control	Epithelial cells	VSNL1	3.66664e-152	1.03699	0.393	0.038	9.11968e-148
SCs vs Control	Epithelial cells	ERI3	1.40381e-17	-0.285125	0.278	0.143	3.49156e-13
SCs vs Control	Epithelial cells	LURAP1L	2.01827e-83	0.319293	0.322	0.064	5.01983e-79
SCs vs Control	Epithelial cells	DARS	2.10091e-119	0.638327	0.549	0.175	5.22539e-115
SCs vs Control	Epithelial cells	GLRX3	1.90974e-106	0.336439	0.51	0.155	4.7499e-102
SCs vs Control	Epithelial cells	CDV3	2.79918e-77	0.290277	0.495	0.183	6.96213e-73
SCs vs Control	Epithelial cells	BAG3	2.208e-87	0.614158	0.388	0.102	5.49174e-83
SCs vs Control	Epithelial cells	POF1B	1.99209e-87	0.49786	0.566	0.23	4.95472e-83
SCs vs Control	Epithelial cells	ZBTB18	1.1172e-62	0.281188	0.275	0.064	2.77871e-58
SCs vs Control	Epithelial cells	CDK6	8.29856e-68	0.271273	0.432	0.152	2.06402e-63
SCs vs Control	Epithelial cells	UPF3B	2.7489e-83	0.415681	0.422	0.128	6.83707e-79
SCs vs Control	Epithelial cells	SLC25A43	4.15239e-68	0.274393	0.274	0.058	1.03278e-63
SCs vs Control	Epithelial cells	MED1	1.30539e-82	0.268507	0.361	0.09	3.24676e-78
SCs vs Control	Epithelial cells	HSPH1	3.11505e-118	1.11797	0.656	0.284	7.74776e-114
SCs vs Control	Epithelial cells	LMAN2	6.01533e-65	0.388587	0.575	0.26	1.49613e-60
SCs vs Control	Epithelial cells	EZR	5.37952e-44	0.457304	0.681	0.401	1.338e-39
SCs vs Control	Epithelial cells	IL32	2.86343e-41	-0.349126	0.582	0.285	7.12193e-37
SCs vs Control	Epithelial cells	DYNC1LI2	3.94894e-126	0.831014	0.611	0.226	9.82181e-122
SCs vs Control	Epithelial cells	IRAK1	1.09178e-137	0.744323	0.475	0.104	2.71548e-133
SCs vs Control	Epithelial cells	UBB	6.35819e-27	-0.524884	0.836	0.758	1.58141e-22
SCs vs Control	Epithelial cells	ADD3	7.22311e-130	0.880812	0.592	0.205	1.79653e-125
SCs vs Control	Epithelial cells	SCNN1A	1.51334e-07	-0.417542	0.473	0.315	0.00376398
SCs vs Control	Epithelial cells	NSDHL	6.34251e-87	0.334364	0.278	0.038	1.57751e-82
SCs vs Control	Epithelial cells	CUTA	1.79606e-65	0.352508	0.637	0.31	4.46716e-61
SCs vs Control	Epithelial cells	CIAO2B	6.61288e-100	0.500544	0.679	0.31	1.64476e-95
SCs vs Control	Epithelial cells	CHMP4C	1.41925e-118	0.60284	0.467	0.116	3.52997e-114
SCs vs Control	Epithelial cells	WDR13	3.01518e-16	-0.257599	0.342	0.191	7.49936e-12
SCs vs Control	Epithelial cells	EMC4	2.63857e-93	0.379177	0.499	0.163	6.56265e-89
SCs vs Control	Epithelial cells	PPA1	2.01214e-158	0.957641	0.765	0.359	5.00459e-154
SCs vs Control	Epithelial cells	YIPF6	6.92415e-78	0.258589	0.452	0.151	1.72218e-73
SCs vs Control	Epithelial cells	POFUT1	2.20156e-80	0.361402	0.298	0.057	5.47573e-76
SCs vs Control	Epithelial cells	PLOD3	6.59223e-74	0.269428	0.388	0.111	1.63962e-69
SCs vs Control	Epithelial cells	MUC4	6.69585e-47	-1.56252	0.318	0.454	1.66539e-42
SCs vs Control	Epithelial cells	SLC12A2	2.60454e-62	1.05307	0.619	0.353	6.47802e-58
SCs vs Control	Epithelial cells	AC007906.2	7.71849e-69	0.710877	0.276	0.059	1.91974e-64
SCs vs Control	Epithelial cells	RAB7A	9.54745e-103	0.527876	0.586	0.218	2.37464e-98
SCs vs Control	Epithelial cells	CSNK1E	1.98926e-102	0.424905	0.508	0.153	4.94768e-98
SCs vs Control	Epithelial cells	CNN2	6.4579e-99	0.440604	0.45	0.122	1.60621e-94
SCs vs Control	Epithelial cells	KMT2C	5.99379e-21	-0.258321	0.517	0.296	1.49078e-16
SCs vs Control	Epithelial cells	TINAGL1	2.89207e-78	0.421361	0.484	0.175	7.19315e-74
SCs vs Control	Epithelial cells	CMAS	1.38361e-73	0.341373	0.56	0.235	3.44132e-69
SCs vs Control	Epithelial cells	YWHAB	3.66945e-108	0.783522	0.763	0.448	9.12666e-104
SCs vs Control	Epithelial cells	NAA20	1.42554e-125	0.582296	0.533	0.156	3.54562e-121
SCs vs Control	Epithelial cells	SMARCC1	5.33046e-120	0.758609	0.576	0.202	1.32579e-115
SCs vs Control	Epithelial cells	FUNDC1	1.44441e-76	0.273312	0.301	0.061	3.59253e-72
SCs vs Control	Epithelial cells	TXNRD1	1.3433e-97	0.643088	0.43	0.117	3.34105e-93
SCs vs Control	Epithelial cells	XRN2	3.35572e-109	0.602744	0.555	0.199	8.34634e-105
SCs vs Control	Epithelial cells	BCCIP	4.47189e-80	0.287572	0.395	0.113	1.11225e-75
SCs vs Control	Epithelial cells	NUS1	2.24001e-70	0.284137	0.32	0.08	5.57136e-66
SCs vs Control	Epithelial cells	WDR82	5.1217e-82	0.339798	0.418	0.125	1.27387e-77
SCs vs Control	Epithelial cells	U2SURP	1.69406e-99	0.568042	0.634	0.274	4.21348e-95
SCs vs Control	Epithelial cells	FKBP9	2.71939e-76	0.368879	0.366	0.1	6.76366e-72
SCs vs Control	Epithelial cells	MRPS24	8.45236e-71	0.2532	0.667	0.325	2.10227e-66
SCs vs Control	Epithelial cells	POLDIP2	1.98818e-66	0.27787	0.379	0.12	4.94501e-62
SCs vs Control	Epithelial cells	RSF1	1.98475e-70	0.274551	0.529	0.215	4.93646e-66
SCs vs Control	Epithelial cells	RHOB	1.61143e-38	0.492101	0.612	0.377	4.00795e-34
SCs vs Control	Epithelial cells	FARP1	4.12617e-76	0.353095	0.383	0.111	1.02626e-71
SCs vs Control	Epithelial cells	AATF	6.58091e-100	0.390223	0.427	0.108	1.6368e-95
SCs vs Control	Epithelial cells	SELENBP1	4.72009e-45	0.261533	0.598	0.314	1.17398e-40
SCs vs Control	Epithelial cells	HBEGF	3.33168e-38	0.291769	0.417	0.199	8.28656e-34
SCs vs Control	Epithelial cells	DDX46	2.70279e-09	-0.411417	0.536	0.343	6.72238e-05
SCs vs Control	Epithelial cells	EEF2	1.35431e-47	0.371388	0.833	0.618	3.36843e-43
SCs vs Control	Epithelial cells	NKAP	3.01267e-116	0.452073	0.481	0.125	7.49311e-112
SCs vs Control	Epithelial cells	TMEM147	7.83881e-76	0.301453	0.556	0.226	1.94967e-71
SCs vs Control	Epithelial cells	YWHAZ	1.78484e-71	0.557397	0.796	0.509	4.43924e-67
SCs vs Control	Epithelial cells	ATG3	9.42336e-95	0.399275	0.516	0.179	2.34378e-90
SCs vs Control	Epithelial cells	GGCT	9.4539e-92	0.316075	0.561	0.215	2.35137e-87
SCs vs Control	Epithelial cells	DSG2	1.80573e-82	0.593187	0.609	0.271	4.49122e-78
SCs vs Control	Epithelial cells	TCP1	2.0387e-69	0.272876	0.586	0.259	5.07066e-65
SCs vs Control	Epithelial cells	DUSP23	1.9563e-80	0.313556	0.538	0.21	4.8657e-76
SCs vs Control	Epithelial cells	CASC3	1.38519e-103	0.414565	0.406	0.089	3.44525e-99
SCs vs Control	Epithelial cells	SLC39A10	1.16579e-72	0.265603	0.287	0.057	2.89955e-68
SCs vs Control	Epithelial cells	GHITM	9.0277e-19	-0.30539	0.527	0.301	2.24537e-14
SCs vs Control	Epithelial cells	RNF13	1.11861e-93	0.333056	0.44	0.121	2.7822e-89
SCs vs Control	Epithelial cells	MUC5B	5.70666e-34	-1.01693	0.204	0.341	1.41936e-29
SCs vs Control	Epithelial cells	TFF3	1.1637e-10	-0.879218	0.85	0.76	2.89435e-06
SCs vs Control	Epithelial cells	STARD7	1.85463e-74	0.290143	0.436	0.142	4.61284e-70
SCs vs Control	Epithelial cells	PSMA2	1.97805e-90	0.304415	0.672	0.318	4.91981e-86
SCs vs Control	Epithelial cells	SLC25A3	1.5556e-49	0.283086	0.761	0.471	3.86909e-45
SCs vs Control	Epithelial cells	SPAG7	2.09632e-08	-0.25364	0.291	0.184	0.000521396
SCs vs Control	Epithelial cells	NKTR	2.34447e-09	-0.278784	0.553	0.363	5.83117e-05
SCs vs Control	Epithelial cells	PFN1	1.88926e-10	-0.701041	0.782	0.631	4.69898e-06
SCs vs Control	Epithelial cells	TMF1	2.07274e-57	0.295255	0.51	0.224	5.15532e-53
SCs vs Control	Epithelial cells	SLC20A2	3.28256e-112	0.622745	0.377	0.068	8.16438e-108
SCs vs Control	Epithelial cells	GABARAPL2	3.95784e-102	0.578017	0.609	0.25	9.84393e-98
SCs vs Control	Epithelial cells	UBE2R2	8.19066e-97	0.322551	0.478	0.146	2.03718e-92
SCs vs Control	Epithelial cells	NDUFAF3	6.94051e-66	0.269553	0.529	0.22	1.72624e-61
SCs vs Control	Epithelial cells	JUP	1.01809e-108	0.839522	0.65	0.285	2.5322e-104
SCs vs Control	Epithelial cells	ACTR2	3.94356e-64	0.396756	0.654	0.331	9.80841e-60
SCs vs Control	Epithelial cells	TPMT	1.4127e-85	0.348746	0.422	0.122	3.51367e-81
SCs vs Control	Epithelial cells	TEX261	6.82785e-70	0.317255	0.274	0.054	1.69822e-65
SCs vs Control	Epithelial cells	ZNFX1	3.84129e-74	0.279053	0.298	0.062	9.55404e-70
SCs vs Control	Epithelial cells	NDUFS1	2.90733e-68	0.302948	0.497	0.199	7.23112e-64
SCs vs Control	Epithelial cells	MLF1	2.3334e-81	0.303	0.35	0.08	5.80364e-77
SCs vs Control	Epithelial cells	VEGFA	1.19138e-40	0.287847	0.556	0.288	2.96321e-36
SCs vs Control	Epithelial cells	BRI3	4.44573e-62	0.337679	0.547	0.244	1.10574e-57
SCs vs Control	Epithelial cells	FAIM	1.48684e-75	0.318705	0.267	0.044	3.69808e-71
SCs vs Control	Epithelial cells	HAX1	9.40911e-81	0.309377	0.493	0.178	2.34023e-76
SCs vs Control	Epithelial cells	DNAJA4	4.12246e-77	0.391262	0.41	0.126	1.02534e-72
SCs vs Control	Epithelial cells	SF3A1	6.56614e-74	0.290939	0.384	0.113	1.63313e-69
SCs vs Control	Epithelial cells	SULT2B1	3.88776e-104	0.539169	0.33	0.046	9.66965e-100
SCs vs Control	Epithelial cells	AP003774.2	3.60646e-94	0.476547	0.354	0.073	8.97e-90
SCs vs Control	Epithelial cells	CEBPD	3.55023e-81	0.47394	0.5	0.181	8.83014e-77
SCs vs Control	Epithelial cells	HNF4A	4.43444e-76	0.3543	0.526	0.212	1.10294e-71
SCs vs Control	Epithelial cells	ARHGAP5	3.22117e-84	0.402518	0.56	0.218	8.0117e-80
SCs vs Control	Epithelial cells	ZNF503	6.29597e-126	0.810534	0.374	0.049	1.56593e-121
SCs vs Control	Epithelial cells	ALDH9A1	5.48242e-75	0.311549	0.416	0.131	1.36359e-70
SCs vs Control	Epithelial cells	GPAT4	2.75611e-146	0.935252	0.447	0.078	6.85499e-142
SCs vs Control	Epithelial cells	UBA2	1.48427e-101	0.374575	0.49	0.149	3.69167e-97
SCs vs Control	Epithelial cells	MON1B	8.96217e-79	0.296912	0.362	0.093	2.22907e-74
SCs vs Control	Epithelial cells	GRK2	3.01407e-14	-0.293189	0.383	0.223	7.4966e-10
SCs vs Control	Epithelial cells	HSP90AA1	2.67074e-36	0.306782	0.873	0.701	6.64266e-32
SCs vs Control	Epithelial cells	SSR3	8.91708e-99	0.59411	0.637	0.278	2.21786e-94
SCs vs Control	Epithelial cells	CES2	3.43537e-115	1.91483	0.563	0.222	8.54445e-111
SCs vs Control	Epithelial cells	HERPUD1	5.4314e-39	0.383265	0.609	0.353	1.3509e-34
SCs vs Control	Epithelial cells	PPP1R14B	4.9677e-79	0.321451	0.52	0.195	1.23557e-74
SCs vs Control	Epithelial cells	EI24	1.4758e-77	0.333802	0.531	0.209	3.6706e-73
SCs vs Control	Epithelial cells	ABCE1	6.42912e-76	0.275827	0.402	0.124	1.59905e-71
SCs vs Control	Epithelial cells	FAT1	1.46363e-08	-0.377809	0.416	0.27	0.000364034
SCs vs Control	Epithelial cells	MGAT5	2.43677e-57	0.296171	0.26	0.064	6.06073e-53
SCs vs Control	Epithelial cells	PPP4C	5.60073e-100	0.550549	0.623	0.266	1.39301e-95
SCs vs Control	Epithelial cells	CCNY	2.78389e-104	0.460569	0.389	0.084	6.9241e-100
SCs vs Control	Epithelial cells	TENT4B	4.67535e-87	0.387677	0.339	0.073	1.16285e-82
SCs vs Control	Epithelial cells	CFB	3.00535e-92	0.546888	0.302	0.046	7.4749e-88
SCs vs Control	Epithelial cells	LSR	7.97509e-48	0.327138	0.632	0.329	1.98356e-43
SCs vs Control	Epithelial cells	ATP6AP2	5.70343e-98	0.40925	0.527	0.18	1.41856e-93
SCs vs Control	Epithelial cells	CMSS1	7.90011e-111	0.349213	0.375	0.063	1.96491e-106
SCs vs Control	Epithelial cells	PUM2	2.67341e-66	0.281596	0.418	0.144	6.64931e-62
SCs vs Control	Epithelial cells	CSTB	9.00844e-95	0.711151	0.761	0.421	2.24058e-90
SCs vs Control	Epithelial cells	MPC2	3.75039e-74	0.533962	0.664	0.33	9.32798e-70
SCs vs Control	Epithelial cells	MMP15	5.37298e-69	0.280915	0.354	0.105	1.33637e-64
SCs vs Control	Epithelial cells	EIF2S2	1.10705e-83	0.384241	0.692	0.341	2.75346e-79
SCs vs Control	Epithelial cells	AGR2	7.39765e-10	-0.784304	0.699	0.619	1.83994e-05
SCs vs Control	Epithelial cells	GPI	1.10178e-68	0.346815	0.57	0.248	2.74036e-64
SCs vs Control	Epithelial cells	TAF1D	1.78263e-07	-0.36599	0.583	0.385	0.00443375
SCs vs Control	Epithelial cells	SRPK1	2.70157e-100	0.61127	0.57	0.218	6.71936e-96
SCs vs Control	Epithelial cells	WFDC2	4.66913e-50	-0.824876	0.374	0.563	1.16131e-45
SCs vs Control	Epithelial cells	PEBP1	8.9304e-65	0.3742	0.704	0.383	2.22117e-60
SCs vs Control	Epithelial cells	LRATD2	2.54378e-83	0.298345	0.296	0.051	6.3269e-79
SCs vs Control	Epithelial cells	KLK1	1.45742e-10	-1.01393	0.45	0.45	3.6249e-06
SCs vs Control	Epithelial cells	SAT2	5.78923e-10	-0.250283	0.399	0.252	1.4399e-05
SCs vs Control	Epithelial cells	PEA15	1.62836e-93	0.446172	0.331	0.06	4.05007e-89
SCs vs Control	Epithelial cells	LAMP1	2.11695e-84	0.482208	0.554	0.216	5.26527e-80
SCs vs Control	Epithelial cells	RCN2	4.16802e-56	0.29083	0.382	0.145	1.03667e-51
SCs vs Control	Epithelial cells	WNK1	1.16127e-90	0.388044	0.466	0.14	2.88831e-86
SCs vs Control	Epithelial cells	DNAJA2	5.54351e-93	0.537566	0.554	0.212	1.37878e-88
SCs vs Control	Epithelial cells	UQCC2	2.21254e-72	0.305439	0.483	0.18	5.50302e-68
SCs vs Control	Epithelial cells	RTL8A	9.91237e-110	0.410627	0.427	0.092	2.4654e-105
SCs vs Control	Epithelial cells	IPO7	3.11432e-84	0.315656	0.471	0.155	7.74593e-80
SCs vs Control	Epithelial cells	SYF2	5.25169e-17	-0.351383	0.553	0.326	1.3062e-12
SCs vs Control	Epithelial cells	TPM1	1.53039e-21	-0.794193	0.716	0.652	3.80638e-17
SCs vs Control	Epithelial cells	NDUFS6	3.79519e-64	0.505978	0.763	0.467	9.43939e-60
SCs vs Control	Epithelial cells	NOP58	2.36884e-75	0.264528	0.514	0.198	5.89178e-71
SCs vs Control	Epithelial cells	FCGBP	9.41418e-30	-2.11934	0.358	0.439	2.34149e-25
SCs vs Control	Epithelial cells	SLC26A3	3.38367e-58	0.896056	0.255	0.059	8.41587e-54
SCs vs Control	Epithelial cells	VEZF1	4.32051e-88	0.2601	0.393	0.101	1.0746e-83
SCs vs Control	Epithelial cells	NOL8	5.30887e-74	0.271206	0.428	0.141	1.32042e-69
SCs vs Control	Epithelial cells	ZBTB38	4.48798e-96	0.631627	0.57	0.226	1.11625e-91
SCs vs Control	Epithelial cells	NABP1	1.63116e-59	0.262934	0.322	0.095	4.05703e-55
SCs vs Control	Epithelial cells	MGST2	2.89088e-10	-0.490329	0.461	0.286	7.19021e-06
SCs vs Control	Epithelial cells	CHMP1A	1.94879e-74	0.343974	0.438	0.149	4.84703e-70
SCs vs Control	Epithelial cells	RBM12	2.79397e-73	0.287577	0.343	0.088	6.94916e-69
SCs vs Control	Epithelial cells	IFITM2	1.982e-126	0.916073	0.397	0.062	4.92964e-122
SCs vs Control	Epithelial cells	PDIA6	5.18084e-79	0.619799	0.646	0.312	1.28858e-74
SCs vs Control	Epithelial cells	ZMYND8	1.70321e-88	0.407334	0.524	0.192	4.23623e-84
SCs vs Control	Epithelial cells	VSIG2	8.05521e-35	-1.17937	0.224	0.346	2.00349e-30
SCs vs Control	Epithelial cells	CCDC91	2.98844e-75	0.311052	0.358	0.097	7.43285e-71
SCs vs Control	Epithelial cells	CDC25B	3.48074e-67	0.354319	0.255	0.049	8.65729e-63
SCs vs Control	Epithelial cells	SORD	1.70626e-87	0.327726	0.389	0.1	4.24382e-83
SCs vs Control	Epithelial cells	RPN2	5.5995e-130	0.949508	0.62	0.234	1.39271e-125
SCs vs Control	Epithelial cells	NBEAL1	2.53022e-14	-0.377522	0.403	0.235	6.29316e-10
SCs vs Control	Epithelial cells	SEPHS2	4.01174e-101	0.435579	0.562	0.201	9.97801e-97
SCs vs Control	Epithelial cells	EID1	1.2208e-67	0.29531	0.558	0.239	3.03637e-63
SCs vs Control	Epithelial cells	SERPINB5	1.23985e-83	0.592124	0.278	0.042	3.08376e-79
SCs vs Control	Epithelial cells	MYO1D	1.02787e-61	0.395223	0.523	0.228	2.55652e-57
SCs vs Control	Epithelial cells	GLG1	1.0798e-99	0.509548	0.527	0.178	2.68569e-95
SCs vs Control	Epithelial cells	LRPPRC	4.97961e-83	0.317947	0.496	0.174	1.23853e-78
SCs vs Control	Epithelial cells	PTPRA	1.56364e-82	0.2736	0.401	0.113	3.88908e-78
SCs vs Control	Epithelial cells	RASD1	3.44122e-12	-0.934212	0.205	0.267	8.559e-08
SCs vs Control	Epithelial cells	TMED2	7.28371e-67	0.327328	0.638	0.307	1.8116e-62
SCs vs Control	Epithelial cells	ATP6V1C1	1.25642e-79	0.300216	0.301	0.058	3.12496e-75
SCs vs Control	Epithelial cells	MTIF2	3.22664e-72	0.260476	0.399	0.122	8.02531e-68
SCs vs Control	Epithelial cells	TIMP1	8.12122e-68	0.414689	0.469	0.18	2.01991e-63
SCs vs Control	Epithelial cells	ANP32A	1.58066e-77	0.272584	0.56	0.227	3.93141e-73
SCs vs Control	Epithelial cells	FRYL	8.94064e-21	-1.29875	0.502	0.501	2.22372e-16
SCs vs Control	Epithelial cells	HELZ2	9.72471e-59	0.265609	0.312	0.091	2.41873e-54
SCs vs Control	Epithelial cells	NTPCR	2.29871e-88	0.278041	0.477	0.155	5.71735e-84
SCs vs Control	Epithelial cells	OCIAD2	1.93668e-58	0.291531	0.617	0.298	4.81691e-54
SCs vs Control	Epithelial cells	SERF2	2.88624e-34	-0.39635	0.879	0.835	7.17866e-30
SCs vs Control	Epithelial cells	MRPL40	3.77102e-85	0.312312	0.477	0.161	9.37928e-81
SCs vs Control	Epithelial cells	LDHB	1.14207e-55	0.380693	0.569	0.286	2.84056e-51
SCs vs Control	Epithelial cells	CD63	4.1159e-20	0.351433	0.793	0.574	1.02371e-15
SCs vs Control	Epithelial cells	CMC4	2.26319e-81	0.328882	0.339	0.078	5.629e-77
SCs vs Control	Epithelial cells	SMARCD2	7.71417e-84	0.271815	0.432	0.132	1.91867e-79
SCs vs Control	Epithelial cells	RTN4	1.78217e-108	0.823873	0.66	0.294	4.43261e-104
SCs vs Control	Epithelial cells	EXOSC7	7.92466e-89	0.339659	0.382	0.092	1.97102e-84
SCs vs Control	Epithelial cells	SYNCRIP	2.59433e-82	0.517217	0.588	0.248	6.45262e-78
SCs vs Control	Epithelial cells	OCLN	1.39645e-66	0.25548	0.376	0.119	3.47324e-62
SCs vs Control	Epithelial cells	PSMC4	1.64177e-73	0.27348	0.458	0.158	4.08342e-69
SCs vs Control	Epithelial cells	COX17	8.42302e-10	-0.510222	0.539	0.34	2.09497e-05
SCs vs Control	Epithelial cells	ZNHIT3	1.32387e-81	0.269718	0.414	0.122	3.29272e-77
SCs vs Control	Epithelial cells	RRP1B	4.03347e-111	0.393448	0.395	0.077	1.00321e-106
SCs vs Control	Epithelial cells	PSMD1	1.03934e-77	0.347783	0.455	0.155	2.58504e-73
SCs vs Control	Epithelial cells	LAS1L	3.66039e-67	0.267367	0.291	0.068	9.10411e-63
SCs vs Control	Epithelial cells	ATIC	9.60979e-122	0.518654	0.489	0.126	2.39015e-117
SCs vs Control	Epithelial cells	ZNF217	2.70737e-101	0.433245	0.445	0.116	6.73378e-97
SCs vs Control	Epithelial cells	FBLIM1	5.47466e-10	-0.339486	0.322	0.197	1.36166e-05
SCs vs Control	Epithelial cells	ITM2B	3.10148e-59	0.488305	0.704	0.39	7.714e-55
SCs vs Control	Epithelial cells	AKAP11	4.04397e-72	0.251403	0.368	0.105	1.00582e-67
SCs vs Control	Epithelial cells	SUMO2	2.17352e-91	0.546397	0.742	0.41	5.40597e-87
SCs vs Control	Epithelial cells	CDKN1B	6.72966e-77	0.318111	0.403	0.123	1.6738e-72
SCs vs Control	Epithelial cells	DNAJC15	4.01784e-89	0.396489	0.678	0.326	9.99318e-85
SCs vs Control	Epithelial cells	RAP1B	1.11384e-68	0.281757	0.568	0.238	2.77035e-64
SCs vs Control	Epithelial cells	DHRS7	4.84651e-70	0.340889	0.493	0.191	1.20542e-65
SCs vs Control	Epithelial cells	IGFBP2	1.19072e-67	0.693503	0.508	0.214	2.96155e-63
SCs vs Control	Epithelial cells	SPTBN1	1.54108e-48	0.346817	0.641	0.358	3.83297e-44
SCs vs Control	Epithelial cells	SLC40A1	1.38815e-85	0.568035	0.409	0.117	3.45262e-81
SCs vs Control	Epithelial cells	CD59	3.37099e-39	0.257946	0.532	0.27	8.38432e-35
SCs vs Control	Epithelial cells	PCBP1	4.49549e-85	0.47512	0.682	0.331	1.11812e-80
SCs vs Control	Epithelial cells	CHCHD2	5.10666e-75	0.511403	0.849	0.607	1.27013e-70
SCs vs Control	Epithelial cells	F11R	3.08947e-104	0.566869	0.57	0.205	7.68414e-100
SCs vs Control	Epithelial cells	TRIB3	5.72991e-82	0.485717	0.259	0.034	1.42514e-77
SCs vs Control	Epithelial cells	TOX3	5.97346e-97	0.47181	0.434	0.12	1.48572e-92
SCs vs Control	Epithelial cells	PSMF1	5.95296e-116	0.538893	0.534	0.169	1.48062e-111
SCs vs Control	Epithelial cells	ABHD12	8.6835e-102	0.459245	0.4	0.089	2.15976e-97
SCs vs Control	Epithelial cells	SPCS1	1.60769e-108	0.652315	0.685	0.309	3.99864e-104
SCs vs Control	Epithelial cells	HNRNPA3	3.83269e-39	0.271706	0.716	0.429	9.53266e-35
SCs vs Control	Epithelial cells	NIFK	2.60528e-125	0.650919	0.558	0.173	6.47984e-121
SCs vs Control	Epithelial cells	TMEM258	1.99809e-11	-0.32587	0.631	0.403	4.96964e-07
SCs vs Control	Epithelial cells	STAP2	5.55755e-14	-0.352246	0.482	0.288	1.38227e-09
SCs vs Control	Epithelial cells	MRPL18	2.56072e-81	0.340578	0.529	0.199	6.36903e-77
SCs vs Control	Epithelial cells	CFTR	2.50409e-66	0.335809	0.374	0.12	6.22818e-62
SCs vs Control	Epithelial cells	APIP	7.67174e-108	0.650917	0.452	0.119	1.90811e-103
SCs vs Control	Epithelial cells	CDCA7	2.38554e-73	0.407387	0.344	0.093	5.93332e-69
SCs vs Control	Epithelial cells	VPS4A	3.82049e-78	0.339972	0.414	0.127	9.50232e-74
SCs vs Control	Epithelial cells	FBXW5	6.07659e-11	-0.308402	0.53	0.335	1.51137e-06
SCs vs Control	Epithelial cells	JPT1	3.34273e-70	0.29831	0.673	0.337	8.31404e-66
SCs vs Control	Epithelial cells	P4HB	1.19771e-40	0.337088	0.696	0.402	2.97895e-36
SCs vs Control	Epithelial cells	CSNK2A2	5.22698e-111	0.522798	0.397	0.08	1.30005e-106
SCs vs Control	Epithelial cells	ZNF703	4.68796e-131	0.857787	0.599	0.206	1.16599e-126
SCs vs Control	Epithelial cells	TSPAN8	2.38006e-57	0.682036	0.786	0.516	5.91968e-53
SCs vs Control	Epithelial cells	ACTR3	2.2274e-83	0.299626	0.617	0.264	5.53998e-79
SCs vs Control	Epithelial cells	RMND5A	1.88916e-69	0.268273	0.37	0.111	4.69871e-65
SCs vs Control	Epithelial cells	SDC1	7.79245e-97	0.544874	0.485	0.152	1.93814e-92
SCs vs Control	Epithelial cells	METTL5	3.91878e-128	0.48486	0.588	0.196	9.7468e-124
SCs vs Control	Epithelial cells	ZCRB1	3.36449e-108	0.402408	0.563	0.199	8.36816e-104
SCs vs Control	Epithelial cells	YIPF4	3.94982e-118	0.527136	0.557	0.175	9.824e-114
SCs vs Control	Epithelial cells	CA12	2.07199e-17	-0.616855	0.17	0.26	5.15346e-13
SCs vs Control	Epithelial cells	PKM	2.88285e-122	0.797561	0.703	0.298	7.17022e-118
SCs vs Control	Epithelial cells	SNX5	3.70071e-98	0.481008	0.539	0.191	9.2044e-94
SCs vs Control	Epithelial cells	GCNT1	6.75259e-55	0.299143	0.281	0.081	1.6795e-50
SCs vs Control	Epithelial cells	HYI	4.15882e-12	-0.261916	0.311	0.183	1.03438e-07
SCs vs Control	Epithelial cells	C16orf87	7.95593e-64	0.25179	0.277	0.065	1.9788e-59
SCs vs Control	Epithelial cells	SUPT16H	1.6659e-70	0.293534	0.455	0.166	4.14343e-66
SCs vs Control	Epithelial cells	SLC44A1	1.8343e-64	0.3058	0.554	0.236	4.56226e-60
SCs vs Control	Epithelial cells	C2	6.59566e-81	0.291218	0.251	0.03	1.64047e-76
SCs vs Control	Epithelial cells	ADK	3.47457e-83	0.291367	0.339	0.076	8.64194e-79
SCs vs Control	Epithelial cells	AK4	1.49807e-63	0.275425	0.272	0.064	3.72601e-59
SCs vs Control	Epithelial cells	GOSR1	4.31618e-72	0.253991	0.432	0.144	1.07352e-67
SCs vs Control	Epithelial cells	M6PR	4.13522e-99	0.460108	0.475	0.141	1.02851e-94
SCs vs Control	Epithelial cells	TM2D2	7.19498e-80	0.30389	0.325	0.072	1.78953e-75
SCs vs Control	Epithelial cells	KPNA3	2.35954e-93	0.340394	0.389	0.092	5.86864e-89
SCs vs Control	Epithelial cells	TBCB	1.13041e-78	0.282182	0.484	0.17	2.81156e-74
SCs vs Control	Epithelial cells	POR	4.91836e-55	0.302745	0.381	0.14	1.22329e-50
SCs vs Control	Epithelial cells	BOD1L1	8.05722e-09	-0.499137	0.384	0.243	0.000200399
SCs vs Control	Epithelial cells	WWP2	5.30847e-63	0.267995	0.278	0.065	1.32032e-58
SCs vs Control	Epithelial cells	DDX52	3.57005e-78	0.274898	0.389	0.112	8.87942e-74
SCs vs Control	Epithelial cells	DCAF13	2.06288e-109	0.494305	0.463	0.123	5.13081e-105
SCs vs Control	Epithelial cells	KLF5	5.84363e-88	0.679272	0.689	0.359	1.45343e-83
SCs vs Control	Epithelial cells	PHLDA1	3.41429e-59	0.681225	0.26	0.062	8.49201e-55
SCs vs Control	Epithelial cells	ANXA11	6.1727e-83	0.552995	0.678	0.33	1.53527e-78
SCs vs Control	Epithelial cells	CTSS	9.78208e-57	0.422853	0.638	0.337	2.433e-52
SCs vs Control	Epithelial cells	ARID3A	4.15966e-96	0.359769	0.339	0.058	1.03459e-91
SCs vs Control	Epithelial cells	COMMD1	3.66329e-80	0.289314	0.389	0.108	9.11133e-76
SCs vs Control	Epithelial cells	SLC35E4	6.25734e-125	0.553366	0.363	0.046	1.55633e-120
SCs vs Control	Epithelial cells	AVL9	8.35948e-75	0.288345	0.394	0.117	2.07917e-70
SCs vs Control	Epithelial cells	MRPL24	1.54309e-88	0.355189	0.432	0.125	3.83799e-84
SCs vs Control	Epithelial cells	CTNNBL1	6.11077e-102	0.369481	0.403	0.093	1.51987e-97
SCs vs Control	Epithelial cells	UGP2	2.02825e-09	-0.453251	0.54	0.343	5.04468e-05
SCs vs Control	Epithelial cells	ORC4	5.12804e-78	0.254834	0.336	0.08	1.27545e-73
SCs vs Control	Epithelial cells	RTN3	5.53471e-108	0.633884	0.552	0.193	1.37659e-103
SCs vs Control	Epithelial cells	KDM5A	5.13314e-69	0.250992	0.496	0.192	1.27671e-64
SCs vs Control	Epithelial cells	NRBP1	5.76954e-78	0.260084	0.463	0.159	1.435e-73
SCs vs Control	Epithelial cells	MMADHC	7.10604e-84	0.271254	0.537	0.202	1.76741e-79
SCs vs Control	Epithelial cells	FZD5	1.74544e-64	0.296849	0.385	0.129	4.34125e-60
SCs vs Control	Epithelial cells	HNRNPF	3.41747e-58	0.307167	0.647	0.328	8.49993e-54
SCs vs Control	Epithelial cells	TFRC	8.97339e-77	0.475068	0.512	0.2	2.23186e-72
SCs vs Control	Epithelial cells	PABPC1	2.6497e-134	0.954692	0.86	0.607	6.59033e-130
SCs vs Control	Epithelial cells	SERINC5	1.34773e-108	0.575329	0.514	0.159	3.35208e-104
SCs vs Control	Epithelial cells	TUFM	4.51827e-50	0.374466	0.627	0.329	1.12378e-45
SCs vs Control	Epithelial cells	OXR1	5.17888e-75	0.304513	0.425	0.141	1.28809e-70
SCs vs Control	Epithelial cells	SNHG15	7.29872e-83	0.305971	0.485	0.168	1.81534e-78
SCs vs Control	Epithelial cells	PERP	2.53314e-175	1.50622	0.721	0.322	6.30042e-171
SCs vs Control	Epithelial cells	TARBP1	2.12861e-73	0.255806	0.338	0.085	5.29427e-69
SCs vs Control	Epithelial cells	RBIS	2.2653e-109	0.332959	0.625	0.235	5.63425e-105
SCs vs Control	Epithelial cells	HERC2	7.95313e-19	-0.288433	0.374	0.202	1.9781e-14
SCs vs Control	Epithelial cells	ITGA6	8.81532e-99	0.907788	0.654	0.316	2.19255e-94
SCs vs Control	Epithelial cells	CNOT11	1.43298e-86	0.332969	0.386	0.098	3.56411e-82
SCs vs Control	Epithelial cells	EFNB2	2.07921e-52	0.527731	0.414	0.176	5.17142e-48
SCs vs Control	Epithelial cells	KPNA4	9.43527e-95	0.411032	0.496	0.16	2.34674e-90
SCs vs Control	Epithelial cells	FAM3D	9.48713e-13	-0.645579	0.674	0.6	2.35964e-08
SCs vs Control	Epithelial cells	TOMM7	8.62631e-08	-0.637253	0.712	0.492	0.00214553
SCs vs Control	Epithelial cells	FAR2	1.53113e-65	0.250252	0.321	0.086	3.80823e-61
SCs vs Control	Epithelial cells	ELF1	7.70094e-79	0.277695	0.536	0.211	1.91538e-74
SCs vs Control	Epithelial cells	DPM3	1.70701e-11	-0.395439	0.412	0.247	4.24567e-07
SCs vs Control	Epithelial cells	HLA-A	1.04596e-38	0.414699	0.889	0.701	2.6015e-34
SCs vs Control	Epithelial cells	VIL1	6.14603e-69	0.625155	0.599	0.305	1.52864e-64
SCs vs Control	Epithelial cells	UBQLN1	3.86023e-70	0.253167	0.413	0.135	9.60116e-66
SCs vs Control	Epithelial cells	UBE2S	2.56233e-70	0.423679	0.483	0.184	6.37302e-66
SCs vs Control	Epithelial cells	NOL11	8.22675e-77	0.258667	0.341	0.082	2.04616e-72
SCs vs Control	Epithelial cells	TSPAN6	1.22152e-135	0.661973	0.548	0.157	3.03816e-131
SCs vs Control	Epithelial cells	TRAPPC6A	1.1291e-74	0.317502	0.523	0.211	2.80829e-70
SCs vs Control	Epithelial cells	CALR	2.87255e-36	0.421719	0.709	0.445	7.1446e-32
SCs vs Control	Epithelial cells	RNASE1	1.66244e-13	-1.08119	0.304	0.351	4.13483e-09
SCs vs Control	Epithelial cells	BCL7C	1.21109e-97	0.338791	0.497	0.154	3.01222e-93
SCs vs Control	Epithelial cells	MRPS30	4.30297e-131	0.526321	0.473	0.105	1.07024e-126
SCs vs Control	Epithelial cells	PROSER1	9.99898e-75	0.318781	0.318	0.075	2.48695e-70
SCs vs Control	Epithelial cells	KIF13B	8.15295e-17	-0.297716	0.345	0.188	2.0278e-12
SCs vs Control	Epithelial cells	DCXR	1.65316e-57	0.327654	0.584	0.276	4.11174e-53
SCs vs Control	Epithelial cells	RUBCNL	1.50926e-78	0.479794	0.318	0.07	3.75384e-74
SCs vs Control	Epithelial cells	NDUFA7	1.2302e-12	-0.461539	0.514	0.313	3.05975e-08
SCs vs Control	Epithelial cells	ACADS	2.42439e-11	-0.259576	0.338	0.204	6.02994e-07
SCs vs Control	Epithelial cells	TMED4	9.52915e-92	0.445223	0.58	0.228	2.37009e-87
SCs vs Control	Epithelial cells	ERO1A	3.84723e-112	0.655671	0.448	0.107	9.56884e-108
SCs vs Control	Epithelial cells	GRINA	1.79081e-98	0.322122	0.399	0.09	4.4541e-94
SCs vs Control	Epithelial cells	HLA-E	1.71426e-66	0.608984	0.753	0.469	4.26372e-62
SCs vs Control	Epithelial cells	IST1	1.88479e-83	0.455258	0.503	0.18	4.68785e-79
SCs vs Control	Epithelial cells	NQO1	2.6865e-153	0.918469	0.562	0.149	6.68187e-149
SCs vs Control	Epithelial cells	MRPS23	9.50584e-96	0.391694	0.432	0.118	2.36429e-91
SCs vs Control	Epithelial cells	TMEM176B	4.18537e-53	0.320647	0.632	0.334	1.04099e-48
SCs vs Control	Epithelial cells	SUCLA2	1.38693e-68	0.258096	0.372	0.114	3.44958e-64
SCs vs Control	Epithelial cells	NCEH1	4.58812e-78	0.378411	0.303	0.062	1.14116e-73
SCs vs Control	Epithelial cells	UBALD2	1.1487e-75	0.364493	0.458	0.159	2.85704e-71
SCs vs Control	Epithelial cells	GTF2F2	8.17729e-105	0.351828	0.499	0.149	2.03386e-100
SCs vs Control	Epithelial cells	LSM5	5.01341e-42	-0.308256	0.592	0.3	1.24694e-37
SCs vs Control	Epithelial cells	YPEL5	3.55589e-72	0.276134	0.499	0.188	8.84422e-68
SCs vs Control	Epithelial cells	COMMD6	1.92458e-25	-0.587456	0.731	0.456	4.78682e-21
SCs vs Control	Epithelial cells	AMACR	1.01672e-89	0.412002	0.323	0.06	2.52879e-85
SCs vs Control	Epithelial cells	NHLRC3	1.11444e-66	0.260075	0.357	0.105	2.77184e-62
SCs vs Control	Epithelial cells	C15orf48	8.54722e-21	-0.869573	0.654	0.646	2.12586e-16
SCs vs Control	Epithelial cells	TMEM265	4.71666e-175	0.960181	0.501	0.08	1.17313e-170
SCs vs Control	Epithelial cells	IRF3	3.59466e-19	-0.259966	0.435	0.239	8.94065e-15
SCs vs Control	Epithelial cells	YIF1A	7.15841e-73	0.264683	0.525	0.205	1.78044e-68
SCs vs Control	Epithelial cells	TMEM208	7.74086e-115	0.593382	0.596	0.218	1.92531e-110
SCs vs Control	Epithelial cells	GLS	2.8743e-86	0.330494	0.412	0.114	7.14895e-82
SCs vs Control	Epithelial cells	ICA1	2.31628e-78	0.39904	0.59	0.259	5.76105e-74
SCs vs Control	Epithelial cells	MRE11	1.32579e-68	0.311518	0.278	0.058	3.2975e-64
SCs vs Control	Epithelial cells	TMEM176A	8.08348e-73	0.406145	0.644	0.307	2.01052e-68
SCs vs Control	Epithelial cells	COMTD1	1.01887e-47	0.285056	0.544	0.274	2.53414e-43
SCs vs Control	Epithelial cells	PROX1	1.96644e-88	0.492468	0.345	0.073	4.89093e-84
SCs vs Control	Epithelial cells	GID8	2.63259e-98	0.386384	0.482	0.146	6.54778e-94
SCs vs Control	Epithelial cells	CNBP	4.18182e-100	0.548595	0.679	0.314	1.0401e-95
SCs vs Control	Epithelial cells	CSE1L	3.1909e-91	0.350353	0.366	0.081	7.93641e-87
SCs vs Control	Epithelial cells	WDFY1	1.63902e-80	0.310972	0.369	0.096	4.07657e-76
SCs vs Control	Epithelial cells	LEPROT	4.52749e-76	0.386997	0.464	0.164	1.12608e-71
SCs vs Control	Epithelial cells	PM20D2	1.40655e-63	0.262743	0.298	0.077	3.49836e-59
SCs vs Control	Epithelial cells	TACSTD2	1.32214e-99	0.692096	0.292	0.034	3.28844e-95
SCs vs Control	Epithelial cells	TNK2	3.49818e-94	0.456913	0.274	0.029	8.70067e-90
SCs vs Control	Epithelial cells	AC103702.2	8.92277e-16	-0.919204	0.363	0.416	2.21927e-11
SCs vs Control	Epithelial cells	TGFBR2	2.18733e-71	0.354223	0.28	0.057	5.44032e-67
SCs vs Control	Epithelial cells	MANF	8.90158e-52	0.268541	0.469	0.203	2.214e-47
SCs vs Control	Epithelial cells	HLA-B	1.85349e-77	0.606496	0.873	0.662	4.60999e-73
SCs vs Control	Epithelial cells	BROX	3.20642e-97	0.417466	0.475	0.141	7.97501e-93
SCs vs Control	Epithelial cells	UTP4	5.93665e-100	0.327361	0.308	0.041	1.47656e-95
SCs vs Control	Epithelial cells	MYO1B	4.76458e-63	0.270145	0.349	0.108	1.18505e-58
SCs vs Control	Epithelial cells	PSMA7	1.26477e-96	0.573727	0.763	0.449	3.14574e-92
SCs vs Control	Epithelial cells	PLCB4	1.45801e-92	0.818807	0.527	0.198	3.62636e-88
SCs vs Control	Epithelial cells	CNIH4	1.57973e-104	0.332679	0.49	0.14	3.92912e-100
SCs vs Control	Epithelial cells	SPPL2B	1.64027e-07	-0.432305	0.383	0.253	0.00407968
SCs vs Control	Epithelial cells	CACYBP	1.88855e-115	0.609077	0.579	0.195	4.6972e-111
SCs vs Control	Epithelial cells	BNIP3L	1.57968e-63	0.268165	0.357	0.111	3.92897e-59
SCs vs Control	Epithelial cells	CFLAR	1.49214e-66	0.330602	0.537	0.226	3.71125e-62
SCs vs Control	Epithelial cells	RAB11FIP1	3.00096e-132	1.3901	0.741	0.415	7.464e-128
SCs vs Control	Epithelial cells	RSL1D1	1.32067e-87	0.410448	0.616	0.261	3.28478e-83
SCs vs Control	Epithelial cells	LRRC75A	1.28769e-25	-0.276947	0.397	0.203	3.20274e-21
SCs vs Control	Epithelial cells	QPRT	1.12148e-97	0.603623	0.434	0.121	2.78935e-93
SCs vs Control	Epithelial cells	SSR4	6.86055e-35	0.354135	0.83	0.607	1.70636e-30
SCs vs Control	Epithelial cells	IGKC	1.05892e-09	-1.01473	0.658	0.583	2.63375e-05
SCs vs Control	Epithelial cells	HSD17B10	6.38043e-91	0.256193	0.551	0.201	1.58694e-86
SCs vs Control	Epithelial cells	OSBPL8	7.15458e-94	0.354635	0.426	0.115	1.77949e-89
SCs vs Control	Epithelial cells	CEBPA	2.98107e-80	0.475687	0.339	0.084	7.41452e-76
SCs vs Control	Epithelial cells	KLHL24	7.50327e-89	0.296699	0.42	0.116	1.86621e-84
SCs vs Control	Epithelial cells	MAL2	7.7157e-129	0.764353	0.626	0.227	1.91905e-124
SCs vs Control	Epithelial cells	AP1G2	1.59828e-14	-0.254048	0.268	0.147	3.97523e-10
SCs vs Control	Epithelial cells	SP1	4.65509e-80	0.270945	0.387	0.105	1.15781e-75
SCs vs Control	Epithelial cells	ILF2	2.11995e-97	0.516431	0.586	0.225	5.27273e-93
SCs vs Control	Epithelial cells	ARL1	4.54343e-65	0.275067	0.5	0.203	1.13004e-60
SCs vs Control	Epithelial cells	LONP2	4.79914e-121	0.600805	0.528	0.152	1.19364e-116
SCs vs Control	Epithelial cells	MT1X	3.82098e-68	-1.97348	0.358	0.516	9.50355e-64
SCs vs Control	Epithelial cells	AVPI1	2.70491e-12	-0.294797	0.313	0.184	6.72766e-08
SCs vs Control	Epithelial cells	SLC11A2	9.99289e-132	1.43394	0.419	0.074	2.48543e-127
SCs vs Control	Epithelial cells	CBX3	2.96988e-85	0.275404	0.648	0.282	7.38668e-81
SCs vs Control	Epithelial cells	PES1	7.90407e-68	0.309612	0.322	0.085	1.9659e-63
SCs vs Control	Epithelial cells	SREBF1	1.87163e-47	0.307028	0.331	0.125	4.65512e-43
SCs vs Control	Epithelial cells	RBM26	1.37327e-79	0.274059	0.451	0.145	3.41559e-75
SCs vs Control	Epithelial cells	PDXK	9.61757e-149	0.849174	0.597	0.176	2.39208e-144
SCs vs Control	Epithelial cells	ADSS	4.24591e-84	0.324383	0.462	0.151	1.05604e-79
SCs vs Control	Epithelial cells	SPINT2	4.23072e-48	0.464339	0.759	0.473	1.05226e-43
SCs vs Control	Epithelial cells	DPY30	9.10468e-120	0.497239	0.597	0.212	2.26452e-115
SCs vs Control	Epithelial cells	SDCBP2	3.86927e-09	-0.334381	0.312	0.202	9.62364e-05
SCs vs Control	Epithelial cells	APRT	1.70372e-121	1.02945	0.773	0.41	4.2375e-117
SCs vs Control	Epithelial cells	ITFG1	3.55971e-99	0.417292	0.428	0.107	8.85371e-95
SCs vs Control	Epithelial cells	BACE2	5.68589e-67	0.546058	0.423	0.162	1.41419e-62
SCs vs Control	Epithelial cells	PIGT	1.41307e-65	0.370339	0.582	0.261	3.51458e-61
SCs vs Control	Epithelial cells	ZFP36L1	2.59507e-106	1.05862	0.655	0.302	6.45447e-102
SCs vs Control	Epithelial cells	FUT6	7.14304e-11	-0.380751	0.29	0.172	1.77662e-06
SCs vs Control	Epithelial cells	GTF3A	1.69673e-146	0.741899	0.577	0.164	4.2201e-142
SCs vs Control	Epithelial cells	PAK2	2.11029e-79	0.347119	0.582	0.242	5.2487e-75
SCs vs Control	Epithelial cells	SPDEF	1.75343e-24	-0.883654	0.156	0.266	4.36114e-20
SCs vs Control	Epithelial cells	DNAJC21	4.17006e-80	0.285022	0.432	0.136	1.03718e-75
SCs vs Control	Epithelial cells	CHD4	1.84547e-62	0.326253	0.531	0.227	4.59007e-58
SCs vs Control	Epithelial cells	RIOK1	9.46121e-66	0.256626	0.317	0.085	2.35319e-61
SCs vs Control	Epithelial cells	MRPL41	1.23225e-09	-0.251206	0.633	0.414	3.06484e-05
SCs vs Control	Epithelial cells	CUL2	4.19785e-91	0.292595	0.34	0.065	1.04409e-86
SCs vs Control	Epithelial cells	EIF1AX	6.68142e-74	0.421667	0.683	0.337	1.6618e-69
SCs vs Control	Epithelial cells	SLC6A8	1.57045e-107	1.26717	0.455	0.124	3.90601e-103
SCs vs Control	Epithelial cells	YAE1	3.20697e-81	0.301421	0.364	0.092	7.97637e-77
SCs vs Control	Epithelial cells	RPN1	1.33007e-63	0.257703	0.557	0.246	3.30816e-59
SCs vs Control	Epithelial cells	CGN	2.25565e-76	0.332517	0.459	0.159	5.61026e-72
SCs vs Control	Epithelial cells	CD46	1.19046e-103	0.683558	0.668	0.297	2.9609e-99
SCs vs Control	Epithelial cells	LAGE3	5.73641e-101	0.298106	0.466	0.132	1.42676e-96
SCs vs Control	Epithelial cells	NAMPT	8.78621e-82	0.420919	0.498	0.181	2.18531e-77
SCs vs Control	Epithelial cells	MDK	1.81155e-63	0.318842	0.551	0.246	4.50568e-59
SCs vs Control	Epithelial cells	SUB1	1.04461e-63	0.256968	0.733	0.41	2.59815e-59
SCs vs Control	Epithelial cells	HIGD1A	9.76992e-20	-0.284071	0.496	0.28	2.42998e-15
SCs vs Control	Epithelial cells	SOX9	1.37374e-58	0.323279	0.58	0.276	3.41676e-54
SCs vs Control	Epithelial cells	CEBPG	1.11054e-73	0.347885	0.484	0.178	2.76213e-69
SCs vs Control	Epithelial cells	HIKESHI	2.07723e-63	0.278265	0.32	0.09	5.16648e-59
SCs vs Control	Epithelial cells	PRAC1	3.21036e-43	-1.88696	0.376	0.477	7.98481e-39
SCs vs Control	Epithelial cells	HILPDA	6.31815e-78	0.296587	0.319	0.068	1.57145e-73
SCs vs Control	Epithelial cells	NDUFA12	7.21708e-80	0.407088	0.655	0.31	1.79503e-75
SCs vs Control	Epithelial cells	RPF2	5.49896e-88	0.297157	0.403	0.107	1.3677e-83
SCs vs Control	Epithelial cells	EIF2AK2	1.38716e-91	0.38662	0.454	0.136	3.45015e-87
SCs vs Control	Epithelial cells	GPSM2	5.16837e-91	0.279776	0.401	0.102	1.28548e-86
SCs vs Control	Epithelial cells	URI1	7.24921e-88	0.364607	0.438	0.13	1.80302e-83
SCs vs Control	Epithelial cells	ADIPOR2	6.04492e-79	0.277952	0.389	0.109	1.50349e-74
SCs vs Control	Epithelial cells	BNIP5	1.83882e-86	0.580985	0.364	0.087	4.57351e-82
SCs vs Control	Epithelial cells	FOXA3	5.00623e-16	-0.26887	0.376	0.212	1.24515e-11
SCs vs Control	Epithelial cells	NMI	2.1158e-97	0.318806	0.394	0.089	5.26241e-93
SCs vs Control	Epithelial cells	CDC37	1.94306e-07	-0.356972	0.597	0.393	0.00483278
SCs vs Control	Epithelial cells	PIGZ	1.7617e-09	-0.30059	0.258	0.159	4.38171e-05
SCs vs Control	Epithelial cells	TUFT1	3.74971e-67	0.291864	0.317	0.082	9.32627e-63
SCs vs Control	Epithelial cells	BTBD2	6.42588e-67	0.277655	0.324	0.086	1.59825e-62
SCs vs Control	Epithelial cells	NOL4L	8.88499e-74	0.27099	0.386	0.117	2.20988e-69
SCs vs Control	Epithelial cells	MLEC	6.79426e-76	0.550199	0.637	0.294	1.68987e-71
SCs vs Control	Epithelial cells	NELFCD	2.35857e-133	0.69515	0.503	0.124	5.86624e-129
SCs vs Control	Epithelial cells	UFM1	2.33228e-89	0.35063	0.599	0.247	5.80085e-85
SCs vs Control	Epithelial cells	RCN1	1.60489e-82	0.510487	0.449	0.148	3.99168e-78
SCs vs Control	Epithelial cells	PDGFA	7.42446e-54	0.403374	0.416	0.172	1.84661e-49
SCs vs Control	Epithelial cells	OLA1	5.35911e-110	0.45066	0.58	0.21	1.33292e-105
SCs vs Control	Epithelial cells	DDRGK1	4.96613e-89	0.462431	0.505	0.175	1.23518e-84
SCs vs Control	Epithelial cells	STAU1	9.41277e-115	0.549567	0.607	0.227	2.34114e-110
SCs vs Control	Epithelial cells	DYRK2	1.86107e-97	0.385857	0.473	0.14	4.62885e-93
SCs vs Control	Epithelial cells	PDIA3	6.17329e-37	0.2866	0.661	0.362	1.53542e-32
SCs vs Control	Epithelial cells	NAPRT	4.21465e-72	0.384718	0.543	0.228	1.04827e-67
SCs vs Control	Epithelial cells	ZNF706	1.03922e-86	0.451703	0.683	0.331	2.58474e-82
SCs vs Control	Epithelial cells	EIF2S1	1.07545e-99	0.442475	0.446	0.122	2.67486e-95
SCs vs Control	Epithelial cells	RBCK1	1.87981e-98	0.63319	0.611	0.248	4.67545e-94
SCs vs Control	Epithelial cells	DNAJC2	4.51592e-85	0.401135	0.48	0.16	1.1232e-80
SCs vs Control	Epithelial cells	DUS1L	2.94369e-78	0.298572	0.476	0.168	7.32155e-74
SCs vs Control	Epithelial cells	CCT6A	1.58986e-135	0.931761	0.652	0.262	3.95431e-131
SCs vs Control	Epithelial cells	LRATD1	6.97574e-55	0.416502	0.599	0.314	1.73501e-50
SCs vs Control	Epithelial cells	GCHFR	2.13036e-16	-0.341392	0.273	0.143	5.29862e-12
SCs vs Control	Epithelial cells	TRAM1	1.19074e-86	0.378284	0.506	0.179	2.9616e-82
SCs vs Control	Epithelial cells	SMIM4	2.82946e-37	-0.29147	0.347	0.143	7.03743e-33
SCs vs Control	Epithelial cells	FCGRT	2.49541e-39	0.316107	0.658	0.385	6.20659e-35
SCs vs Control	Epithelial cells	MYH14	5.21522e-114	0.709656	0.621	0.24	1.29713e-109
SCs vs Control	Epithelial cells	H2AFY	4.54987e-54	0.256402	0.663	0.35	1.13164e-49
SCs vs Control	Epithelial cells	KIF9	4.15328e-29	-0.254173	0.276	0.116	1.033e-24
SCs vs Control	Epithelial cells	TLCD4	2.27303e-87	0.380459	0.369	0.088	5.65348e-83
SCs vs Control	Epithelial cells	CCDC85B	3.48764e-126	0.611581	0.502	0.123	8.67446e-122
SCs vs Control	Epithelial cells	GLA	7.18685e-70	0.250806	0.25	0.041	1.78751e-65
SCs vs Control	Epithelial cells	TMC8	6.15092e-95	0.513316	0.313	0.048	1.52986e-90
SCs vs Control	Epithelial cells	BSG	3.54368e-156	1.24677	0.757	0.356	8.81385e-152
SCs vs Control	Epithelial cells	ATF3	7.06611e-50	0.657932	0.632	0.396	1.75748e-45
SCs vs Control	Epithelial cells	CYB5A	3.72367e-80	0.29498	0.55	0.216	9.26152e-76
SCs vs Control	Epithelial cells	YTHDC1	5.93869e-15	-0.263657	0.439	0.256	1.47707e-10
SCs vs Control	Epithelial cells	ATP6V0E1	2.14515e-68	0.35619	0.623	0.291	5.33543e-64
SCs vs Control	Epithelial cells	MRPL38	1.2883e-64	0.258976	0.443	0.161	3.20425e-60
SCs vs Control	Epithelial cells	PLEKHB2	1.49768e-75	0.284641	0.48	0.174	3.72503e-71
SCs vs Control	Epithelial cells	PIGR	1.50485e-142	-1.22545	0.328	0.72	3.74285e-138
SCs vs Control	Epithelial cells	EEA1	2.18653e-112	0.89654	0.503	0.161	5.43833e-108
SCs vs Control	Epithelial cells	BRD7	3.88629e-98	0.380209	0.489	0.156	9.66598e-94
SCs vs Control	Epithelial cells	CYP2S1	3.19207e-135	0.562307	0.447	0.081	7.93933e-131
SCs vs Control	Epithelial cells	CLDN15	6.93158e-52	0.261294	0.267	0.076	1.72402e-47
SCs vs Control	Epithelial cells	HSPB1	4.18953e-42	0.372246	0.762	0.516	1.04202e-37
SCs vs Control	Epithelial cells	HSPA8	6.21466e-53	0.464405	0.779	0.515	1.54571e-48
SCs vs Control	Epithelial cells	TRIB1	1.10655e-59	0.370115	0.486	0.203	2.75221e-55
SCs vs Control	Epithelial cells	KLHL36	2.34742e-75	0.277151	0.361	0.096	5.83849e-71
SCs vs Control	Epithelial cells	PDCD5	8.45668e-84	0.252197	0.676	0.321	2.10334e-79
SCs vs Control	Epithelial cells	CDC34	2.56157e-72	0.300477	0.395	0.121	6.37113e-68
SCs vs Control	Epithelial cells	DEFB1	2.37228e-82	0.320217	0.275	0.04	5.90033e-78
SCs vs Control	Epithelial cells	UHMK1	7.7896e-93	0.354218	0.468	0.143	1.93743e-88
SCs vs Control	Epithelial cells	TEAD1	1.27809e-83	0.345706	0.333	0.072	3.17888e-79
SCs vs Control	Epithelial cells	MT1H	1.4848e-82	-2.12147	0.089	0.308	3.69299e-78
SCs vs Control	Epithelial cells	INSIG1	1.68417e-55	0.378662	0.306	0.096	4.18886e-51
SCs vs Control	Epithelial cells	NFE2L2	4.81866e-95	0.526887	0.572	0.214	1.1985e-90
SCs vs Control	Epithelial cells	PLCB1	2.83192e-87	0.306021	0.253	0.024	7.04355e-83
SCs vs Control	Epithelial cells	NPM1	3.08032e-57	0.389148	0.797	0.519	7.66137e-53
SCs vs Control	Epithelial cells	ENAH	5.9333e-109	0.518733	0.448	0.111	1.47573e-104
SCs vs Control	Epithelial cells	TMOD3	7.8375e-71	0.298335	0.525	0.208	1.94934e-66
SCs vs Control	Epithelial cells	SUGT1	5.48364e-116	0.461032	0.566	0.186	1.36389e-111
SCs vs Control	Epithelial cells	LAMP2	2.72895e-133	0.611091	0.521	0.137	6.78744e-129
SCs vs Control	Epithelial cells	TALDO1	1.82958e-85	0.492678	0.651	0.302	4.55052e-81
SCs vs Control	Epithelial cells	TPD52L1	7.41383e-101	0.281626	0.304	0.035	1.84397e-96
SCs vs Control	Epithelial cells	MACC1	2.34955e-142	0.773482	0.437	0.073	5.84381e-138
SCs vs Control	Epithelial cells	PLOD2	3.15853e-50	0.419645	0.284	0.092	7.8559e-46
SCs vs Control	Epithelial cells	REST	1.59255e-91	0.311766	0.438	0.123	3.96098e-87
SCs vs Control	Epithelial cells	MISP	2.65405e-118	0.935107	0.696	0.327	6.60115e-114
SCs vs Control	Epithelial cells	TRMT10C	1.03812e-89	0.309212	0.452	0.135	2.58202e-85
SCs vs Control	Epithelial cells	KRT23	2.07742e-119	0.896384	0.279	0.007	5.16696e-115
SCs vs Control	Epithelial cells	MALSU1	9.18519e-115	0.498401	0.492	0.139	2.28454e-110
SCs vs Control	Epithelial cells	WDR12	7.50728e-75	0.259785	0.311	0.07	1.86721e-70
SCs vs Control	Epithelial cells	JAK1	2.86118e-78	0.309269	0.523	0.197	7.11633e-74
SCs vs Control	Epithelial cells	SNHG32	1.33009e-20	-0.688925	0.466	0.254	3.30819e-16
SCs vs Control	Epithelial cells	PRXL2A	1.24308e-129	0.763371	0.557	0.17	3.09179e-125
SCs vs Control	Epithelial cells	STARD10	2.51719e-12	-0.820222	0.621	0.533	6.26075e-08
SCs vs Control	Epithelial cells	MLF2	4.38949e-66	0.27605	0.593	0.265	1.09175e-61
SCs vs Control	Epithelial cells	PGLS	1.78249e-74	0.285067	0.623	0.283	4.43342e-70
SCs vs Control	Epithelial cells	POLR1D	4.50252e-87	0.28729	0.674	0.312	1.11987e-82
SCs vs Control	Epithelial cells	BRCC3	3.58159e-103	0.582428	0.42	0.106	8.90814e-99
SCs vs Control	Epithelial cells	AARS	2.1085e-78	0.378037	0.326	0.075	5.24427e-74
SCs vs Control	Epithelial cells	DDX19B	2.27557e-84	0.322334	0.368	0.09	5.65979e-80
SCs vs Control	Epithelial cells	DCTPP1	3.40898e-91	0.571451	0.592	0.244	8.47882e-87
SCs vs Control	Epithelial cells	TGIF1	7.09404e-124	0.591123	0.602	0.203	1.76443e-119
SCs vs Control	Epithelial cells	KIF3B	1.64241e-109	0.398331	0.457	0.118	4.08501e-105
SCs vs Control	Epithelial cells	HSD17B12	5.65846e-82	0.411983	0.515	0.193	1.40737e-77
SCs vs Control	Epithelial cells	MGME1	4.02078e-75	0.255077	0.314	0.071	1.00005e-70
SCs vs Control	Epithelial cells	WDR48	2.12425e-70	0.291339	0.298	0.067	5.28343e-66
SCs vs Control	Epithelial cells	NNT-AS1	3.18236e-91	0.335833	0.315	0.053	7.91515e-87
SCs vs Control	Epithelial cells	CCT2	4.09954e-131	0.79975	0.634	0.234	1.01964e-126
SCs vs Control	Epithelial cells	PPP4R3A	1.46649e-11	-0.258204	0.328	0.196	3.64746e-07
SCs vs Control	Epithelial cells	DNAJB11	4.56753e-76	0.377321	0.453	0.157	1.13604e-71
SCs vs Control	Epithelial cells	PEPD	7.0608e-80	0.433383	0.345	0.084	1.75616e-75
SCs vs Control	Epithelial cells	GUK1	4.48191e-66	0.436656	0.76	0.456	1.11474e-61
SCs vs Control	Epithelial cells	TIMMDC1	8.66287e-79	0.293644	0.422	0.131	2.15463e-74
SCs vs Control	Epithelial cells	POLD2	7.03208e-84	0.288461	0.496	0.175	1.74902e-79
SCs vs Control	Epithelial cells	CALM1	3.34387e-33	0.259643	0.792	0.563	8.31687e-29
SCs vs Control	Epithelial cells	SUZ12	1.21295e-85	0.342914	0.431	0.128	3.01685e-81
SCs vs Control	Epithelial cells	SNRPB2	4.21301e-103	0.405154	0.576	0.216	1.04786e-98
SCs vs Control	Epithelial cells	YME1L1	1.48117e-07	-0.514327	0.484	0.313	0.00368398
SCs vs Control	Epithelial cells	SORL1	3.31542e-55	0.292397	0.414	0.163	8.24612e-51
SCs vs Control	Epithelial cells	BEX2	2.06249e-70	0.260913	0.271	0.05	5.12982e-66
SCs vs Control	Epithelial cells	MGST1	6.16235e-79	0.402778	0.664	0.319	1.5327e-74
SCs vs Control	Epithelial cells	HNRNPH2	6.45453e-98	0.379431	0.477	0.14	1.60537e-93
SCs vs Control	Epithelial cells	RBM6	2.50138e-12	-0.352628	0.478	0.295	6.22142e-08
SCs vs Control	Epithelial cells	PSMC5	2.30434e-82	0.312814	0.555	0.216	5.73135e-78
SCs vs Control	Epithelial cells	ADGRG1	7.53184e-112	0.558327	0.481	0.135	1.87332e-107
SCs vs Control	Epithelial cells	TNS3	1.94068e-81	0.34482	0.366	0.096	4.82687e-77
SCs vs Control	Epithelial cells	EIF4EBP2	5.97637e-99	0.457414	0.489	0.158	1.48644e-94
SCs vs Control	Epithelial cells	BOLA3	2.76089e-18	-0.463255	0.415	0.23	6.8669e-14
SCs vs Control	Epithelial cells	TAGLN2	1.57977e-86	0.622738	0.759	0.426	3.92921e-82
SCs vs Control	Epithelial cells	MRPL13	2.72444e-85	0.287434	0.563	0.219	6.77622e-81
SCs vs Control	Epithelial cells	TXNL1	7.54408e-76	0.256073	0.515	0.196	1.87636e-71
SCs vs Control	Epithelial cells	CYB5B	9.5158e-106	0.521499	0.554	0.189	2.36677e-101
SCs vs Control	Epithelial cells	HSP90B1	4.18626e-40	0.455325	0.74	0.481	1.04121e-35
SCs vs Control	Epithelial cells	RCC2	4.36295e-66	0.251021	0.375	0.117	1.08515e-61
SCs vs Control	Epithelial cells	PTP4A2	7.8752e-63	0.264899	0.609	0.276	1.95872e-58
SCs vs Control	Epithelial cells	PPP1R2	4.38478e-109	0.587022	0.557	0.192	1.09058e-104
SCs vs Control	Epithelial cells	ST13	1.49418e-74	0.439548	0.703	0.366	3.71633e-70
SCs vs Control	Epithelial cells	FUNDC2	3.84102e-74	0.281138	0.459	0.163	9.55339e-70
SCs vs Control	Epithelial cells	NAA10	3.24646e-132	0.773952	0.625	0.22	8.0746e-128
SCs vs Control	Epithelial cells	SNU13	4.85463e-75	0.362467	0.677	0.332	1.20744e-70
SCs vs Control	Epithelial cells	RB1CC1	7.8527e-114	0.586664	0.514	0.155	1.95312e-109
SCs vs Control	Epithelial cells	THOC2	1.14553e-94	0.565296	0.604	0.247	2.84916e-90
SCs vs Control	Epithelial cells	JUND	1.07372e-27	0.336689	0.741	0.508	2.67056e-23
SCs vs Control	Epithelial cells	MRPL36	2.7811e-149	0.770459	0.607	0.196	6.91716e-145
SCs vs Control	Epithelial cells	MRPS10	1.22314e-93	0.268551	0.432	0.118	3.04218e-89
SCs vs Control	Epithelial cells	BAIAP2	2.58671e-76	0.306107	0.344	0.086	6.43367e-72
SCs vs Control	Epithelial cells	YTHDF1	4.11773e-75	0.260384	0.321	0.074	1.02416e-70
SCs vs Control	Epithelial cells	PPARA	1.18206e-74	0.282447	0.44	0.149	2.94003e-70
SCs vs Control	Epithelial cells	FAM91A1	1.35071e-75	0.294605	0.366	0.1	3.3595e-71
SCs vs Control	Epithelial cells	PVT1	2.84478e-81	0.313499	0.307	0.06	7.07552e-77
SCs vs Control	Epithelial cells	GCSH	1.51861e-136	0.734767	0.465	0.098	3.77708e-132
SCs vs Control	Epithelial cells	KCNQ1OT1	2.98219e-08	-0.358486	0.436	0.288	0.000741731
SCs vs Control	Epithelial cells	CCT8	3.98143e-108	0.521199	0.606	0.233	9.90261e-104
SCs vs Control	Epithelial cells	PDCD6	1.12859e-116	0.744698	0.676	0.295	2.80703e-112
SCs vs Control	Epithelial cells	MRPS26	7.93477e-81	0.361821	0.542	0.216	1.97354e-76
SCs vs Control	Epithelial cells	N4BP1	2.7417e-74	0.281304	0.362	0.1	6.81917e-70
SCs vs Control	Epithelial cells	EPS8	7.72671e-100	0.64882	0.63	0.267	1.92179e-95
SCs vs Control	Epithelial cells	PHKB	2.13952e-105	0.44925	0.531	0.17	5.32142e-101
SCs vs Control	Epithelial cells	PSMD2	2.07375e-78	0.270153	0.518	0.191	5.15783e-74
SCs vs Control	Epithelial cells	C1GALT1	9.37353e-93	0.345162	0.424	0.116	2.33139e-88
SCs vs Control	Epithelial cells	ITGA2	3.89718e-57	0.256029	0.348	0.117	9.69306e-53
SCs vs Control	Epithelial cells	MED29	9.67798e-14	-0.393596	0.288	0.161	2.40711e-09
SCs vs Control	Epithelial cells	FOXO3	1.38972e-100	0.479201	0.457	0.131	3.45651e-96
SCs vs Control	Epithelial cells	TKT	2.25023e-118	0.729602	0.701	0.317	5.59678e-114
SCs vs Control	Epithelial cells	TGOLN2	8.5294e-66	0.465101	0.636	0.326	2.12143e-61
SCs vs Control	Epithelial cells	NORAD	1.85008e-75	0.502107	0.65	0.315	4.60153e-71
SCs vs Control	Epithelial cells	DNAJB1	3.457e-38	0.507035	0.691	0.465	8.59824e-34
SCs vs Control	Epithelial cells	SUMO1	1.20492e-87	0.348964	0.622	0.264	2.99688e-83
SCs vs Control	Epithelial cells	G3BP1	5.4331e-96	0.498458	0.564	0.211	1.35132e-91
SCs vs Control	Epithelial cells	DDAH2	3.83625e-93	0.409172	0.56	0.209	9.54153e-89
SCs vs Control	Epithelial cells	BZW2	7.5881e-114	0.576769	0.537	0.172	1.88731e-109
SCs vs Control	Epithelial cells	ANXA2	6.03881e-57	0.608018	0.79	0.515	1.50197e-52
SCs vs Control	Epithelial cells	NOP56	7.88993e-116	0.699208	0.589	0.21	1.96238e-111
SCs vs Control	Epithelial cells	TMBIM4	1.59783e-63	0.373489	0.61	0.288	3.97413e-59
SCs vs Control	Epithelial cells	NDRG1	9.57298e-38	0.574532	0.532	0.29	2.38099e-33
SCs vs Control	Epithelial cells	ARL6IP5	3.20554e-90	0.421536	0.522	0.185	7.97282e-86
SCs vs Control	Epithelial cells	BCAS1	2.17783e-25	-1.06167	0.241	0.341	5.41671e-21
SCs vs Control	Epithelial cells	PGRMC1	4.88951e-138	0.914262	0.621	0.223	1.21612e-133
SCs vs Control	Epithelial cells	ZNRF3	1.22798e-77	0.309247	0.282	0.052	3.05423e-73
SCs vs Control	Epithelial cells	TRMT6	8.11134e-106	0.437186	0.354	0.06	2.01745e-101
SCs vs Control	Epithelial cells	CKS2	1.24476e-36	-0.51038	0.465	0.225	3.09598e-32
SCs vs Control	Epithelial cells	NIT2	4.1419e-106	0.362652	0.461	0.121	1.03017e-101
SCs vs Control	Epithelial cells	TMEM126A	9.33762e-72	0.331016	0.363	0.104	2.32245e-67
SCs vs Control	Epithelial cells	TBL1XR1	3.48801e-103	0.658713	0.566	0.21	8.67538e-99
SCs vs Control	Epithelial cells	CLDN3	3.76239e-39	0.428411	0.855	0.662	9.35782e-35
SCs vs Control	Epithelial cells	GPRC5A	7.19399e-153	1.39929	0.576	0.164	1.78929e-148
SCs vs Control	Epithelial cells	HSBP1	7.25758e-99	0.604789	0.711	0.354	1.80511e-94
SCs vs Control	Epithelial cells	NDUFB5	3.89114e-84	0.374642	0.608	0.256	9.67804e-80
SCs vs Control	Epithelial cells	AXIN2	4.86206e-117	0.685624	0.449	0.104	1.20929e-112
SCs vs Control	Epithelial cells	EIF3G	3.96829e-62	0.336054	0.697	0.377	9.86993e-58
SCs vs Control	Epithelial cells	EIF3H	6.2817e-86	0.322148	0.722	0.367	1.56238e-81
SCs vs Control	Epithelial cells	NME1	7.95195e-83	0.498901	0.555	0.231	1.97781e-78
SCs vs Control	Epithelial cells	SIAH1	2.38163e-108	0.371059	0.374	0.065	5.9236e-104
SCs vs Control	Epithelial cells	STMP1	4.87389e-75	0.328105	0.551	0.224	1.21223e-70
SCs vs Control	Epithelial cells	EMD	2.81145e-103	0.44371	0.505	0.16	6.99264e-99
SCs vs Control	Epithelial cells	CCNG1	1.55784e-13	-0.435688	0.34	0.196	3.87465e-09
SCs vs Control	Epithelial cells	ANKH	1.72031e-71	0.444084	0.411	0.139	4.27875e-67
SCs vs Control	Epithelial cells	CEBPZOS	5.17214e-80	0.259593	0.447	0.145	1.28642e-75
SCs vs Control	Epithelial cells	UBR5	5.19264e-61	0.25929	0.402	0.143	1.29151e-56
SCs vs Control	Epithelial cells	NFIB	6.5013e-80	0.400732	0.418	0.129	1.617e-75
SCs vs Control	Epithelial cells	CLDN4	2.54122e-53	0.620474	0.824	0.63	6.32053e-49
SCs vs Control	Epithelial cells	ATP13A3	1.62465e-71	0.257002	0.354	0.098	4.04084e-67
SCs vs Control	Epithelial cells	CAPRIN1	2.00543e-107	0.44954	0.54	0.174	4.9879e-103
SCs vs Control	Epithelial cells	DDIT4	3.41427e-61	0.567966	0.437	0.172	8.49197e-57
SCs vs Control	Epithelial cells	FBXL6	3.40868e-79	0.333692	0.358	0.092	8.47807e-75
SCs vs Control	Epithelial cells	KIDINS220	1.19539e-86	0.405572	0.432	0.129	2.97316e-82
SCs vs Control	Epithelial cells	GPATCH4	1.97397e-76	0.253126	0.422	0.135	4.90967e-72
SCs vs Control	Epithelial cells	RAB22A	5.43008e-106	0.433174	0.432	0.104	1.35057e-101
SCs vs Control	Epithelial cells	TNFRSF14	1.98104e-13	-0.301626	0.387	0.23	4.92723e-09
SCs vs Control	Epithelial cells	SPTAN1	2.88814e-95	0.653316	0.57	0.228	7.18339e-91
SCs vs Control	Epithelial cells	KCMF1	1.41405e-76	0.277278	0.413	0.128	3.51701e-72
SCs vs Control	Epithelial cells	TMEM106B	1.09877e-105	0.6146	0.485	0.143	2.73287e-101
SCs vs Control	Epithelial cells	MUC13	2.39678e-81	0.63177	0.685	0.35	5.96126e-77
SCs vs Control	Epithelial cells	MYO5B	3.31379e-64	0.316248	0.433	0.16	8.24205e-60
SCs vs Control	Epithelial cells	STAG2	6.81e-119	0.596092	0.512	0.149	1.69378e-114
SCs vs Control	Epithelial cells	NPM3	1.06474e-30	-0.362998	0.253	0.098	2.64822e-26
SCs vs Control	Epithelial cells	SSR2	1.72789e-52	0.274861	0.675	0.361	4.2976e-48
SCs vs Control	Epithelial cells	SLC39A4	5.40784e-101	0.49001	0.604	0.231	1.34504e-96
SCs vs Control	Epithelial cells	B4GALT5	3.52128e-94	0.384338	0.369	0.079	8.75812e-90
SCs vs Control	Epithelial cells	MTR	1.24999e-73	0.251386	0.319	0.076	3.10898e-69
SCs vs Control	Epithelial cells	TCEA3	5.84492e-20	-1.06354	0.409	0.435	1.45375e-15
SCs vs Control	Epithelial cells	GSTK1	8.08121e-11	-0.34119	0.604	0.376	2.00996e-06
SCs vs Control	Epithelial cells	NFKBIZ	1.38198e-40	0.447844	0.354	0.156	3.43726e-36
SCs vs Control	Epithelial cells	C9orf16	3.72488e-100	0.366489	0.739	0.363	9.26453e-96
SCs vs Control	Epithelial cells	PLBD1	2.07114e-117	0.625106	0.538	0.164	5.15134e-113
SCs vs Control	Epithelial cells	RWDD1	1.62469e-36	-0.271609	0.508	0.252	4.04094e-32
SCs vs Control	Epithelial cells	MARCKSL1	1.0093e-53	0.364215	0.708	0.41	2.51033e-49
SCs vs Control	Epithelial cells	PCNA	9.66127e-63	0.337391	0.377	0.125	2.40295e-58
SCs vs Control	Epithelial cells	PGM1	1.06333e-47	0.366149	0.335	0.129	2.64472e-43
SCs vs Control	Epithelial cells	ACTN1	5.36286e-79	0.344702	0.515	0.198	1.33385e-74
SCs vs Control	Epithelial cells	CERS2	4.16023e-72	0.252835	0.366	0.106	1.03473e-67
SCs vs Control	Epithelial cells	PWP1	7.19721e-103	0.405954	0.441	0.116	1.79009e-98
SCs vs Control	Epithelial cells	NUTF2	4.21914e-113	0.548766	0.563	0.188	1.04938e-108
SCs vs Control	Epithelial cells	AC020916.1	1.03049e-24	0.296652	0.581	0.382	2.56305e-20
SCs vs Control	Epithelial cells	RABGGTB	8.89824e-09	-0.388834	0.272	0.17	0.000221317
SCs vs Control	Epithelial cells	ECH1	1.47989e-08	-0.305552	0.576	0.37	0.000368078
SCs vs Control	Epithelial cells	OAS1	3.02861e-68	0.358464	0.379	0.121	7.53276e-64
SCs vs Control	Epithelial cells	SNHG17	2.14301e-113	0.462033	0.508	0.148	5.33009e-109
SCs vs Control	Epithelial cells	ACSF3	5.28263e-96	0.554762	0.375	0.085	1.3139e-91
SCs vs Control	Epithelial cells	CYB5R3	3.69805e-79	0.334513	0.409	0.121	9.1978e-75
SCs vs Control	Epithelial cells	GNAI2	9.76924e-77	0.262742	0.349	0.088	2.42981e-72
SCs vs Control	Epithelial cells	RALA	1.23324e-112	0.630205	0.574	0.208	3.06731e-108
SCs vs Control	Epithelial cells	GSKIP	3.98913e-09	-0.315091	0.279	0.173	9.92176e-05
SCs vs Control	Epithelial cells	NUCKS1	7.37636e-43	0.291344	0.672	0.381	1.83465e-38
SCs vs Control	Epithelial cells	SNRPG	5.3128e-31	-0.327674	0.636	0.356	1.3214e-26
SCs vs Control	Epithelial cells	HES1	1.46025e-12	-0.681028	0.459	0.28	3.63193e-08
SCs vs Control	Epithelial cells	SMIM14	6.30164e-08	-0.257169	0.487	0.318	0.00156734
SCs vs Control	Epithelial cells	ERGIC2	4.14986e-109	0.398117	0.456	0.117	1.03215e-104
SCs vs Control	Epithelial cells	THRA	7.42599e-63	0.259728	0.319	0.089	1.84699e-58
SCs vs Control	Epithelial cells	CKB	1.9176e-25	-1.64024	0.498	0.528	4.76946e-21
SCs vs Control	Epithelial cells	SERP1	2.56277e-55	0.355608	0.732	0.435	6.37413e-51
SCs vs Control	Epithelial cells	SET	3.09153e-87	0.540181	0.717	0.38	7.68925e-83
SCs vs Control	Epithelial cells	ACTL6A	3.59194e-102	0.289774	0.456	0.122	8.93387e-98
SCs vs Control	Epithelial cells	ZC3H15	9.75866e-103	0.618194	0.653	0.29	2.42718e-98
SCs vs Control	Epithelial cells	PSMB3	7.55969e-62	0.302029	0.662	0.337	1.88025e-57
SCs vs Control	Epithelial cells	ERICH1	3.7088e-14	-0.33061	0.341	0.194	9.22453e-10
SCs vs Control	Epithelial cells	ABHD14B	1.98543e-88	0.408892	0.51	0.181	4.93817e-84
SCs vs Control	Epithelial cells	SMG7	6.89011e-85	0.300586	0.382	0.096	1.71371e-80
SCs vs Control	Epithelial cells	DRG1	1.76387e-91	0.279479	0.374	0.085	4.38709e-87
SCs vs Control	Epithelial cells	LYZ	4.51431e-110	2.4653	0.419	0.105	1.1228e-105
SCs vs Control	Epithelial cells	MAPRE1	1.0388e-77	0.317228	0.462	0.159	2.58369e-73
SCs vs Control	Epithelial cells	SDCBP	2.99921e-86	0.411816	0.585	0.235	7.45962e-82
SCs vs Control	Epithelial cells	LY6G6D	3.4312e-115	0.757606	0.358	0.053	8.53408e-111
SCs vs Control	Epithelial cells	RNF7	6.33712e-65	0.287027	0.64	0.311	1.57617e-60
SCs vs Control	Epithelial cells	TRIM56	8.79974e-75	0.27709	0.476	0.168	2.18867e-70
SCs vs Control	Epithelial cells	HOOK2	7.39179e-10	-0.403891	0.488	0.309	1.83849e-05
SCs vs Control	Epithelial cells	TIMM50	2.81748e-65	0.276626	0.366	0.112	7.00764e-61
SCs vs Control	Epithelial cells	PRR15	8.40564e-131	0.762549	0.523	0.143	2.09065e-126
SCs vs Control	Epithelial cells	NIBAN2	2.44309e-68	0.39959	0.447	0.165	6.07644e-64
SCs vs Control	Epithelial cells	PRKAR2A	1.24921e-110	0.710947	0.504	0.158	3.10703e-106
SCs vs Control	Epithelial cells	CCND2	6.99797e-72	0.695064	0.564	0.267	1.74054e-67
SCs vs Control	Epithelial cells	PTMA	9.77798e-12	-0.734313	0.953	0.924	2.43198e-07
SCs vs Control	Epithelial cells	GPR160	1.35278e-115	0.875925	0.593	0.227	3.36464e-111
SCs vs Control	Epithelial cells	LAD1	5.40216e-127	0.64038	0.582	0.194	1.34362e-122
SCs vs Control	Epithelial cells	CRLS1	1.12632e-85	0.374809	0.414	0.121	2.80139e-81
SCs vs Control	Epithelial cells	VAPB	6.25774e-91	0.296371	0.391	0.095	1.55643e-86
SCs vs Control	Epithelial cells	SIRT2	2.9403e-61	0.270968	0.286	0.072	7.31311e-57
SCs vs Control	Epithelial cells	CCDC47	4.07683e-71	0.321086	0.522	0.207	1.01399e-66
SCs vs Control	Epithelial cells	NDFIP2	5.43024e-87	0.250824	0.516	0.183	1.35061e-82
SCs vs Control	Epithelial cells	MAGT1	2.11194e-72	0.320862	0.381	0.114	5.25282e-68
SCs vs Control	Epithelial cells	DAB2	2.35338e-74	0.266867	0.299	0.063	5.85332e-70
SCs vs Control	Epithelial cells	MIER1	1.29834e-21	-0.270979	0.404	0.211	3.22924e-17
SCs vs Control	Epithelial cells	AGMAT	7.11643e-65	0.273969	0.262	0.056	1.77e-60
SCs vs Control	Epithelial cells	FLVCR1	1.31122e-75	0.287739	0.25	0.035	3.26126e-71
SCs vs Control	Epithelial cells	GPN3	1.31497e-71	0.269296	0.277	0.054	3.27059e-67
SCs vs Control	Epithelial cells	ARMCX3	1.22698e-98	0.437375	0.484	0.147	3.05174e-94
SCs vs Control	Epithelial cells	NDUFA5	1.24179e-16	-0.37642	0.549	0.325	3.08858e-12
SCs vs Control	Epithelial cells	NXPE4	7.0823e-10	-0.794813	0.206	0.254	1.76151e-05
SCs vs Control	Epithelial cells	MPLKIP	2.23539e-122	0.531585	0.586	0.197	5.55987e-118
SCs vs Control	Epithelial cells	RHOC	7.61528e-25	-0.345491	0.57	0.318	1.89407e-20
SCs vs Control	Epithelial cells	C6orf132	5.50412e-95	0.478666	0.445	0.132	1.36899e-90
SCs vs Control	Epithelial cells	TFG	3.3159e-71	0.267674	0.542	0.226	8.24732e-67
SCs vs Control	Epithelial cells	TARS	1.67082e-78	0.335726	0.446	0.149	4.15567e-74
SCs vs Control	Epithelial cells	SMC3	5.98666e-108	0.52538	0.492	0.145	1.489e-103
SCs vs Control	Epithelial cells	RO60	5.26622e-82	0.266175	0.415	0.122	1.30981e-77
SCs vs Control	Epithelial cells	MVP	2.94214e-54	0.385511	0.656	0.351	7.31768e-50
SCs vs Control	Epithelial cells	MCFD2	4.28432e-82	0.272364	0.39	0.108	1.0656e-77
SCs vs Control	Epithelial cells	PMEPA1	1.79452e-165	1.39658	0.534	0.117	4.46333e-161
SCs vs Control	Epithelial cells	ERBB3	4.18695e-88	0.528284	0.597	0.251	1.04138e-83
SCs vs Control	Epithelial cells	LPGAT1	2.04684e-72	0.34319	0.364	0.108	5.09089e-68
SCs vs Control	Epithelial cells	RSBN1	2.09618e-12	-0.278569	0.347	0.205	5.21361e-08
SCs vs Control	Epithelial cells	TOMM34	1.08736e-86	0.352273	0.294	0.048	2.70448e-82
SCs vs Control	Epithelial cells	GDI1	2.44766e-77	0.309071	0.374	0.099	6.08783e-73
SCs vs Control	Epithelial cells	KDELR2	7.21005e-78	0.561419	0.684	0.347	1.79328e-73
SCs vs Control	Epithelial cells	ARHGDIA	2.43158e-56	0.30629	0.589	0.28	6.04781e-52
SCs vs Control	Epithelial cells	HDAC5	5.78551e-67	0.29123	0.252	0.045	1.43897e-62
SCs vs Control	Epithelial cells	POLR2A	5.54595e-14	-0.474563	0.354	0.203	1.37939e-09
SCs vs Control	Epithelial cells	SERPINA1	1.48071e-11	1.08866	0.364	0.261	3.68281e-07
SCs vs Control	Epithelial cells	KRTCAP2	2.54913e-54	0.377735	0.704	0.394	6.34021e-50
SCs vs Control	Epithelial cells	PLS3	1.13752e-75	0.407186	0.27	0.047	2.82925e-71
SCs vs Control	Epithelial cells	CAPN5	1.40228e-14	-0.265375	0.36	0.207	3.48774e-10
SCs vs Control	Epithelial cells	ALG5	4.91659e-97	0.421359	0.505	0.163	1.22285e-92
SCs vs Control	Epithelial cells	AP1M2	1.91442e-75	0.313973	0.533	0.21	4.76155e-71
SCs vs Control	Epithelial cells	DDC	3.7009e-60	0.373749	0.298	0.086	9.20488e-56
SCs vs Control	Epithelial cells	VAV3	2.12941e-59	0.337802	0.32	0.098	5.29626e-55
SCs vs Control	Epithelial cells	SPPL3	5.65098e-81	0.253986	0.405	0.117	1.40551e-76
SCs vs Control	Epithelial cells	LARP1	8.282e-67	0.285059	0.496	0.194	2.0599e-62
SCs vs Control	Epithelial cells	AMN	2.4964e-07	-0.735089	0.24	0.271	0.00620903
SCs vs Control	Epithelial cells	TWISTNB	4.18222e-112	0.414149	0.434	0.102	1.0402e-107
SCs vs Control	Epithelial cells	REXO2	2.34875e-91	0.418233	0.557	0.214	5.84182e-87
SCs vs Control	Epithelial cells	BCL2L1	2.88977e-114	0.550111	0.418	0.09	7.18745e-110
SCs vs Control	Epithelial cells	SHROOM3	8.65841e-11	-0.33422	0.358	0.215	2.15352e-06
SCs vs Control	Epithelial cells	SSB	2.20898e-131	0.689423	0.646	0.235	5.49418e-127
SCs vs Control	Epithelial cells	ARPC3	3.41472e-73	0.419264	0.758	0.44	8.49309e-69
SCs vs Control	Epithelial cells	SLC20A1	4.22819e-47	0.27896	0.414	0.179	1.05164e-42
SCs vs Control	Epithelial cells	TOMM70	1.07027e-77	0.289202	0.387	0.113	2.66197e-73
SCs vs Control	Epithelial cells	PRDX1	2.37737e-121	0.771009	0.783	0.427	5.91299e-117
SCs vs Control	Epithelial cells	FTL	5.47313e-149	0.959268	0.961	0.778	1.36128e-144
SCs vs Control	Epithelial cells	CHPF	2.908e-89	0.368178	0.398	0.102	7.23278e-85
SCs vs Control	Epithelial cells	DYNLRB1	3.53176e-62	0.32976	0.683	0.36	8.7842e-58
SCs vs Control	Epithelial cells	EEF1E1	3.09748e-83	0.254751	0.426	0.129	7.70405e-79
SCs vs Control	Epithelial cells	DESI1	3.84874e-97	0.37919	0.384	0.086	9.57258e-93
SCs vs Control	Epithelial cells	POLR2C	1.11011e-113	0.555758	0.466	0.123	2.76106e-109
SCs vs Control	Epithelial cells	COL16A1	7.72636e-77	1.20808	0.316	0.073	1.9217e-72
SCs vs Control	Epithelial cells	SNTB2	1.61349e-100	0.438675	0.336	0.056	4.01308e-96
SCs vs Control	Epithelial cells	UTP23	3.34511e-88	0.310586	0.357	0.081	8.31996e-84
SCs vs Control	Epithelial cells	AKTIP	3.51886e-82	0.280136	0.274	0.041	8.7521e-78
SCs vs Control	Epithelial cells	UBE2H	4.88889e-95	0.410273	0.428	0.113	1.21597e-90
SCs vs Control	Epithelial cells	POLB	4.09834e-132	0.603363	0.364	0.039	1.01934e-127
SCs vs Control	Epithelial cells	HKDC1	9.95377e-87	0.38218	0.25	0.023	2.4757e-82
SCs vs Control	Epithelial cells	SLC5A6	4.54584e-70	0.302925	0.258	0.046	1.13064e-65
SCs vs Control	Epithelial cells	NAE1	6.12203e-114	0.550101	0.483	0.127	1.52267e-109
SCs vs Control	Epithelial cells	AL161431.1	3.93334e-104	0.689076	0.317	0.045	9.78301e-100
SCs vs Control	Epithelial cells	TMEM189	3.9714e-80	0.360586	0.315	0.065	9.87768e-76
SCs vs Control	Epithelial cells	SCAND1	3.45432e-48	0.293904	0.698	0.404	8.59159e-44
SCs vs Control	Epithelial cells	ATP6AP1	1.63656e-106	0.572896	0.523	0.168	4.07044e-102
SCs vs Control	Epithelial cells	ZFAS1	5.974e-14	-1.00453	0.759	0.677	1.48585e-09
SCs vs Control	Epithelial cells	CXCL3	1.57768e-43	0.627036	0.305	0.117	3.924e-39
SCs vs Control	Epithelial cells	BECN1	4.58981e-93	0.295016	0.496	0.16	1.14158e-88
SCs vs Control	Epithelial cells	VDAC3	4.15515e-174	1.36703	0.672	0.24	1.03347e-169
SCs vs Control	Epithelial cells	SF3B6	2.1924e-77	0.265021	0.699	0.357	5.45293e-73
SCs vs Control	Epithelial cells	CCT7	8.09929e-110	0.535303	0.606	0.223	2.01446e-105
SCs vs Control	Epithelial cells	TTYH3	9.89097e-77	0.288699	0.276	0.048	2.46008e-72
SCs vs Control	Epithelial cells	CD24	6.57124e-174	1.29162	0.825	0.413	1.6344e-169
SCs vs Control	Epithelial cells	ATP6V0D1	5.37628e-80	0.488802	0.523	0.205	1.33719e-75
SCs vs Control	Epithelial cells	NMD3	3.62452e-85	0.295055	0.365	0.087	9.0149e-81
SCs vs Control	Epithelial cells	STK26	4.70937e-87	0.286153	0.292	0.044	1.17132e-82
SCs vs Control	Epithelial cells	WDR43	6.88332e-97	0.48668	0.493	0.16	1.71202e-92
SCs vs Control	Epithelial cells	PRSS23	2.97443e-69	0.460056	0.304	0.073	7.39801e-65
SCs vs Control	Epithelial cells	CLCA1	1.61537e-76	-1.94311	0.089	0.301	4.01774e-72
SCs vs Control	Epithelial cells	FAM199X	4.27646e-100	0.362313	0.384	0.08	1.06364e-95
SCs vs Control	Epithelial cells	PSMB1	1.65214e-75	0.43735	0.689	0.333	4.10919e-71
SCs vs Control	Epithelial cells	UBE2V2	4.3593e-113	0.390059	0.525	0.16	1.08424e-108
SCs vs Control	Epithelial cells	H3F3A	3.31058e-63	0.477477	0.899	0.726	8.23408e-59
SCs vs Control	Epithelial cells	PHGR1	9.82446e-48	-0.9285	0.913	0.91	2.44354e-43
SCs vs Control	Epithelial cells	HACD2	8.89181e-85	0.310865	0.387	0.1	2.21157e-80
SCs vs Control	Epithelial cells	CANX	1.69513e-78	0.547085	0.66	0.313	4.21612e-74
SCs vs Control	Epithelial cells	NDUFA9	1.12704e-65	0.279441	0.542	0.229	2.80316e-61
SCs vs Control	Epithelial cells	ACTN4	7.30507e-41	0.38677	0.71	0.452	1.81692e-36
SCs vs Control	Epithelial cells	ITLN1	3.06115e-66	-1.46511	0.125	0.328	7.61368e-62
SCs vs Control	Epithelial cells	KPNB1	2.67047e-83	0.420115	0.565	0.221	6.64199e-79
SCs vs Control	Epithelial cells	TFDP2	1.55705e-89	0.436018	0.444	0.133	3.8727e-85
SCs vs Control	Epithelial cells	MPHOSPH8	1.91363e-17	-0.260627	0.584	0.346	4.75958e-13
SCs vs Control	Epithelial cells	ARL2BP	1.88306e-65	0.264273	0.348	0.103	4.68353e-61
SCs vs Control	Epithelial cells	IRF1	1.39877e-09	-0.352651	0.42	0.268	3.47901e-05
SCs vs Control	Epithelial cells	GPCPD1	2.89301e-87	0.405761	0.365	0.087	7.19549e-83
SCs vs Control	Epithelial cells	BRIX1	2.15224e-92	0.31267	0.408	0.107	5.35305e-88
SCs vs Control	Epithelial cells	EPRS	5.65866e-78	0.334379	0.5	0.184	1.40742e-73
SCs vs Control	Epithelial cells	SNRPB	1.06276e-144	0.97686	0.737	0.334	2.64329e-140
SCs vs Control	Epithelial cells	NAA50	4.81731e-100	0.373253	0.477	0.138	1.19816e-95
SCs vs Control	Epithelial cells	C1orf116	2.18594e-69	0.251561	0.267	0.051	5.43687e-65
SCs vs Control	Epithelial cells	ELF3-AS1	3.57078e-73	0.25313	0.297	0.063	8.88124e-69
SCs vs Control	Epithelial cells	ARHGDIB	1.50006e-103	0.405891	0.308	0.034	3.73094e-99
SCs vs Control	Epithelial cells	UBE2A	9.67529e-88	0.266933	0.502	0.172	2.40644e-83
SCs vs Control	Epithelial cells	TOB1	3.27095e-83	0.648859	0.638	0.309	8.13551e-79
SCs vs Control	Epithelial cells	GMPS	6.73803e-107	0.409994	0.412	0.091	1.67588e-102
SCs vs Control	Epithelial cells	TCEA1	5.6985e-94	0.524617	0.642	0.283	1.41733e-89
SCs vs Control	Epithelial cells	MRPS9	1.78565e-85	0.277367	0.39	0.101	4.44126e-81
SCs vs Control	Epithelial cells	SOWAHC	2.35097e-66	0.260978	0.375	0.116	5.84734e-62
SCs vs Control	Epithelial cells	TPT1	1.20063e-39	0.353545	0.979	0.947	2.98621e-35
SCs vs Control	Epithelial cells	DCTN2	1.62215e-70	0.265917	0.5	0.19	4.03461e-66
SCs vs Control	Epithelial cells	GABRE	3.68063e-120	0.638341	0.337	0.035	9.15447e-116
SCs vs Control	Epithelial cells	RNF40	1.43639e-83	0.27673	0.358	0.084	3.57259e-79
SCs vs Control	Epithelial cells	NXT1	5.41938e-83	0.356334	0.381	0.101	1.34791e-78
SCs vs Control	Epithelial cells	RNF43	3.44271e-121	0.862344	0.612	0.231	8.56271e-117
SCs vs Control	Epithelial cells	WIPF2	2.42978e-87	0.390143	0.428	0.125	6.04335e-83
SCs vs Control	Epithelial cells	SLC7A5	4.88723e-97	0.436556	0.284	0.03	1.21555e-92
SCs vs Control	Epithelial cells	DDX24	3.60369e-10	-0.349198	0.51	0.325	8.96311e-06
SCs vs Control	Epithelial cells	LRRC58	3.89542e-108	0.360996	0.434	0.104	9.68869e-104
SCs vs Control	Epithelial cells	SCAF11	1.28406e-52	0.252073	0.621	0.321	3.19371e-48
SCs vs Control	Epithelial cells	TWF1	1.5097e-82	0.372793	0.514	0.189	3.75493e-78
SCs vs Control	Epithelial cells	ARF1	1.70916e-35	0.256007	0.702	0.425	4.25104e-31
SCs vs Control	Epithelial cells	DEDD2	8.39152e-70	0.266806	0.411	0.136	2.08714e-65
SCs vs Control	Epithelial cells	INAVA	4.10457e-72	0.284654	0.454	0.167	1.02089e-67
SCs vs Control	Epithelial cells	ZNF121	4.65357e-65	0.323439	0.309	0.081	1.15744e-60
SCs vs Control	Epithelial cells	LINC00668	1.23575e-91	0.401507	0.381	0.088	3.07356e-87
SCs vs Control	Epithelial cells	AIDA	2.1623e-78	0.290104	0.397	0.118	5.37807e-74
SCs vs Control	Epithelial cells	TBRG4	4.20352e-82	0.326783	0.455	0.147	1.0455e-77
SCs vs Control	Epithelial cells	PNKP	5.64069e-19	-0.258708	0.298	0.153	1.40295e-14
SCs vs Control	Epithelial cells	SEPTIN7	2.96132e-79	0.345881	0.653	0.313	7.36539e-75
SCs vs Control	Epithelial cells	SERPINB1	2.00027e-89	0.577862	0.698	0.336	4.97507e-85
SCs vs Control	Epithelial cells	RUVBL1	8.698e-98	0.407806	0.398	0.095	2.16337e-93
SCs vs Control	Epithelial cells	MAP4K4	2.19317e-68	0.251373	0.254	0.045	5.45486e-64
SCs vs Control	Epithelial cells	TMED10	8.92344e-53	0.359982	0.604	0.298	2.21944e-48
SCs vs Control	Epithelial cells	GTF3C6	3.01355e-62	0.267881	0.514	0.212	7.4953e-58
SCs vs Control	Epithelial cells	CHMP2B	1.69942e-92	0.44087	0.569	0.223	4.22679e-88
SCs vs Control	Epithelial cells	EIF3B	4.04714e-109	0.607222	0.56	0.191	1.0066e-104
SCs vs Control	Epithelial cells	SLC25A5	1.09171e-55	0.408753	0.795	0.528	2.71531e-51
SCs vs Control	Epithelial cells	CYP51A1	4.90845e-66	0.4177	0.475	0.187	1.22083e-61
SCs vs Control	Epithelial cells	EDF1	1.11135e-12	-0.465179	0.806	0.694	2.76414e-08
SCs vs Control	Epithelial cells	PAIP1	1.32504e-136	0.634534	0.537	0.145	3.29564e-132
SCs vs Control	Epithelial cells	PNPT1	5.01063e-88	0.320428	0.369	0.089	1.24624e-83
SCs vs Control	Epithelial cells	MIDN	1.08844e-48	0.365881	0.582	0.299	2.70717e-44
SCs vs Control	Epithelial cells	ATF6	1.38718e-70	0.262724	0.383	0.117	3.45019e-66
SCs vs Control	Epithelial cells	ARL4A	1.83478e-73	0.567128	0.592	0.268	4.56346e-69
SCs vs Control	Epithelial cells	CHRAC1	3.04039e-64	0.254649	0.354	0.106	7.56206e-60
SCs vs Control	Epithelial cells	CCT4	8.76034e-138	0.656152	0.618	0.208	2.17887e-133
SCs vs Control	Epithelial cells	CARMIL1	2.95083e-13	-0.337657	0.279	0.157	7.33931e-09
SCs vs Control	Epithelial cells	S100A4	2.15659e-100	2.79816	0.412	0.1	5.36388e-96
SCs vs Control	Epithelial cells	CMIP	1.78676e-106	0.461874	0.502	0.152	4.44403e-102
SCs vs Control	Epithelial cells	ATP8B1	2.68466e-16	-0.261837	0.47	0.264	6.67729e-12
SCs vs Control	Epithelial cells	DCUN1D1	1.12418e-73	0.299732	0.356	0.096	2.79605e-69
SCs vs Control	Epithelial cells	DDX19A	1.87417e-67	0.286512	0.289	0.066	4.66144e-63
SCs vs Control	Epithelial cells	SLC7A6OS	8.2899e-94	0.386981	0.325	0.055	2.06186e-89
SCs vs Control	Epithelial cells	RALGAPA1	2.60356e-08	-0.31691	0.323	0.208	0.000647558
SCs vs Control	Epithelial cells	MRPS17	7.22721e-117	0.500036	0.49	0.131	1.79755e-112
SCs vs Control	Epithelial cells	TUBA1C	1.8217e-78	0.528997	0.653	0.324	4.53092e-74
SCs vs Control	Epithelial cells	TNFRSF12A	1.3367e-79	0.398058	0.361	0.095	3.32465e-75
SCs vs Control	Epithelial cells	UBA5	1.21849e-85	0.337332	0.35	0.078	3.03062e-81
SCs vs Control	Epithelial cells	FIS1	2.68419e-08	-0.291583	0.586	0.385	0.000667612
SCs vs Control	Epithelial cells	SEMA3C	1.37735e-73	0.257765	0.332	0.082	3.42574e-69
SCs vs Control	Epithelial cells	CSDE1	2.86436e-80	0.480837	0.673	0.33	7.12425e-76
SCs vs Control	Epithelial cells	COX7C	3.60876e-17	-0.975252	0.766	0.673	8.9757e-13
SCs vs Control	Epithelial cells	CLDN1	4.74642e-105	0.518725	0.282	0.023	1.18053e-100
SCs vs Control	Epithelial cells	CDCP1	7.63446e-74	0.290727	0.431	0.143	1.89884e-69
SCs vs Control	Epithelial cells	PRPF40A	1.0841e-94	0.553738	0.644	0.285	2.69637e-90
SCs vs Control	Epithelial cells	MT1E	6.92268e-142	-2.25443	0.282	0.588	1.72181e-137
SCs vs Control	Epithelial cells	DSP	3.23058e-41	0.364309	0.685	0.43	8.03511e-37
SCs vs Control	Epithelial cells	IL10RB	9.39452e-73	0.279001	0.427	0.141	2.3366e-68
SCs vs Control	Epithelial cells	ALG3	4.30871e-127	0.600466	0.471	0.11	1.07166e-122
SCs vs Control	Epithelial cells	HMGCS1	2.86304e-79	0.776751	0.449	0.157	7.12094e-75
SCs vs Control	Epithelial cells	FAM192A	1.56954e-76	0.273924	0.442	0.144	3.90375e-72
SCs vs Control	Epithelial cells	PHB	5.19978e-74	0.504577	0.689	0.352	1.29329e-69
SCs vs Control	Epithelial cells	PRDX4	4.36807e-89	0.560005	0.574	0.231	1.08643e-84
SCs vs Control	Epithelial cells	CEACAM6	3.00658e-140	1.87581	0.55	0.172	7.47796e-136
SCs vs Control	Epithelial cells	SMIM19	1.48908e-189	1.46645	0.619	0.176	3.70365e-185
SCs vs Control	Epithelial cells	RAB21	8.54265e-78	0.289272	0.397	0.116	2.12473e-73
SCs vs Control	Epithelial cells	ADNP	9.31952e-114	0.471264	0.458	0.113	2.31795e-109
SCs vs Control	Epithelial cells	AHR	2.95778e-89	0.303737	0.335	0.066	7.3566e-85
SCs vs Control	Epithelial cells	AFF4	6.00307e-15	-0.338697	0.412	0.236	1.49308e-10
SCs vs Control	Epithelial cells	SLC5A3	3.91641e-59	0.322655	0.464	0.187	9.7409e-55
SCs vs Control	Epithelial cells	DDX27	4.91958e-87	0.341307	0.537	0.2	1.2236e-82
SCs vs Control	Epithelial cells	CENPX	1.41444e-07	-0.334892	0.565	0.377	0.00351801
SCs vs Control	Epithelial cells	SLC25A39	5.81671e-68	0.28433	0.541	0.222	1.44673e-63
SCs vs Control	Epithelial cells	RNMT	3.39596e-18	-0.284126	0.393	0.216	8.44643e-14
SCs vs Control	Epithelial cells	GNAS	3.65045e-55	0.463345	0.771	0.489	9.0794e-51
SCs vs Control	Epithelial cells	UTP14A	3.99196e-104	0.401556	0.389	0.084	9.92881e-100
SCs vs Control	Epithelial cells	VDAC1	4.36341e-77	0.375623	0.707	0.374	1.08527e-72
SCs vs Control	Epithelial cells	UBE2B	4.53572e-72	0.313037	0.586	0.25	1.12812e-67
SCs vs Control	Epithelial cells	SMARCA4	5.9306e-71	0.263489	0.518	0.206	1.47506e-66
SCs vs Control	Epithelial cells	TXNIP	1.07751e-61	0.860588	0.686	0.415	2.67998e-57
SCs vs Control	Epithelial cells	SH3GL1	2.4295e-69	0.26081	0.311	0.078	6.04265e-65
SCs vs Control	Epithelial cells	SBNO1	1.83652e-81	0.344279	0.429	0.134	4.56778e-77
SCs vs Control	Epithelial cells	NACA	2.3985e-108	0.63354	0.924	0.732	5.96556e-104
SCs vs Control	Epithelial cells	CMTM4	5.58444e-70	0.312787	0.361	0.106	1.38896e-65
SCs vs Control	Epithelial cells	PSMD11	2.60739e-90	0.269679	0.524	0.182	6.48511e-86
SCs vs Control	Epithelial cells	BBX	4.88203e-89	0.493956	0.475	0.153	1.21426e-84
SCs vs Control	Epithelial cells	ROCK2	5.40271e-55	0.2594	0.554	0.261	1.34376e-50
SCs vs Control	Epithelial cells	KHK	6.0486e-92	0.660914	0.284	0.037	1.50441e-87
SCs vs Control	Epithelial cells	CTSH	1.98294e-133	0.596258	0.43	0.074	4.93197e-129
SCs vs Control	Epithelial cells	QTRT1	2.66348e-12	-0.320303	0.522	0.332	6.62462e-08
SCs vs Control	Epithelial cells	TMEM41A	5.08745e-83	0.30088	0.391	0.106	1.26535e-78
SCs vs Control	Epithelial cells	MARCH6	3.86766e-68	0.283601	0.493	0.191	9.61965e-64
SCs vs Control	Epithelial cells	HDAC2	1.98698e-71	0.286868	0.488	0.182	4.94202e-67
SCs vs Control	Epithelial cells	NSA2	3.41619e-20	-0.302942	0.613	0.367	8.49676e-16
SCs vs Control	Epithelial cells	CDX2	6.58349e-58	0.46835	0.624	0.337	1.63745e-53
SCs vs Control	Epithelial cells	P4HA1	3.56602e-76	0.425585	0.339	0.084	8.8694e-72
SCs vs Control	Epithelial cells	AKAP1	1.337e-60	0.318859	0.536	0.246	3.32538e-56
SCs vs Control	Epithelial cells	TJP1	5.76246e-79	0.344475	0.449	0.147	1.43324e-74
SCs vs Control	Epithelial cells	PLPP2	4.08826e-152	0.841236	0.601	0.178	1.01683e-147
SCs vs Control	Epithelial cells	SLC12A7	1.80446e-96	0.395687	0.364	0.074	4.48805e-92
SCs vs Control	Epithelial cells	PTBP3	2.02926e-114	0.740283	0.631	0.262	5.04718e-110
SCs vs Control	Epithelial cells	GALNT6	7.80538e-94	0.458794	0.408	0.105	1.94135e-89
SCs vs Control	Epithelial cells	FYTTD1	2.86227e-70	0.319582	0.383	0.118	7.11904e-66
SCs vs Control	Epithelial cells	KRAS	1.65696e-69	0.338186	0.525	0.214	4.12118e-65
SCs vs Control	Epithelial cells	CTNNB1	3.13827e-98	0.647103	0.629	0.269	7.80551e-94
SCs vs Control	Epithelial cells	CERS6	4.13433e-85	0.417416	0.496	0.174	1.02829e-80
SCs vs Control	Epithelial cells	PET100	1.03757e-07	-0.509476	0.567	0.364	0.00258064
SCs vs Control	Epithelial cells	TRIM28	1.05472e-69	0.419512	0.533	0.216	2.6233e-65
SCs vs Control	Epithelial cells	EPB41L1	1.74404e-111	0.534137	0.38	0.072	4.33777e-107
SCs vs Control	Epithelial cells	PARP4	5.49081e-106	0.449452	0.489	0.137	1.36567e-101
SCs vs Control	Epithelial cells	LEFTY1	3.88484e-24	0.593255	0.359	0.198	9.66238e-20
SCs vs Control	Epithelial cells	RTF2	2.85058e-93	0.35048	0.556	0.205	7.08997e-89
SCs vs Control	Epithelial cells	GNL3L	2.06264e-75	0.259666	0.391	0.117	5.1302e-71
SCs vs Control	Epithelial cells	AKAP9	4.13402e-08	-1.00835	0.639	0.533	0.00102821
SCs vs Control	Epithelial cells	THBS1	1.34965e-45	0.345211	0.297	0.106	3.35685e-41
SCs vs Control	Epithelial cells	TMEM170A	9.72387e-88	0.362043	0.432	0.128	2.41852e-83
SCs vs Control	Epithelial cells	TPT1-AS1	6.97446e-71	0.287345	0.307	0.071	1.73469e-66
SCs vs Control	Epithelial cells	VPS25	6.04437e-69	0.348037	0.445	0.161	1.50336e-64
SCs vs Control	Epithelial cells	EIF3A	6.11134e-68	0.480978	0.677	0.37	1.52001e-63
SCs vs Control	Epithelial cells	PTGR1	4.44405e-62	0.456921	0.374	0.129	1.10532e-57
SCs vs Control	Epithelial cells	MIA3	2.1775e-16	-0.33785	0.479	0.274	5.41588e-12
SCs vs Control	Epithelial cells	IMP3	9.06745e-63	0.25325	0.481	0.192	2.25526e-58
SCs vs Control	Epithelial cells	PLAAT3	1.22213e-133	0.742936	0.359	0.034	3.03967e-129
SCs vs Control	Epithelial cells	PCMT1	1.73075e-69	0.287628	0.453	0.165	4.30473e-65
SCs vs Control	Epithelial cells	BCAP31	1.02136e-150	0.912414	0.675	0.258	2.54032e-146
SCs vs Control	Epithelial cells	TAF9	1.70793e-85	0.318188	0.485	0.164	4.24795e-81
SCs vs Control	Epithelial cells	TMEM160	4.63796e-87	0.261657	0.48	0.148	1.15355e-82
SCs vs Control	Epithelial cells	FGGY	1.10981e-75	0.288314	0.257	0.038	2.76032e-71
SCs vs Control	Epithelial cells	PRNP	1.53383e-76	0.288651	0.259	0.039	3.81494e-72
SCs vs Control	Epithelial cells	DAD1	3.24607e-69	0.389173	0.637	0.309	8.07363e-65
SCs vs Control	Epithelial cells	PITPNB	1.00486e-91	0.329517	0.417	0.112	2.49929e-87
SCs vs Control	Epithelial cells	SINHCAF	2.53867e-96	0.470066	0.531	0.185	6.31417e-92
SCs vs Control	Epithelial cells	EPB41L4B	5.65278e-88	0.440021	0.427	0.128	1.40596e-83
SCs vs Control	Epithelial cells	TPD52L2	1.44381e-95	0.337133	0.404	0.1	3.59105e-91
SCs vs Control	Epithelial cells	RNF114	1.29475e-104	0.403314	0.605	0.228	3.22029e-100
SCs vs Control	Epithelial cells	CANT1	3.04823e-16	-0.254756	0.455	0.261	7.58156e-12
SCs vs Control	Epithelial cells	RAB14	1.19322e-75	0.28956	0.527	0.209	2.96778e-71
SCs vs Control	Epithelial cells	TMCO1	1.13712e-66	0.264149	0.566	0.245	2.82825e-62
SCs vs Control	Epithelial cells	PHACTR2	1.42185e-83	0.406155	0.384	0.106	3.53642e-79
SCs vs Control	Epithelial cells	SF3B3	3.13472e-117	0.545967	0.452	0.109	7.79668e-113
SCs vs Control	Epithelial cells	ARHGAP4	6.37277e-109	0.53091	0.296	0.023	1.58503e-104
SCs vs Control	Epithelial cells	ZDHHC9	3.25706e-143	0.756464	0.484	0.107	8.10096e-139
SCs vs Control	Epithelial cells	IDS	1.83714e-97	0.721381	0.461	0.137	4.56933e-93
SCs vs Control	Epithelial cells	FIRRE	4.12795e-117	0.621307	0.264	0.002	1.0267e-112
SCs vs Control	Epithelial cells	BICDL2	6.69352e-09	-0.417747	0.425	0.271	0.000166481
SCs vs Control	Epithelial cells	R3HDM4	4.65967e-73	0.302625	0.37	0.106	1.15895e-68
SCs vs Control	Epithelial cells	CAMTA1	5.88044e-19	-0.350436	0.464	0.258	1.46258e-14
SCs vs Control	Epithelial cells	CACUL1	2.50899e-97	0.294806	0.419	0.104	6.24035e-93
SCs vs Control	Epithelial cells	CAPNS1	1.29982e-68	0.41056	0.578	0.249	3.23291e-64
SCs vs Control	Epithelial cells	SHMT2	7.59488e-102	0.465121	0.393	0.087	1.889e-97
SCs vs Control	Epithelial cells	SLC52A2	1.05438e-91	0.4916	0.504	0.175	2.62246e-87
SCs vs Control	Epithelial cells	TMBIM1	6.88753e-74	0.410234	0.432	0.146	1.71307e-69
SCs vs Control	Epithelial cells	MAP3K2	4.41749e-79	0.288288	0.453	0.15	1.09872e-74
SCs vs Control	Epithelial cells	SAMD4B	3.36731e-92	0.362849	0.433	0.121	8.37517e-88
SCs vs Control	Epithelial cells	ENTPD5	7.46703e-13	-0.25401	0.328	0.195	1.8572e-08
SCs vs Control	Epithelial cells	OPTN	6.66242e-12	-0.360378	0.398	0.241	1.65708e-07
SCs vs Control	Epithelial cells	ACSL5	5.67771e-111	0.698236	0.568	0.206	1.41216e-106
SCs vs Control	Epithelial cells	APP	2.97484e-36	0.279874	0.667	0.388	7.39903e-32
SCs vs Control	Epithelial cells	SLC9A3R1	1.49657e-90	0.451527	0.412	0.116	3.72227e-86
SCs vs Control	Epithelial cells	KRT18	8.90807e-17	0.295837	0.935	0.825	2.21561e-12
SCs vs Control	Epithelial cells	FAM114A1	5.13317e-12	-0.286436	0.335	0.197	1.27672e-07
SCs vs Control	Epithelial cells	NDUFB8	1.60112e-09	-0.265707	0.607	0.391	3.98231e-05
SCs vs Control	Epithelial cells	AGO2	1.24895e-105	0.504437	0.447	0.116	3.10638e-101
SCs vs Control	Epithelial cells	FXR1	5.6021e-84	0.291833	0.464	0.148	1.39336e-79
SCs vs Control	Epithelial cells	PLAGL2	4.07549e-124	0.628746	0.383	0.059	1.01366e-119
SCs vs Control	Epithelial cells	PCCA	7.49967e-107	1.16381	0.44	0.118	1.86532e-102
SCs vs Control	Epithelial cells	MUC2	2.26659e-23	-1.58115	0.362	0.433	5.63747e-19
SCs vs Control	Epithelial cells	XRCC5	2.34649e-111	0.672911	0.66	0.279	5.83619e-107
SCs vs Control	Epithelial cells	ADAM9	1.72816e-53	0.278365	0.347	0.122	4.29829e-49
SCs vs Control	Epithelial cells	MTPN	4.73589e-97	0.433174	0.562	0.21	1.17791e-92
SCs vs Control	Epithelial cells	MRPL17	2.64642e-85	0.351381	0.455	0.145	6.58218e-81
SCs vs Control	Epithelial cells	SDC4	1.94132e-100	0.756281	0.59	0.231	4.82845e-96
SCs vs Control	Epithelial cells	PARD6B	1.14967e-95	0.459515	0.38	0.086	2.85946e-91
SCs vs Control	Epithelial cells	CTSB	8.22054e-58	0.269517	0.564	0.255	2.04461e-53
SCs vs Control	Epithelial cells	GDF15	1.25356e-43	0.50626	0.506	0.266	3.11785e-39
SCs vs Control	Epithelial cells	PLIN2	8.29952e-89	0.548137	0.361	0.084	2.06426e-84
SCs vs Control	Epithelial cells	MCTS1	4.9152e-142	0.676553	0.615	0.207	1.22251e-137
SCs vs Control	Epithelial cells	DSTN	9.46686e-127	0.874863	0.793	0.465	2.3546e-122
SCs vs Control	Epithelial cells	CNOT1	1.40014e-107	0.581113	0.527	0.174	3.48242e-103
SCs vs Control	Epithelial cells	PNO1	1.30995e-81	0.270265	0.335	0.075	3.2581e-77
SCs vs Control	Epithelial cells	RAD21	4.6208e-77	0.448349	0.574	0.243	1.14929e-72
SCs vs Control	Epithelial cells	SERINC3	3.95043e-110	0.570623	0.566	0.197	9.82551e-106
SCs vs Control	Epithelial cells	SF3B4	3.58792e-60	0.25634	0.369	0.12	8.92387e-56
SCs vs Control	Epithelial cells	CARD19	1.65123e-17	-0.250245	0.257	0.131	4.10694e-13
SCs vs Control	Epithelial cells	RAB10	3.21086e-77	0.305534	0.595	0.25	7.98606e-73
SCs vs Control	Epithelial cells	PRAP1	2.3934e-89	0.409406	0.513	0.174	5.95287e-85
SCs vs Control	Epithelial cells	COMMD7	5.29317e-103	0.391986	0.479	0.139	1.31652e-98
SCs vs Control	Epithelial cells	CPNE3	4.48507e-91	0.331292	0.544	0.201	1.11553e-86
SCs vs Control	Epithelial cells	ACP1	3.50435e-90	0.358701	0.619	0.255	8.71602e-86
SCs vs Control	Epithelial cells	STK24	1.78771e-71	0.315219	0.508	0.197	4.4464e-67
SCs vs Control	Epithelial cells	PYGB	6.02495e-74	0.384545	0.468	0.171	1.49853e-69
SCs vs Control	Epithelial cells	ZNF131	8.96555e-71	0.267626	0.432	0.151	2.22991e-66
SCs vs Control	Epithelial cells	AHCYL1	4.89148e-67	0.318236	0.5	0.197	1.21661e-62
SCs vs Control	Epithelial cells	APLP2	3.65067e-35	0.282376	0.638	0.366	9.07995e-31
SCs vs Control	Epithelial cells	ZNF148	3.30008e-85	0.333919	0.467	0.155	8.20795e-81
SCs vs Control	Epithelial cells	EHF	6.49362e-48	0.252223	0.592	0.303	1.61509e-43
SCs vs Control	Epithelial cells	NDFIP1	2.1219e-68	0.254092	0.469	0.175	5.27758e-64
SCs vs Control	Epithelial cells	HPRT1	9.90677e-90	0.287792	0.391	0.099	2.46401e-85
SCs vs Control	Epithelial cells	ISY1	1.1319e-83	0.276086	0.362	0.088	2.81527e-79
SCs vs Control	Epithelial cells	EFNA1	1.89683e-89	0.488977	0.547	0.207	4.71781e-85
SCs vs Control	Epithelial cells	HSPA5	4.89783e-62	0.628077	0.667	0.347	1.21819e-57
SCs vs Control	Epithelial cells	PUF60	4.6696e-71	0.317602	0.554	0.228	1.16142e-66
SCs vs Control	Epithelial cells	HNRNPUL1	7.75552e-83	0.360698	0.53	0.198	1.92895e-78
SCs vs Control	Epithelial cells	ITPA	9.09001e-98	0.490825	0.498	0.164	2.26087e-93
SCs vs Control	Epithelial cells	LUZP1	9.7149e-13	-0.32638	0.383	0.227	2.41629e-08
SCs vs Control	Epithelial cells	CYSTM1	1.05236e-17	-0.312709	0.642	0.386	2.61744e-13
SCs vs Control	Epithelial cells	CTSZ	5.79418e-73	0.291769	0.528	0.202	1.44113e-68
SCs vs Control	Epithelial cells	EEF1B2	5.96245e-68	0.473019	0.878	0.681	1.48298e-63
SCs vs Control	Epithelial cells	PCCA-DT	2.29162e-61	0.333181	0.281	0.069	5.69973e-57
SCs vs Control	Epithelial cells	S100P	2.37029e-44	0.396985	0.588	0.313	5.8954e-40
SCs vs Control	Epithelial cells	GSE1	4.70628e-80	0.561211	0.494	0.188	1.17055e-75
SCs vs Control	Epithelial cells	FAM133B	2.28262e-09	-0.433914	0.514	0.321	5.67733e-05
SCs vs Control	Epithelial cells	HACD3	1.29308e-101	0.507217	0.467	0.133	3.21615e-97
SCs vs Control	Epithelial cells	NFAT5	1.70104e-81	0.364208	0.474	0.161	4.23082e-77
SCs vs Control	Epithelial cells	KLF2	7.57672e-32	0.279703	0.307	0.137	1.88448e-27
SCs vs Control	Epithelial cells	DCAF7	6.51289e-83	0.311946	0.475	0.162	1.61989e-78
SCs vs Control	Epithelial cells	DIS3	4.38566e-88	0.327136	0.378	0.093	1.0908e-83
SCs vs Control	Epithelial cells	ZC3H18	4.79517e-76	0.323696	0.444	0.151	1.19265e-71
SCs vs Control	Epithelial cells	LAMA3	1.19846e-53	0.441045	0.264	0.072	2.9808e-49
SCs vs Control	Epithelial cells	HDGF	1.79474e-92	0.448498	0.571	0.219	4.46389e-88
SCs vs Control	Epithelial cells	TMEM45B	3.29953e-77	0.339399	0.438	0.145	8.20659e-73
SCs vs Control	Epithelial cells	BOP1	3.15895e-114	0.479727	0.401	0.078	7.85695e-110
SCs vs Control	Epithelial cells	APEH	8.81326e-62	0.25626	0.374	0.124	2.19204e-57
SCs vs Control	Epithelial cells	EIF3D	2.75817e-86	0.305877	0.642	0.286	6.86013e-82
SCs vs Control	Epithelial cells	EFR3A	1.08892e-98	0.406889	0.331	0.055	2.70835e-94
SCs vs Control	Epithelial cells	ARHGEF10L	2.95734e-08	-0.399276	0.301	0.191	0.00073555
SCs vs Control	Epithelial cells	AHCY	4.15745e-90	0.317035	0.543	0.204	1.03404e-85
SCs vs Control	Epithelial cells	RND3	2.98652e-71	0.345256	0.468	0.177	7.42807e-67
SCs vs Control	Epithelial cells	ZNF33A	8.59599e-72	0.27885	0.4	0.125	2.13799e-67
SCs vs Control	Epithelial cells	ATP1B3	8.54635e-143	0.787234	0.6	0.188	2.12565e-138
SCs vs Control	Epithelial cells	FAM162A	7.95547e-10	-0.291509	0.601	0.381	1.97868e-05
SCs vs Control	Epithelial cells	LGALS3	5.92201e-70	0.602019	0.926	0.759	1.47292e-65
SCs vs Control	Epithelial cells	PPIG	2.91497e-62	0.296738	0.619	0.297	7.25011e-58
SCs vs Control	Epithelial cells	CCND1	2.44324e-135	1.09207	0.56	0.169	6.07682e-131
SCs vs Control	Epithelial cells	CCDC6	1.44614e-84	0.318527	0.492	0.164	3.59684e-80
SCs vs Control	Epithelial cells	PDZD8	5.80461e-97	0.455074	0.5	0.159	1.44372e-92
SCs vs Control	Epithelial cells	EIF4E	3.10531e-13	-0.355425	0.37	0.215	7.72354e-09
SCs vs Control	Epithelial cells	TMEM230	1.44647e-107	0.60052	0.604	0.237	3.59766e-103
SCs vs Control	Epithelial cells	CCNC	1.36197e-72	0.284311	0.386	0.116	3.3875e-68
SCs vs Control	Epithelial cells	ABHD2	8.36579e-96	0.569032	0.437	0.125	2.08074e-91
SCs vs Control	Epithelial cells	ENTPD2	1.86167e-75	0.328316	0.302	0.064	4.63035e-71
SCs vs Control	Epithelial cells	RNASEH1	2.00471e-77	0.283999	0.381	0.107	4.9861e-73
SCs vs Control	Epithelial cells	BIRC6	3.71054e-62	0.250318	0.506	0.211	9.22885e-58
SCs vs Control	Epithelial cells	ITGB4	4.84022e-90	0.452539	0.553	0.208	1.20386e-85
SCs vs Control	Epithelial cells	LAMC2	1.27923e-56	0.69829	0.309	0.095	3.18171e-52
SCs vs Control	Epithelial cells	RALGAPA2	2.17529e-85	0.31656	0.4	0.111	5.41039e-81
SCs vs Control	Epithelial cells	HES2	1.65605e-12	-0.309045	0.276	0.157	4.11893e-08
SCs vs Control	Epithelial cells	IYD	5.93859e-75	0.296964	0.276	0.049	1.47705e-70
SCs vs Control	Epithelial cells	RRP9	1.81825e-80	0.342774	0.3	0.057	4.52235e-76
SCs vs Control	Epithelial cells	RIDA	6.97071e-76	0.351408	0.357	0.095	1.73376e-71
SCs vs Control	Epithelial cells	ZFP36L2	1.92284e-30	0.26781	0.741	0.512	4.78249e-26
SCs vs Control	Epithelial cells	FHL2	5.07729e-54	0.378747	0.455	0.199	1.26282e-49
SCs vs Control	Epithelial cells	SQLE	3.14234e-56	0.304691	0.393	0.147	7.81562e-52
SCs vs Control	Epithelial cells	MT1G	6.19886e-127	-2.44945	0.41	0.649	1.54178e-122
SCs vs Control	Epithelial cells	FAM210B	6.23147e-95	0.347497	0.383	0.087	1.54989e-90
SCs vs Control	Epithelial cells	IER5	2.75467e-49	0.305676	0.461	0.205	6.8514e-45
SCs vs Control	Epithelial cells	ZNF32	8.38469e-104	0.326084	0.35	0.057	2.08544e-99
SCs vs Control	Epithelial cells	PA2G4	9.59043e-77	0.324765	0.665	0.323	2.38533e-72
SCs vs Control	Epithelial cells	CPNE7	4.29832e-106	0.581567	0.254	0.008	1.06908e-101
SCs vs Control	Epithelial cells	PPP2R5A	5.37222e-89	0.35066	0.401	0.105	1.33618e-84
SCs vs Control	Epithelial cells	SMIM22	8.09182e-24	-0.942474	0.674	0.606	2.0126e-19
SCs vs Control	Epithelial cells	H1FX	1.63193e-59	0.298021	0.446	0.174	4.05894e-55
SCs vs Control	Epithelial cells	HEXB	3.24701e-86	0.461679	0.43	0.13	8.07596e-82
SCs vs Control	Epithelial cells	CREG1	1.41575e-80	0.284921	0.382	0.104	3.52126e-76
SCs vs Control	Epithelial cells	PPHLN1	1.33795e-98	0.402876	0.467	0.136	3.32774e-94
SCs vs Control	Epithelial cells	TMEM219	2.05497e-73	0.431201	0.655	0.319	5.11111e-69
SCs vs Control	Epithelial cells	SEC11C	1.95198e-63	0.328656	0.533	0.228	4.85496e-59
SCs vs Control	Epithelial cells	COBL	1.34062e-63	0.260534	0.37	0.119	3.3344e-59
SCs vs Control	Epithelial cells	PPM1G	6.6619e-89	0.409189	0.583	0.24	1.65695e-84
SCs vs Control	Epithelial cells	CD44	2.82056e-80	0.479813	0.499	0.185	7.0153e-76
SCs vs Control	Epithelial cells	EIF2AK1	1.31176e-107	0.503731	0.573	0.202	3.26262e-103
SCs vs Control	Epithelial cells	XRCC6	3.00136e-76	0.436719	0.619	0.283	7.46498e-72
SCs vs Control	Epithelial cells	RNF149	4.56352e-73	0.270265	0.412	0.131	1.13504e-68
SCs vs Control	Epithelial cells	COL17A1	3.67301e-61	0.404344	0.258	0.057	9.13551e-57
SCs vs Control	Epithelial cells	ARPC5	3.81589e-84	0.491388	0.691	0.344	9.49088e-80
SCs vs Control	Epithelial cells	CXADR	4.16848e-142	0.9731	0.597	0.198	1.03678e-137
SCs vs Control	Epithelial cells	SOD2	6.23209e-68	0.441717	0.614	0.29	1.55005e-63
SCs vs Control	Epithelial cells	ADIPOR1	3.15601e-97	0.334326	0.457	0.131	7.84962e-93
SCs vs Control	Epithelial cells	NFIX	3.57344e-87	0.3736	0.459	0.144	8.88786e-83
SCs vs Control	Epithelial cells	NME2	2.12311e-86	0.66293	0.858	0.617	5.28061e-82
SCs vs Control	Epithelial cells	PRPF6	2.63973e-78	0.314107	0.523	0.199	6.56555e-74
SCs vs Control	Epithelial cells	PHKG2	5.36503e-76	0.279071	0.327	0.076	1.33439e-71
SCs vs Control	Epithelial cells	VWA2	9.93645e-88	0.275975	0.27	0.032	2.47139e-83
SCs vs Control	Epithelial cells	DNPEP	4.74479e-73	0.336019	0.526	0.209	1.18013e-68
SCs vs Control	Epithelial cells	LAPTM4B	4.60801e-119	0.556551	0.446	0.103	1.1461e-114
SCs vs Control	Epithelial cells	TMEM123	5.47355e-112	0.625475	0.652	0.272	1.36138e-107
SCs vs Control	Epithelial cells	CCT3	4.08687e-117	0.662522	0.65	0.268	1.01649e-112
SCs vs Control	Epithelial cells	APMAP	1.45572e-114	0.545232	0.41	0.084	3.62065e-110
SCs vs Control	Epithelial cells	DCP1A	5.51184e-76	0.252431	0.346	0.088	1.3709e-71
SCs vs Control	Epithelial cells	PPIA	2.17474e-73	0.501346	0.882	0.629	5.40901e-69
SCs vs Control	Epithelial cells	TM4SF1	3.27444e-122	1.28907	0.379	0.058	8.14419e-118
SCs vs Control	Epithelial cells	EIF4B	4.17799e-66	0.355026	0.682	0.353	1.03915e-61
SCs vs Control	Epithelial cells	RYBP	2.12801e-64	0.256901	0.397	0.136	5.29278e-60
SCs vs Control	Epithelial cells	GABPB1-AS1	7.68261e-100	0.572153	0.427	0.107	1.91082e-95
SCs vs Control	Epithelial cells	RERE	1.84991e-09	-0.419077	0.375	0.235	4.6011e-05
SCs vs Control	Epithelial cells	TECR	4.09892e-70	0.408132	0.627	0.294	1.01948e-65
SCs vs Control	Epithelial cells	BZW1	2.30254e-81	0.415336	0.633	0.285	5.72687e-77
SCs vs Control	Epithelial cells	MLLT3	1.46172e-13	-0.262152	0.335	0.192	3.63558e-09
SCs vs Control	Epithelial cells	SELENOM	1.33698e-102	0.748314	0.459	0.121	3.32534e-98
SCs vs Control	Epithelial cells	S100A16	1.89244e-56	0.323906	0.626	0.323	4.70687e-52
SCs vs Control	Epithelial cells	BEX3	7.29892e-71	0.483884	0.409	0.139	1.81539e-66
SCs vs Control	Epithelial cells	WASHC3	2.74399e-96	0.35204	0.41	0.101	6.82486e-92
SCs vs Control	Epithelial cells	SKIL	1.78441e-48	0.26132	0.46	0.206	4.43819e-44
SCs vs Control	Epithelial cells	FBP1	2.9114e-56	0.282492	0.38	0.141	7.24124e-52
SCs vs Control	Epithelial cells	PTMS	1.51132e-16	-0.355215	0.518	0.313	3.75894e-12
SCs vs Control	Epithelial cells	CD9	3.48277e-115	1.01116	0.781	0.462	8.66235e-111
SCs vs Control	Epithelial cells	PPP1CC	2.62889e-91	0.426007	0.603	0.252	6.53858e-87
SCs vs Control	Epithelial cells	LY75	1.93234e-78	0.29785	0.326	0.073	4.80612e-74
SCs vs Control	Epithelial cells	ATP5ME	4.6681e-54	-1.32787	0.606	0.633	1.16105e-49
SCs vs Control	Epithelial cells	HSPA1A	8.89451e-08	-0.617691	0.498	0.496	0.00221224
SCs vs Control	Epithelial cells	SLC38A1	1.09586e-85	0.498153	0.547	0.217	2.72563e-81
SCs vs Control	Epithelial cells	DNAJC19	1.4438e-93	0.434977	0.531	0.187	3.59102e-89
SCs vs Control	Epithelial cells	MTDH	1.42583e-122	0.91608	0.663	0.301	3.54633e-118
SCs vs Control	Epithelial cells	ZG16	6.91361e-112	-4.32648	0.112	0.378	1.71955e-107
SCs vs Control	Epithelial cells	MALAT1	4.20227e-42	-1.07324	0.934	0.887	1.04519e-37
SCs vs Control	Epithelial cells	VPS26A	6.33369e-84	0.264	0.459	0.147	1.57532e-79
SCs vs Control	Epithelial cells	SSR1	5.65338e-103	0.551818	0.537	0.182	1.40611e-98
SCs vs Control	Epithelial cells	RAB5IF	4.7492e-120	0.473074	0.621	0.228	1.18122e-115
SCs vs Control	Epithelial cells	MUC20	3.03088e-104	0.610031	0.481	0.141	7.5384e-100
SCs vs Control	Epithelial cells	DDI2	2.27059e-75	0.268094	0.323	0.074	5.64741e-71
SCs vs Control	Epithelial cells	SLC4A1AP	9.17418e-94	0.375194	0.362	0.076	2.2818e-89
SCs vs Control	Epithelial cells	NDUFC2	3.49686e-57	0.275066	0.64	0.323	8.69739e-53
SCs vs Control	Epithelial cells	SPSB3	1.84977e-10	-0.37172	0.398	0.246	4.60074e-06
SCs vs Control	Epithelial cells	ZNF37A	3.86221e-80	0.266065	0.328	0.072	9.6061e-76
SCs vs Control	Epithelial cells	TRIM31	1.52332e-140	1.22885	0.465	0.09	3.78881e-136
SCs vs Control	Epithelial cells	TMBIM6	2.96365e-54	0.478854	0.747	0.472	7.3712e-50
SCs vs Control	Epithelial cells	LBR	3.80427e-68	0.365217	0.475	0.183	9.46197e-64
SCs vs Control	Epithelial cells	IDH3G	4.24032e-72	0.45709	0.555	0.24	1.05465e-67
SCs vs Control	Epithelial cells	TXNDC5	9.08482e-75	0.287538	0.375	0.107	2.25958e-70
SCs vs Control	Epithelial cells	PKN2	5.7152e-08	-0.413925	0.464	0.302	0.00142148
SCs vs Control	Epithelial cells	ARID5B	1.90513e-72	0.378359	0.359	0.104	4.73843e-68
SCs vs Control	Epithelial cells	HIST3H2A	2.74266e-75	0.275217	0.371	0.104	6.82155e-71
SCs vs Control	Epithelial cells	SEMA5A	1.02992e-179	1.44536	0.462	0.061	2.56163e-175
SCs vs Control	Epithelial cells	MT1F	3.12374e-10	-1.14752	0.274	0.307	7.76937e-06
SCs vs Control	Epithelial cells	AP2M1	8.55209e-80	0.397841	0.593	0.25	2.12708e-75
SCs vs Control	Epithelial cells	NOB1	5.34615e-120	0.590763	0.5	0.138	1.3297e-115
SCs vs Control	Epithelial cells	PSMB2	5.41614e-81	0.290963	0.545	0.211	1.3471e-76
SCs vs Control	Epithelial cells	PLA2G12A	2.87952e-67	0.371729	0.413	0.144	7.16193e-63
SCs vs Control	Epithelial cells	MAP1LC3B	2.25018e-96	0.708433	0.604	0.256	5.59665e-92
SCs vs Control	Epithelial cells	SELENOT	4.89681e-73	0.299007	0.473	0.172	1.21794e-68
SCs vs Control	Epithelial cells	CFAP20	6.00076e-68	0.26541	0.338	0.093	1.49251e-63
SCs vs Control	Epithelial cells	DTX3L	1.31162e-76	0.321183	0.329	0.077	3.26225e-72
SCs vs Control	Epithelial cells	XIAP	8.15147e-116	0.690857	0.525	0.165	2.02743e-111
SCs vs Control	Epithelial cells	MAP1LC3A	6.24382e-72	0.267423	0.472	0.175	1.55296e-67
SCs vs Control	Epithelial cells	GAPDH	4.44684e-33	0.259426	0.928	0.834	1.10602e-28
SCs vs Control	Epithelial cells	TJP2	6.87649e-75	0.29558	0.497	0.182	1.71032e-70
SCs vs Control	Epithelial cells	DNM2	9.642e-12	-0.298961	0.489	0.305	2.39816e-07
SCs vs Control	Epithelial cells	IDI1	3.39426e-09	-0.328389	0.323	0.201	8.44219e-05
SCs vs Control	Epithelial cells	NIP7	1.35331e-105	0.478267	0.411	0.095	3.36596e-101
SCs vs Control	Epithelial cells	ADRM1	1.73802e-103	0.437135	0.58	0.211	4.3228e-99
SCs vs Control	Epithelial cells	EPHB2	3.77408e-64	0.329742	0.425	0.157	9.38689e-60
SCs vs Control	Epithelial cells	NSUN2	2.36603e-71	0.321298	0.329	0.085	5.8848e-67
SCs vs Control	Epithelial cells	RFK	1.47826e-86	0.262635	0.421	0.119	3.67673e-82
SCs vs Control	Epithelial cells	TERF2IP	4.66647e-107	0.507645	0.512	0.155	1.16064e-102
SCs vs Control	Epithelial cells	FUCA2	1.81266e-87	0.330086	0.438	0.128	4.50844e-83
SCs vs Control	Epithelial cells	TOMM20	2.32419e-115	0.758002	0.708	0.344	5.78071e-111
SCs vs Control	Epithelial cells	MARVELD2	2.03357e-75	0.359774	0.351	0.096	5.05788e-71
SCs vs Control	Epithelial cells	RHOA	6.71984e-78	0.493946	0.7	0.357	1.67136e-73
SCs vs Control	Epithelial cells	EFNA3	1.57042e-95	0.302828	0.34	0.061	3.90596e-91
SCs vs Control	Epithelial cells	ZNF652	5.47897e-72	0.283075	0.377	0.112	1.36273e-67
SCs vs Control	Epithelial cells	HEBP1	5.27402e-86	0.283322	0.393	0.104	1.31175e-81
SCs vs Control	Epithelial cells	CD81	3.6367e-152	0.923866	0.576	0.163	9.04521e-148
SCs vs Control	Epithelial cells	PRKDC	1.01776e-122	0.821801	0.553	0.175	2.53138e-118
SCs vs Control	Epithelial cells	FTH1	3.57104e-72	0.721688	0.965	0.856	8.88189e-68
SCs vs Control	Epithelial cells	CMC2	9.64227e-69	0.279066	0.385	0.121	2.39822e-64
SCs vs Control	Epithelial cells	CD47	5.72369e-107	0.499921	0.547	0.183	1.4236e-102
SCs vs Control	Epithelial cells	IRF2BP2	1.28129e-155	1.03044	0.673	0.264	3.18684e-151
SCs vs Control	Epithelial cells	GALNT4	5.93402e-66	0.464943	0.484	0.193	1.47591e-61
SCs vs Control	Epithelial cells	GTF2I	4.72934e-71	0.356883	0.561	0.237	1.17628e-66
SCs vs Control	Epithelial cells	OSER1	6.32456e-78	0.290713	0.391	0.112	1.57305e-73
SCs vs Control	Epithelial cells	S100A11	3.39777e-88	0.663159	0.857	0.58	8.45094e-84
SCs vs Control	Epithelial cells	CKMT1B	2.57599e-08	-0.279506	0.263	0.165	0.000640701
SCs vs Control	Epithelial cells	TMEM87B	8.51417e-77	0.283968	0.444	0.147	2.11764e-72
SCs vs Control	Epithelial cells	SYTL2	3.63983e-10	-1.11854	0.375	0.382	9.05299e-06
SCs vs Control	Epithelial cells	ADI1	9.12766e-63	0.33197	0.572	0.256	2.27023e-58
SCs vs Control	Epithelial cells	BCL2L15	6.41252e-60	0.328248	0.432	0.171	1.59492e-55
SCs vs Control	Epithelial cells	ATXN10	5.12974e-74	0.311416	0.378	0.109	1.27587e-69
SCs vs Control	Epithelial cells	MPP1	1.48962e-99	0.577005	0.288	0.031	3.70499e-95
SCs vs Control	Epithelial cells	CDK5RAP3	3.60404e-14	-0.326903	0.419	0.248	8.96398e-10
SCs vs Control	Epithelial cells	DKC1	1.0984e-140	0.943061	0.552	0.161	2.73194e-136
SCs vs Control	Epithelial cells	RPIA	6.48884e-77	0.309315	0.413	0.127	1.6139e-72
SCs vs Control	Epithelial cells	SEC61A1	1.87105e-74	0.398786	0.516	0.204	4.65366e-70
SCs vs Control	Epithelial cells	MRPL4	3.21945e-83	0.351499	0.519	0.189	8.00742e-79
SCs vs Control	Epithelial cells	RANBP2	1.9296e-59	0.283101	0.504	0.215	4.79929e-55
SCs vs Control	Epithelial cells	ATP9A	3.5201e-102	0.464725	0.409	0.095	8.75518e-98
SCs vs Control	Epithelial cells	ATP2A2	8.79034e-73	0.377209	0.503	0.187	2.18633e-68
SCs vs Control	Epithelial cells	ATP1A1	3.33009e-38	0.286644	0.675	0.392	8.28261e-34
SCs vs Control	Epithelial cells	SNRPC	1.4072e-95	0.383446	0.553	0.197	3.49999e-91
SCs vs Control	Epithelial cells	CPNE1	1.30353e-124	0.614865	0.535	0.151	3.24213e-120
SCs vs Control	Epithelial cells	UCHL3	1.09663e-147	0.816026	0.564	0.16	2.72755e-143
SCs vs Control	Epithelial cells	LAPTM4A	2.33979e-74	0.416287	0.613	0.276	5.81952e-70
SCs vs Control	Epithelial cells	ANXA4	1.12334e-148	0.988659	0.697	0.281	2.79397e-144
SCs vs Control	Epithelial cells	HMGCS2	8.97808e-27	0.501509	0.466	0.306	2.23303e-22
SCs vs Control	Epithelial cells	TSN	1.45296e-92	0.280385	0.43	0.117	3.6138e-88
SCs vs Control	Epithelial cells	RNF213	1.53054e-19	-0.274204	0.494	0.279	3.80676e-15
SCs vs Control	Epithelial cells	PIN4	2.64865e-45	-0.256985	0.434	0.183	6.58773e-41
SCs vs Control	Epithelial cells	SLC25A6	6.889e-37	-1.35198	0.739	0.68	1.71343e-32
SCs vs Control	Epithelial cells	SSRP1	6.32821e-66	0.261994	0.458	0.169	1.57395e-61
SCs vs Control	Epithelial cells	CLNS1A	7.85856e-87	0.326782	0.529	0.192	1.95458e-82
SCs vs Control	Epithelial cells	SRPRB	1.00833e-102	0.49554	0.443	0.114	2.50793e-98
SCs vs Control	Epithelial cells	SLPI	1.74257e-132	1.24093	0.566	0.183	4.33412e-128
SCs vs Control	Epithelial cells	ATP6V1A	4.39311e-86	0.313269	0.367	0.089	1.09265e-81
SCs vs Control	Epithelial cells	ANXA3	1.01967e-52	0.451878	0.347	0.131	2.53611e-48
SCs vs Control	Epithelial cells	CIRBP	8.71014e-08	-0.269098	0.636	0.425	0.00216639
SCs vs Control	Epithelial cells	ERN2	1.41203e-31	-1.20758	0.27	0.381	3.512e-27
SCs vs Control	Epithelial cells	UTP6	1.40492e-76	0.271474	0.329	0.078	3.49431e-72
SCs vs Control	Epithelial cells	NCOA4	4.53155e-86	0.276546	0.474	0.155	1.12709e-81
SCs vs Control	Epithelial cells	CMTM6	1.01964e-75	0.357065	0.508	0.193	2.53605e-71
SCs vs Control	Epithelial cells	SERPINB6	5.9761e-67	0.371532	0.597	0.275	1.48638e-62
SCs vs Control	Epithelial cells	NCBP2	5.28361e-94	0.316906	0.492	0.156	1.31414e-89
SCs vs Control	Epithelial cells	REEP6	1.26805e-100	0.495271	0.273	0.022	3.1539e-96
SCs vs Control	Epithelial cells	MAZ	2.69127e-59	0.306183	0.528	0.231	6.69374e-55
SCs vs Control	Epithelial cells	PBRM1	2.8142e-73	0.309165	0.436	0.147	6.99949e-69
SCs vs Control	Epithelial cells	ZRANB2	1.93576e-15	-0.29412	0.5	0.298	4.81462e-11
SCs vs Control	Epithelial cells	KIAA0319L	6.99687e-16	-0.270792	0.349	0.194	1.74026e-11
SCs vs Control	Epithelial cells	NCLN	2.96717e-71	0.326815	0.414	0.136	7.37994e-67
SCs vs Control	Epithelial cells	SLC7A1	1.77613e-79	0.356324	0.368	0.097	4.41759e-75
SCs vs Control	Epithelial cells	MRPL3	1.14651e-103	0.609301	0.554	0.198	2.85159e-99
SCs vs Control	Epithelial cells	MRPL47	1.4843e-86	0.296207	0.491	0.167	3.69176e-82
SCs vs Control	Epithelial cells	IFT57	8.62724e-81	0.331917	0.471	0.161	2.14577e-76
SCs vs Control	Epithelial cells	MYC	8.28632e-118	0.776183	0.549	0.181	2.06097e-113
SCs vs Control	Epithelial cells	NUDT21	3.89057e-103	0.448974	0.464	0.129	9.67662e-99
SCs vs Control	Epithelial cells	UBXN4	5.94845e-50	0.402269	0.67	0.384	1.4795e-45
SCs vs Control	Epithelial cells	KARS	1.12849e-117	0.619011	0.537	0.17	2.80678e-113
SCs vs Control	Epithelial cells	PSMD12	1.68437e-92	0.322056	0.481	0.149	4.18936e-88
SCs vs Control	Epithelial cells	NOTCH1	1.0884e-71	0.380382	0.338	0.092	2.70706e-67
SCs vs Control	Epithelial cells	TRIM24	6.43599e-108	0.392217	0.361	0.062	1.60076e-103
SCs vs Control	Epithelial cells	HMG20B	3.25899e-11	-0.309783	0.378	0.231	8.10576e-07
SCs vs Control	Epithelial cells	DPEP1	2.53309e-239	2.31756	0.536	0.045	6.30029e-235
SCs vs Control	Epithelial cells	ZMIZ1	4.13801e-58	0.253068	0.266	0.064	1.02921e-53
SCs vs Control	Epithelial cells	ARL5A	3.69821e-98	0.328421	0.508	0.164	9.19818e-94
SCs vs Control	Epithelial cells	CCT5	8.17325e-128	0.779251	0.651	0.252	2.03285e-123
SCs vs Control	Epithelial cells	CFAP298	2.60837e-96	0.34038	0.544	0.189	6.48755e-92
SCs vs Control	Epithelial cells	S100A6	8.60179e-41	-0.375788	0.956	0.949	2.13944e-36
SCs vs Control	Epithelial cells	EIF3F	1.34984e-63	0.306354	0.668	0.337	3.35733e-59
SCs vs Control	Epithelial cells	COPZ1	1.78484e-78	0.260801	0.567	0.23	4.43926e-74
SCs vs Control	Epithelial cells	SLC3A2	4.49358e-87	0.528151	0.538	0.206	1.11764e-82
SCs vs Control	Epithelial cells	CKLF	6.31116e-82	0.294755	0.468	0.159	1.56971e-77
SCs vs Control	Epithelial cells	LMO7	5.28349e-77	0.571759	0.565	0.239	1.31411e-72
SCs vs Control	Epithelial cells	HSPD1	1.52484e-107	0.860345	0.784	0.456	3.79258e-103
SCs vs Control	Epithelial cells	TRIP11	4.88766e-13	-0.355495	0.418	0.247	1.21566e-08
SCs vs Control	Epithelial cells	B4GALT1	3.41209e-61	0.344422	0.391	0.137	8.48655e-57
SCs vs Control	Epithelial cells	YWHAQ	4.79813e-73	0.282579	0.629	0.293	1.19339e-68
SCs vs Control	Epithelial cells	FBXO7	9.90428e-74	0.26031	0.414	0.132	2.46339e-69
SCs vs Control	Epithelial cells	SLC7A6	1.7195e-79	0.370033	0.299	0.058	4.27674e-75
SCs vs Control	Epithelial cells	FERMT1	3.28978e-239	1.98557	0.68	0.189	8.18233e-235
SCs vs Control	Epithelial cells	B3GNT7	2.9247e-64	-1.2453	0.075	0.252	7.27431e-60
SCs vs Control	Epithelial cells	RAB2A	2.08592e-55	0.280457	0.676	0.376	5.18809e-51
SCs vs Control	Epithelial cells	RHOBTB3	5.90562e-40	0.284546	0.337	0.143	1.46885e-35
SCs vs Control	Epithelial cells	CCDC124	8.54799e-56	0.284198	0.446	0.179	2.12606e-51
SCs vs Control	Epithelial cells	PPP1R1B	3.24348e-64	0.535007	0.661	0.353	8.06718e-60
SCs vs Control	Epithelial cells	CXXC5	1.42426e-105	0.50623	0.464	0.125	3.54242e-101
SCs vs Control	Epithelial cells	SEZ6L2	1.15718e-82	0.362581	0.394	0.107	2.87814e-78
SCs vs Control	Epithelial cells	TMSB10	7.11648e-69	-0.90879	0.953	0.936	1.77001e-64
SCs vs Control	Epithelial cells	RNASEH2B	4.10042e-108	0.373112	0.452	0.118	1.01986e-103
SCs vs Control	Epithelial cells	PHF20L1	2.11164e-88	0.343476	0.475	0.156	5.25207e-84
SCs vs Control	Epithelial cells	FASN	5.79301e-68	0.360603	0.35	0.105	1.44084e-63
SCs vs Control	Epithelial cells	ZHX1	6.87826e-99	0.359938	0.399	0.093	1.71076e-94
SCs vs Control	Epithelial cells	CSNK2A1	3.35657e-112	0.614187	0.571	0.201	8.34846e-108
SCs vs Control	Epithelial cells	CEACAM5	9.39681e-136	1.27066	0.781	0.501	2.33718e-131
SCs vs Control	Epithelial cells	SIGIRR	1.48237e-07	-0.279839	0.399	0.263	0.00368694
SCs vs Control	Epithelial cells	FAM83H	1.55501e-77	0.285654	0.353	0.09	3.86762e-73
SCs vs Control	Epithelial cells	ARPC2	1.48194e-71	0.427649	0.749	0.442	3.68588e-67
SCs vs Control	Epithelial cells	NCOA7	5.71864e-65	0.449881	0.46	0.177	1.42234e-60
SCs vs Control	Epithelial cells	VBP1	1.99094e-99	0.258945	0.492	0.152	4.95186e-95
SCs vs Control	Epithelial cells	CAPG	9.06181e-86	0.506061	0.549	0.212	2.25385e-81
SCs vs Control	Epithelial cells	NDUFB3	1.39163e-19	-0.276593	0.618	0.37	3.46127e-15
SCs vs Control	Epithelial cells	PFDN2	5.3948e-101	0.535373	0.619	0.246	1.34179e-96
SCs vs Control	Epithelial cells	SNRPF	5.54416e-28	-0.343245	0.601	0.335	1.37894e-23
SCs vs Control	Epithelial cells	SQSTM1	1.33164e-84	0.621618	0.714	0.377	3.31207e-80
SCs vs Control	Epithelial cells	PHF6	4.84512e-99	0.31002	0.387	0.085	1.20508e-94
SCs vs Control	Epithelial cells	ATMIN	8.14576e-71	0.279497	0.294	0.065	2.02601e-66
SCs vs Control	Epithelial cells	MAPK3	8.54315e-65	0.328616	0.542	0.242	2.12485e-60
SCs vs Control	Epithelial cells	C20orf27	3.79078e-115	0.600247	0.376	0.064	9.42842e-111
SCs vs Control	Epithelial cells	HMGA1	2.90413e-89	0.320459	0.626	0.262	7.22315e-85
SCs vs Control	Epithelial cells	KHSRP	2.89728e-86	0.263245	0.483	0.16	7.20611e-82
SCs vs Control	Epithelial cells	TAX1BP1	2.09069e-76	0.50682	0.669	0.338	5.19997e-72
SCs vs Control	Epithelial cells	HSBP1L1	2.47484e-12	-0.277225	0.32	0.188	6.15541e-08
SCs vs Control	Epithelial cells	MAP4	4.08381e-78	0.275365	0.498	0.18	1.01573e-73
SCs vs Control	Epithelial cells	NCSTN	2.00362e-59	0.252118	0.296	0.081	4.98341e-55
SCs vs Control	Epithelial cells	PSMD8	5.22558e-64	0.283008	0.667	0.345	1.29971e-59
SCs vs Control	Epithelial cells	SERBP1	1.2595e-47	0.295294	0.727	0.441	3.13263e-43
SCs vs Control	Epithelial cells	TMEM97	3.24571e-87	0.271063	0.337	0.072	8.07273e-83
SCs vs Control	Epithelial cells	SCD	2.15462e-127	0.803112	0.392	0.059	5.35897e-123
SCs vs Control	Epithelial cells	ACOX1	7.75519e-103	0.576627	0.477	0.141	1.92887e-98
SCs vs Control	Epithelial cells	FAM120A	6.9263e-67	0.375329	0.614	0.286	1.72271e-62
SCs vs Control	Epithelial cells	MYH9	9.70235e-74	0.62027	0.664	0.333	2.41317e-69
SCs vs Control	Epithelial cells	EXOSC5	3.54206e-101	0.420811	0.395	0.089	8.8098e-97
SCs vs Control	Epithelial cells	ARHGAP18	1.12937e-67	0.266752	0.394	0.133	2.80897e-63
SCs vs Control	Epithelial cells	UBE2V1	1.58723e-104	0.439808	0.668	0.284	3.94776e-100
SCs vs Control	Epithelial cells	UGDH	1.66685e-11	-0.338962	0.369	0.222	4.1458e-07
SCs vs Control	Epithelial cells	DEK	9.6609e-106	0.704573	0.69	0.324	2.40286e-101
SCs vs Control	Epithelial cells	PRDX5	1.59609e-45	0.487444	0.853	0.647	3.96978e-41
SCs vs Control	Epithelial cells	LDHA	1.03511e-113	0.896921	0.767	0.398	2.57454e-109
SCs vs Control	Epithelial cells	TRAF5	3.51515e-75	0.382199	0.35	0.09	8.74287e-71
SCs vs Control	Epithelial cells	ATP1B1	1.36854e-108	0.984324	0.704	0.367	3.40384e-104
SCs vs Control	Epithelial cells	DGKH	5.45275e-84	0.470941	0.436	0.136	1.35621e-79
SCs vs Control	Epithelial cells	ZDHHC4	7.98637e-89	0.296999	0.35	0.075	1.98637e-84
SCs vs Control	Epithelial cells	IFRD2	9.26245e-87	0.277114	0.417	0.118	2.30376e-82
SCs vs Control	Epithelial cells	CASC19	7.82858e-81	0.482392	0.274	0.043	1.94713e-76
SCs vs Control	Epithelial cells	PDCD6IP	8.28835e-74	0.309644	0.553	0.23	2.06148e-69
SCs vs Control	Epithelial cells	PRR15L	1.24203e-75	0.38751	0.504	0.194	3.08919e-71
SCs vs Control	Epithelial cells	MT2A	1.29608e-135	-2.33994	0.366	0.632	3.22361e-131
SCs vs Control	Epithelial cells	ALDH1B1	7.52649e-66	0.329073	0.298	0.074	1.87199e-61
SCs vs Control	Epithelial cells	TMPRSS4	3.40048e-76	0.473875	0.513	0.206	8.45766e-72
SCs vs Control	Epithelial cells	TGFBI	5.39825e-78	1.08191	0.294	0.064	1.34265e-73
SCs vs Control	Epithelial cells	CLIC1	5.9881e-95	0.662338	0.821	0.54	1.48936e-90
SCs vs Control	Epithelial cells	ERP44	1.59163e-74	0.380738	0.51	0.193	3.95871e-70
SCs vs Control	Epithelial cells	ENSA	1.87251e-66	0.33651	0.61	0.29	4.6573e-62
SCs vs Control	Epithelial cells	KCTD20	7.6274e-67	0.254134	0.294	0.068	1.89709e-62
SCs vs Control	Epithelial cells	PDZK1IP1	3.4348e-100	0.54413	0.544	0.187	8.54305e-96
SCs vs Control	Epithelial cells	YKT6	6.26576e-66	0.281807	0.314	0.084	1.55842e-61
SCs vs Control	Epithelial cells	FARSA	1.49745e-81	0.300359	0.39	0.106	3.72445e-77
SCs vs Control	Epithelial cells	CLPTM1L	1.19829e-97	0.468306	0.442	0.121	2.9804e-93
SCs vs Control	Epithelial cells	SNHG6	3.65207e-18	-0.897039	0.675	0.414	9.08344e-14
SCs vs Control	Epithelial cells	ANXA7	9.53104e-82	0.392654	0.528	0.194	2.37056e-77
SCs vs Control	Epithelial cells	GRB2	5.27606e-75	0.341316	0.481	0.176	1.31226e-70
SCs vs Control	Fibroblasts	RARRES2	6.92239e-08	-0.938721	0.675	0.797	0.00172174
SCs vs Control	Fibroblasts	EMP1	1.20399e-08	1.22851	0.538	0.297	0.000299455
SCs vs Control	Fibroblasts	SERTAD1	3.75834e-07	0.495321	0.553	0.279	0.00934775
SCs vs Control	Fibroblasts	HSPA1B	1.43621e-08	0.970756	0.67	0.446	0.000357213
SCs vs Control	Fibroblasts	IGFBP6	5.86933e-09	-2.13005	0.33	0.55	0.000145982
SCs vs Control	Fibroblasts	ABL2	5.19855e-08	0.728911	0.345	0.126	0.00129298
SCs vs Control	Fibroblasts	FABP5	2.92921e-07	0.589097	0.391	0.158	0.00728553
SCs vs Control	Fibroblasts	HES4	6.51675e-09	-1.33443	0.066	0.27	0.000162085
SCs vs Control	Fibroblasts	NFKBIA	4.10609e-08	0.948097	0.701	0.455	0.00102127
SCs vs Control	Fibroblasts	AKAP13	6.10335e-09	0.640231	0.69	0.423	0.000151803
SCs vs Control	Fibroblasts	ZNF24	3.67758e-08	0.460197	0.36	0.131	0.000914687
SCs vs Control	Fibroblasts	ANKRD28	2.70158e-10	0.937534	0.421	0.153	6.71936e-06
SCs vs Control	Fibroblasts	ITGA4	1.35801e-07	0.509304	0.284	0.086	0.00337763
SCs vs Control	Fibroblasts	ZFP36	7.83037e-08	0.818487	0.807	0.635	0.00194757
SCs vs Control	Fibroblasts	HSPH1	6.51366e-14	1.39705	0.543	0.221	1.62008e-09
SCs vs Control	Fibroblasts	SERPINE1	1.06206e-12	1.50002	0.376	0.095	2.64156e-08
SCs vs Control	Fibroblasts	PRELP	9.9962e-08	-1.12655	0.066	0.252	0.00248625
SCs vs Control	Fibroblasts	ATP5F1E	2.37771e-10	-0.880683	0.761	0.815	5.91384e-06
SCs vs Control	Fibroblasts	TMSB4X	5.81211e-09	-0.771567	0.964	0.968	0.000144559
SCs vs Control	Fibroblasts	SF1	6.91332e-08	0.686218	0.66	0.401	0.00171948
SCs vs Control	Fibroblasts	ACTR2	2.36873e-08	0.539545	0.619	0.347	0.000589151
SCs vs Control	Fibroblasts	EGR1	1.57213e-09	0.815165	0.772	0.5	3.91019e-05
SCs vs Control	Fibroblasts	KRT10	3.63569e-10	-1.14522	0.223	0.464	9.04268e-06
SCs vs Control	Fibroblasts	CEBPD	2.34139e-15	-1.79872	0.629	0.793	5.82351e-11
SCs vs Control	Fibroblasts	COX6C	1.18989e-09	-1.05129	0.513	0.662	2.95948e-05
SCs vs Control	Fibroblasts	HSP90AA1	5.12991e-21	1.41475	0.944	0.829	1.27591e-16
SCs vs Control	Fibroblasts	PTK2	8.90692e-09	0.547778	0.467	0.189	0.000221533
SCs vs Control	Fibroblasts	TCF4	1.23745e-09	0.838397	0.761	0.541	3.07778e-05
SCs vs Control	Fibroblasts	STAT3	3.05027e-11	0.724572	0.761	0.464	7.58664e-07
SCs vs Control	Fibroblasts	ITPRID2	8.45535e-09	0.566477	0.365	0.122	0.000210302
SCs vs Control	Fibroblasts	NENF	1.14284e-16	-1.34383	0.193	0.545	2.84248e-12
SCs vs Control	Fibroblasts	CALM2	5.67381e-09	-0.758731	0.787	0.878	0.000141119
SCs vs Control	Fibroblasts	SLC2A3	4.33561e-08	0.853032	0.508	0.252	0.00107835
SCs vs Control	Fibroblasts	VIM	1.68646e-10	0.653114	0.99	0.905	4.19455e-06
SCs vs Control	Fibroblasts	SERF2	2.5761e-12	-0.61948	0.898	0.901	6.40729e-08
SCs vs Control	Fibroblasts	CDH11	2.11457e-10	0.776435	0.599	0.279	5.25935e-06
SCs vs Control	Fibroblasts	ZNF217	5.28719e-09	0.466553	0.315	0.09	0.000131503
SCs vs Control	Fibroblasts	FBLIM1	2.4909e-09	0.940739	0.467	0.203	6.19537e-05
SCs vs Control	Fibroblasts	ITM2B	5.65012e-15	-0.852135	0.822	0.892	1.4053e-10
SCs vs Control	Fibroblasts	NRIP1	3.72489e-07	0.497843	0.345	0.131	0.00926454
SCs vs Control	Fibroblasts	CHORDC1	3.09814e-07	0.499245	0.452	0.198	0.0077057
SCs vs Control	Fibroblasts	HNRNPA2B1	1.11281e-09	0.653682	0.868	0.721	2.76778e-05
SCs vs Control	Fibroblasts	ACTR3	4.80219e-08	0.784566	0.563	0.311	0.0011944
SCs vs Control	Fibroblasts	BOD1L1	1.20085e-08	0.707723	0.472	0.194	0.000298676
SCs vs Control	Fibroblasts	PHLDA1	6.00736e-12	0.929647	0.726	0.414	1.49415e-07
SCs vs Control	Fibroblasts	UGCG	2.65798e-07	0.590594	0.452	0.212	0.00661092
SCs vs Control	Fibroblasts	CEBPB	3.50148e-08	-1.18207	0.396	0.595	0.000870888
SCs vs Control	Fibroblasts	LDLR	3.47699e-09	0.697461	0.299	0.077	8.64797e-05
SCs vs Control	Fibroblasts	PABPC1	2.12673e-12	0.835976	0.787	0.495	5.28961e-08
SCs vs Control	Fibroblasts	TOMM7	5.20743e-12	-1.07255	0.528	0.707	1.29519e-07
SCs vs Control	Fibroblasts	ZBTB21	3.03266e-07	0.475579	0.254	0.068	0.00754284
SCs vs Control	Fibroblasts	MYO1E	1.74035e-08	0.55275	0.284	0.077	0.00043286
SCs vs Control	Fibroblasts	COMMD6	6.30508e-08	-0.965027	0.569	0.698	0.0015682
SCs vs Control	Fibroblasts	IER2	1.69538e-09	0.683536	0.746	0.464	4.21676e-05
SCs vs Control	Fibroblasts	SRRM2	1.16993e-07	0.549766	0.802	0.626	0.00290985
SCs vs Control	Fibroblasts	IL6ST	2.11138e-07	0.735375	0.69	0.459	0.00525143
SCs vs Control	Fibroblasts	XAF1	3.31737e-07	0.829348	0.442	0.212	0.00825096
SCs vs Control	Fibroblasts	ITGA5	1.18588e-09	0.839624	0.386	0.131	2.94951e-05
SCs vs Control	Fibroblasts	MMP19	2.10075e-14	1.67245	0.472	0.158	5.22499e-10
SCs vs Control	Fibroblasts	TOP1	1.23762e-07	0.620958	0.563	0.306	0.00307821
SCs vs Control	Fibroblasts	PALM2-AKAP2	3.04069e-11	0.888943	0.569	0.266	7.56282e-07
SCs vs Control	Fibroblasts	GOPC	1.44364e-07	0.651415	0.406	0.18	0.00359062
SCs vs Control	Fibroblasts	CXCL12	9.60004e-10	-1.50409	0.223	0.468	2.38772e-05
SCs vs Control	Fibroblasts	NAMPT	9.06516e-09	0.808899	0.513	0.243	0.000225469
SCs vs Control	Fibroblasts	AKAP12	1.32018e-10	0.82848	0.604	0.297	3.28356e-06
SCs vs Control	Fibroblasts	DNAJA1	6.59945e-09	0.859835	0.741	0.523	0.000164142
SCs vs Control	Fibroblasts	FABP1	1.31172e-20	0.345022	0.503	0.086	3.26251e-16
SCs vs Control	Fibroblasts	OTULINL	3.24872e-07	0.701907	0.264	0.077	0.00808022
SCs vs Control	Fibroblasts	ATF3	2.65074e-14	1.35841	0.645	0.302	6.59292e-10
SCs vs Control	Fibroblasts	TRIB1	7.73958e-08	0.594936	0.269	0.072	0.00192499
SCs vs Control	Fibroblasts	POLR2J3	1.25646e-10	0.56872	0.553	0.243	3.12507e-06
SCs vs Control	Fibroblasts	TMOD3	7.54601e-12	0.809765	0.589	0.257	1.87684e-07
SCs vs Control	Fibroblasts	MGLL	3.47223e-07	0.523973	0.477	0.221	0.00863614
SCs vs Control	Fibroblasts	TNS3	6.80659e-17	1.14875	0.482	0.117	1.69293e-12
SCs vs Control	Fibroblasts	SOD3	2.95086e-31	-2.761	0.289	0.734	7.33939e-27
SCs vs Control	Fibroblasts	FOXO3	3.05757e-07	0.57446	0.538	0.284	0.00760479
SCs vs Control	Fibroblasts	GCC2	1.91417e-09	0.451488	0.574	0.284	4.76092e-05
SCs vs Control	Fibroblasts	DNAJB1	8.5473e-10	1.13078	0.64	0.365	2.12588e-05
SCs vs Control	Fibroblasts	ATP5MPL	2.67056e-07	-0.951028	0.371	0.532	0.00664221
SCs vs Control	Fibroblasts	SFRP1	4.7386e-10	-2.54217	0.061	0.284	1.17858e-05
SCs vs Control	Fibroblasts	CLDN4	2.25841e-12	1.34817	0.264	0.027	5.61713e-08
SCs vs Control	Fibroblasts	NFKBIZ	5.99419e-10	1.19019	0.513	0.221	1.49088e-05
SCs vs Control	Fibroblasts	ZKSCAN1	6.44013e-08	0.642418	0.462	0.212	0.00160179
SCs vs Control	Fibroblasts	AC020916.1	1.26486e-16	1.40044	0.716	0.324	3.14596e-12
SCs vs Control	Fibroblasts	TMA7	7.93643e-08	-0.830869	0.619	0.725	0.00197395
SCs vs Control	Fibroblasts	TRIM56	1.9189e-10	0.720399	0.462	0.167	4.7727e-06
SCs vs Control	Fibroblasts	PLEKHG2	3.87825e-08	0.482839	0.269	0.068	0.000964598
SCs vs Control	Fibroblasts	HIF1A	1.2138e-10	0.72085	0.579	0.257	3.01896e-06
SCs vs Control	Fibroblasts	IGFBP7	3.25837e-15	-1.31759	0.832	0.941	8.10422e-11
SCs vs Control	Fibroblasts	PTBP1	3.40086e-07	0.59229	0.442	0.207	0.00845862
SCs vs Control	Fibroblasts	GOLGB1	2.30154e-10	0.817717	0.675	0.383	5.7244e-06
SCs vs Control	Fibroblasts	VMP1	7.21155e-10	0.934511	0.782	0.518	1.79366e-05
SCs vs Control	Fibroblasts	POLR2L	1.31445e-08	-1.20078	0.508	0.649	0.00032693
SCs vs Control	Fibroblasts	MCL1	2.87551e-20	1.58737	0.797	0.441	7.15196e-16
SCs vs Control	Fibroblasts	NDUFA4	2.35927e-09	-0.90595	0.65	0.77	5.86798e-05
SCs vs Control	Fibroblasts	CEP350	3.04736e-08	0.464812	0.421	0.167	0.00075794
SCs vs Control	Fibroblasts	RCSD1	1.10819e-07	0.540897	0.34	0.117	0.00275628
SCs vs Control	Fibroblasts	NEAT1	7.24255e-20	1.59559	0.919	0.806	1.80137e-15
SCs vs Control	Fibroblasts	KLF6	9.53842e-18	1.78124	0.736	0.432	2.3724e-13
SCs vs Control	Fibroblasts	DDX3X	3.20926e-09	0.944927	0.716	0.437	7.98208e-05
SCs vs Control	Fibroblasts	TPT1	3.29462e-09	0.499885	0.995	0.95	8.19439e-05
SCs vs Control	Fibroblasts	GPATCH2	1.33423e-08	0.519877	0.325	0.095	0.00033185
SCs vs Control	Fibroblasts	TCIM	6.39329e-08	0.798351	0.624	0.36	0.00159014
SCs vs Control	Fibroblasts	B2M	1.64271e-13	-0.617444	0.995	0.991	4.08575e-09
SCs vs Control	Fibroblasts	COX7C	2.23961e-08	-0.827494	0.665	0.734	0.000557037
SCs vs Control	Fibroblasts	NACA	1.68065e-07	0.453532	0.919	0.86	0.00418012
SCs vs Control	Fibroblasts	GAS6	1.06565e-08	-1.03305	0.137	0.36	0.000265049
SCs vs Control	Fibroblasts	TPM4	1.28832e-14	1.06987	0.848	0.595	3.20432e-10
SCs vs Control	Fibroblasts	LTBP4	6.74087e-09	-1.39816	0.492	0.649	0.000167659
SCs vs Control	Fibroblasts	KDM6B	1.46818e-07	0.808641	0.34	0.126	0.00365167
SCs vs Control	Fibroblasts	FILIP1L	2.50005e-17	1.25889	0.838	0.563	6.21811e-13
SCs vs Control	Fibroblasts	ELF3	1.56696e-08	1.01161	0.254	0.054	0.000389733
SCs vs Control	Fibroblasts	RAC1	1.46369e-10	-1.12913	0.538	0.667	3.64049e-06
SCs vs Control	Fibroblasts	THBS1	1.56881e-07	0.821589	0.65	0.401	0.00390196
SCs vs Control	Fibroblasts	GOLGA4	1.3002e-11	0.918659	0.574	0.275	3.23386e-07
SCs vs Control	Fibroblasts	CHCHD10	2.71113e-10	-1.266	0.137	0.378	6.74313e-06
SCs vs Control	Fibroblasts	SAMD4B	1.36939e-07	0.548203	0.411	0.167	0.00340594
SCs vs Control	Fibroblasts	ITPRIPL2	4.43136e-12	0.538498	0.477	0.158	1.10217e-07
SCs vs Control	Fibroblasts	SFRP2	9.23805e-10	-3.77669	0.051	0.261	2.29769e-05
SCs vs Control	Fibroblasts	PPP1R15A	1.34715e-08	1.19066	0.701	0.486	0.000335064
SCs vs Control	Fibroblasts	RAB13	2.64436e-07	0.67193	0.629	0.342	0.00657705
SCs vs Control	Fibroblasts	ELMSAN1	3.72979e-07	0.504239	0.36	0.14	0.00927672
SCs vs Control	Fibroblasts	PEAK1	4.36703e-09	0.654943	0.462	0.18	0.000108617
SCs vs Control	Fibroblasts	RND3	3.26023e-08	0.746262	0.513	0.252	0.000810885
SCs vs Control	Fibroblasts	PRDM1	9.22551e-08	0.72922	0.33	0.113	0.00229457
SCs vs Control	Fibroblasts	ATP5F1D	1.38136e-12	-1.16412	0.299	0.559	3.43572e-08
SCs vs Control	Fibroblasts	SOD2	1.10636e-10	1.69399	0.65	0.396	2.75174e-06
SCs vs Control	Fibroblasts	SEC61G	4.55683e-08	-1.11469	0.442	0.59	0.00113337
SCs vs Control	Fibroblasts	SRGAP1	1.53326e-07	0.643582	0.315	0.108	0.00381352
SCs vs Control	Fibroblasts	COL4A1	1.98398e-07	0.940972	0.716	0.459	0.00493455
SCs vs Control	Fibroblasts	SGIP1	1.30636e-07	0.697112	0.376	0.149	0.00324917
SCs vs Control	Fibroblasts	HSPA1A	6.79511e-15	1.56235	0.812	0.608	1.69008e-10
SCs vs Control	Fibroblasts	NDUFA1	5.07356e-08	-0.949556	0.391	0.563	0.0012619
SCs vs Control	Fibroblasts	SEMA5A	1.13096e-08	0.474446	0.35	0.113	0.000281292
SCs vs Control	Fibroblasts	BACH1	5.59408e-08	0.610842	0.416	0.171	0.00139136
SCs vs Control	Fibroblasts	HNRNPU	2.85509e-07	0.920266	0.802	0.644	0.00710119
SCs vs Control	Fibroblasts	HIPK3	2.38409e-07	0.636592	0.406	0.176	0.0059297
SCs vs Control	Fibroblasts	LAPTM4A	4.71125e-09	-0.776063	0.731	0.788	0.000117178
SCs vs Control	Fibroblasts	FAM118A	8.27461e-24	1.58827	0.548	0.108	2.05806e-19
SCs vs Control	Fibroblasts	ANKRD50	3.05337e-07	0.309579	0.254	0.068	0.00759433
SCs vs Control	Fibroblasts	S100A6	3.07501e-17	-1.10544	0.959	0.923	7.64816e-13
SCs vs Control	Fibroblasts	FOSB	2.96117e-14	1.28982	0.812	0.527	7.36502e-10
SCs vs Control	Fibroblasts	HSPD1	1.11922e-07	0.693262	0.645	0.387	0.00278373
SCs vs Control	Fibroblasts	TMSB10	7.94367e-08	-0.834209	0.893	0.896	0.00197575
SCs vs Control	Fibroblasts	RUNX1	1.11699e-07	0.625918	0.513	0.248	0.00277818
SCs vs Control	Fibroblasts	ERRFI1	1.6888e-07	0.67865	0.431	0.203	0.00420037
SCs vs Control	Fibroblasts	NCOA7	9.87306e-11	1.19303	0.437	0.171	2.45563e-06
SCs vs Control	Fibroblasts	PPP1R10	8.30541e-11	0.726532	0.477	0.176	2.06572e-06
SCs vs Control	Fibroblasts	TES	3.33605e-09	0.62007	0.411	0.153	8.29743e-05
SCs vs Control	Fibroblasts	MYH9	8.29246e-08	0.798757	0.741	0.514	0.0020625
SCs vs Control	Fibroblasts	CLU	1.34877e-07	-2.01855	0.117	0.32	0.00335467
SCs vs Control	Fibroblasts	BTG2	3.34421e-09	1.20329	0.64	0.378	8.31772e-05
SCs vs Control	Fibroblasts	OLFML2B	1.27091e-07	0.747571	0.269	0.072	0.003161
SCs vs Control	Fibroblasts	JUN	1.52436e-12	1.08121	0.904	0.73	3.7914e-08
SCs vs Control	Macrophages	IGHG4	1.1102e-27	-1.43311	0.084	0.485	2.76129e-23
SCs vs Control	Macrophages	YWHAH	9.70308e-09	-1.14085	0.423	0.599	0.000241335
SCs vs Control	Macrophages	ANTKMT	2.21761e-08	-0.516882	0.089	0.275	0.000551564
SCs vs Control	Macrophages	CD55	2.38549e-07	1.29925	0.496	0.293	0.0059332
SCs vs Control	Macrophages	HSP90AB1	6.54927e-14	0.977834	0.84	0.772	1.62893e-09
SCs vs Control	Macrophages	LST1	1.01529e-07	-0.501745	0.615	0.808	0.00252522
SCs vs Control	Macrophages	C1QB	3.93047e-07	-0.76101	0.382	0.599	0.00977586
SCs vs Control	Macrophages	STAT1	5.27881e-09	-0.581907	0.32	0.563	0.000131295
SCs vs Control	Macrophages	NR4A3	1.13492e-07	-0.730225	0.252	0.473	0.00282278
SCs vs Control	Macrophages	ATP5F1E	1.23638e-26	-0.975681	0.867	0.976	3.07513e-22
SCs vs Control	Macrophages	TMSB4X	6.96165e-38	-1.17031	0.995	1	1.7315e-33
SCs vs Control	Macrophages	COX7A2	2.20158e-10	-0.770208	0.523	0.749	5.47578e-06
SCs vs Control	Macrophages	APOE	8.94558e-09	-1.82022	0.425	0.599	0.000222495
SCs vs Control	Macrophages	COX6C	1.67482e-10	-0.787736	0.518	0.707	4.1656e-06
SCs vs Control	Macrophages	FAM174C	1.60515e-11	-0.638714	0.184	0.443	3.99232e-07
SCs vs Control	Macrophages	HSP90AA1	1.51858e-11	0.851674	0.902	0.844	3.77701e-07
SCs vs Control	Macrophages	ATOX1	3.74567e-13	-1.00596	0.466	0.707	9.31622e-09
SCs vs Control	Macrophages	NENF	2.75982e-10	-0.672911	0.217	0.467	6.86422e-06
SCs vs Control	Macrophages	EEF1G	3.71189e-11	-0.66802	0.821	0.904	9.23222e-07
SCs vs Control	Macrophages	VIM	2.70858e-10	0.810444	0.962	0.928	6.73677e-06
SCs vs Control	Macrophages	SNHG29	3.41548e-07	-0.656033	0.583	0.754	0.00849497
SCs vs Control	Macrophages	SERF2	8.08648e-21	-0.687322	0.913	0.976	2.01127e-16
SCs vs Control	Macrophages	HLA-DQA1	1.71987e-07	-0.621906	0.64	0.844	0.00427767
SCs vs Control	Macrophages	SUMO2	2.0032e-07	-0.472389	0.659	0.82	0.00498235
SCs vs Control	Macrophages	TMEM258	5.62494e-11	-0.629559	0.444	0.713	1.39903e-06
SCs vs Control	Macrophages	ATP5MG	6.98553e-10	-0.573811	0.713	0.85	1.73744e-05
SCs vs Control	Macrophages	UQCRQ	7.50972e-09	-0.642202	0.461	0.659	0.000186782
SCs vs Control	Macrophages	DDX3Y	3.60864e-24	-0.657579	0	0.257	8.97541e-20
SCs vs Control	Macrophages	TMEM256	1.3827e-10	-0.740204	0.22	0.485	3.43904e-06
SCs vs Control	Macrophages	HLA-DPB1	8.08298e-11	-0.727019	0.835	0.91	2.0104e-06
SCs vs Control	Macrophages	UBL5	5.57486e-09	-0.594091	0.591	0.743	0.000138658
SCs vs Control	Macrophages	UQCR11	5.21408e-17	-1.00066	0.61	0.814	1.29685e-12
SCs vs Control	Macrophages	FKBP5	1.21931e-07	1.09463	0.469	0.257	0.00303266
SCs vs Control	Macrophages	TOMM7	5.9935e-18	-1.13638	0.509	0.79	1.4907e-13
SCs vs Control	Macrophages	PRMT9	8.44246e-09	-0.457376	0.136	0.353	0.000209981
SCs vs Control	Macrophages	COMMD6	1.23361e-09	-0.785351	0.564	0.743	3.06824e-05
SCs vs Control	Macrophages	SLC66A3	1.91495e-07	-0.465244	0.16	0.353	0.00476286
SCs vs Control	Macrophages	HLA-DRA	2.066e-07	-0.698404	0.932	0.988	0.00513854
SCs vs Control	Macrophages	GAS5	3.06093e-07	-0.727677	0.371	0.581	0.00761314
SCs vs Control	Macrophages	C4orf48	1.6749e-19	-0.905533	0.233	0.611	4.16581e-15
SCs vs Control	Macrophages	SERPINF1	8.00725e-09	-0.418546	0.154	0.383	0.000199156
SCs vs Control	Macrophages	TYROBP	2.44131e-08	-0.49799	0.921	0.958	0.000607202
SCs vs Control	Macrophages	FABP1	4.76063e-09	1.39232	0.366	0.126	0.000118406
SCs vs Control	Macrophages	RNASET2	3.81406e-07	-0.690882	0.585	0.725	0.00948633
SCs vs Control	Macrophages	LYSMD2	1.29823e-08	-0.405507	0.111	0.311	0.000322897
SCs vs Control	Macrophages	HSPB1	1.54723e-08	-1.71183	0.442	0.647	0.000384827
SCs vs Control	Macrophages	INSIG1	2.53352e-07	-0.526269	0.206	0.431	0.00630137
SCs vs Control	Macrophages	CALHM6	1.60171e-10	-0.501047	0.187	0.455	3.98378e-06
SCs vs Control	Macrophages	CALM1	8.31455e-09	0.698978	0.794	0.766	0.0002068
SCs vs Control	Macrophages	IGHA2	2.38857e-20	-0.956184	0.014	0.263	5.94086e-16
SCs vs Control	Macrophages	ATP5MPL	1.08568e-12	-1.06903	0.48	0.719	2.7003e-08
SCs vs Control	Macrophages	FPR1	9.07089e-09	1.3165	0.425	0.198	0.000225611
SCs vs Control	Macrophages	TMA7	5.38353e-10	-0.706648	0.629	0.79	1.33899e-05
SCs vs Control	Macrophages	ATP5MF	1.82e-11	-0.819347	0.501	0.731	4.5267e-07
SCs vs Control	Macrophages	YBX1	1.18404e-15	-0.853725	0.759	0.88	2.94494e-11
SCs vs Control	Macrophages	RGCC	2.78439e-07	-0.917744	0.274	0.473	0.00692534
SCs vs Control	Macrophages	POLR2L	8.26765e-12	-0.874742	0.45	0.707	2.05633e-07
SCs vs Control	Macrophages	CD74	9.26526e-12	-0.845846	0.905	0.976	2.30446e-07
SCs vs Control	Macrophages	ANXA5	1.83826e-07	0.730383	0.77	0.737	0.00457213
SCs vs Control	Macrophages	TFDP2	7.78547e-08	-0.49325	0.089	0.257	0.0019364
SCs vs Control	Macrophages	TYMP	1.34237e-09	-0.661285	0.637	0.79	3.33875e-05
SCs vs Control	Macrophages	KLF6	1.49057e-10	1.32988	0.732	0.635	3.70735e-06
SCs vs Control	Macrophages	ACSL1	3.85158e-07	0.990973	0.436	0.234	0.00957966
SCs vs Control	Macrophages	IFI27L2	1.95685e-07	-0.649004	0.287	0.497	0.00486707
SCs vs Control	Macrophages	ETS2	3.52395e-09	1.2765	0.556	0.359	8.76476e-05
SCs vs Control	Macrophages	SERPINB1	3.38162e-07	0.909071	0.621	0.473	0.00841076
SCs vs Control	Macrophages	B2M	1.13846e-23	-0.90466	0.995	0.988	2.83157e-19
SCs vs Control	Macrophages	C1QC	1.1334e-10	-1.2555	0.371	0.599	2.81898e-06
SCs vs Control	Macrophages	NPC2	1.60891e-09	-0.621437	0.797	0.886	4.00169e-05
SCs vs Control	Macrophages	OST4	1.73801e-13	-0.715472	0.602	0.814	4.32278e-09
SCs vs Control	Macrophages	COX7C	4.76039e-15	-0.85491	0.637	0.826	1.184e-10
SCs vs Control	Macrophages	RETN	1.5195e-10	1.34626	0.314	0.06	3.7793e-06
SCs vs Control	Macrophages	MTLN	4.35619e-09	-0.521638	0.119	0.323	0.000108347
SCs vs Control	Macrophages	FAU	1.74594e-10	-0.536757	0.894	0.946	4.34251e-06
SCs vs Control	Macrophages	PET100	2.10717e-07	-0.627933	0.341	0.557	0.00524095
SCs vs Control	Macrophages	RAC1	3.58256e-12	-0.818987	0.591	0.784	8.91055e-08
SCs vs Control	Macrophages	ACTG1	1.73359e-09	0.549221	0.943	0.91	4.31179e-05
SCs vs Control	Macrophages	C17orf49	3.45571e-07	-0.877183	0.369	0.587	0.00859504
SCs vs Control	Macrophages	CHCHD10	2.62385e-16	-0.951401	0.23	0.569	6.52605e-12
SCs vs Control	Macrophages	C1QBP	2.18973e-07	-0.582816	0.228	0.443	0.0054463
SCs vs Control	Macrophages	HLA-DMA	6.04339e-08	-0.617412	0.623	0.802	0.00150311
SCs vs Control	Macrophages	NDUFB1	1.17001e-12	-0.831687	0.393	0.671	2.91004e-08
SCs vs Control	Macrophages	CST3	1.24795e-11	-1.00688	0.862	0.946	3.1039e-07
SCs vs Control	Macrophages	LGALS3	8.47792e-08	0.979407	0.818	0.677	0.00210863
SCs vs Control	Macrophages	RNF139	2.63622e-08	-0.324889	0.108	0.305	0.00065568
SCs vs Control	Macrophages	ATP5F1D	2.19567e-14	-0.879891	0.401	0.713	5.46108e-10
SCs vs Control	Macrophages	ATP5MD	1.19574e-12	-0.896087	0.469	0.731	2.97405e-08
SCs vs Control	Macrophages	GADD45G	3.01118e-07	-0.698506	0.122	0.293	0.00748941
SCs vs Control	Macrophages	SEC61G	6.98665e-09	-0.681897	0.482	0.689	0.000173772
SCs vs Control	Macrophages	PTMS	1.99381e-09	-0.60918	0.279	0.527	4.95901e-05
SCs vs Control	Macrophages	UBA52	1.6971e-08	-0.548534	0.919	0.964	0.000422104
SCs vs Control	Macrophages	ATP5ME	2.70703e-12	-0.992494	0.428	0.683	6.73292e-08
SCs vs Control	Macrophages	NDUFA1	2.02131e-09	-0.702577	0.472	0.671	5.02741e-05
SCs vs Control	Macrophages	C1QA	2.62648e-08	-1.04616	0.439	0.629	0.000653258
SCs vs Control	Macrophages	EPSTI1	2.28459e-07	-0.658428	0.255	0.485	0.00568223
SCs vs Control	Macrophages	SLC25A6	1.00954e-10	-0.707086	0.686	0.892	2.51093e-06
SCs vs Control	Macrophages	CHMP1B	1.40562e-07	-0.704369	0.428	0.647	0.00349606
SCs vs Control	Macrophages	SLC11A1	1.38746e-07	1.38746	0.504	0.329	0.00345089
SCs vs Control	Macrophages	COX6B1	1.31692e-09	-0.627927	0.645	0.808	3.27543e-05
SCs vs Control	Macrophages	NDUFA3	1.81776e-12	-0.921927	0.306	0.587	4.52114e-08
SCs vs Control	Macrophages	MAF1	3.184e-07	-0.554734	0.217	0.413	0.00791925
SCs vs Control	Macrophages	TMSB10	1.09262e-37	-1.31503	0.97	1	2.71756e-33
SCs vs Control	Macrophages	CRIP1	1.90187e-09	-0.981414	0.577	0.778	4.73034e-05
SCs vs Control	Macrophages	AXL	4.23009e-08	-0.620825	0.114	0.305	0.00105211
SCs vs Control	Macrophages	LY96	1.95994e-07	-0.606482	0.371	0.587	0.00487475
SCs vs Control	Macrophages	SNHG6	5.20951e-10	-0.69615	0.344	0.599	1.29571e-05
SCs vs Control	Mast cells	HSP90AA1	2.79171e-07	1.32569	0.971	0.75	0.00694354
SCs vs Control	Progenitor cell	TMSB4X	1.48605e-08	-0.99034	1	1	0.000369611
SCs vs Control	Progenitor cell	TOMM7	2.57118e-07	-1.24619	0.677	0.87	0.00639504
SCs vs Control	Progenitor cell	EIF1AY	3.59454e-08	-1.18506	0	0.413	0.000894035
SCs vs Control	T cells	HIST1H4C	1.74099e-08	-0.553931	0.223	0.288	0.000433018
SCs vs Control	T cells	RGS1	3.60438e-09	-0.371417	0.692	0.73	8.96482e-05
SCs vs Control	T cells	CCL5	1.68007e-11	-0.2619	0.523	0.664	4.17868e-07
SCs vs Control	T cells	SELENOW	1.45572e-09	0.314438	0.419	0.298	3.62066e-05
SCs vs Control	T cells	PSMA5	6.6724e-13	0.265135	0.268	0.154	1.65956e-08
SCs vs Control	T cells	HSPA1B	5.93663e-91	0.746791	0.668	0.313	1.47656e-86
SCs vs Control	T cells	ATM	2.25113e-12	0.461689	0.275	0.166	5.59901e-08
SCs vs Control	T cells	KRR1	1.73539e-19	0.472444	0.262	0.129	4.31627e-15
SCs vs Control	T cells	NFKBIA	3.59454e-57	0.926693	0.789	0.583	8.94034e-53
SCs vs Control	T cells	PPP1R12A	5.12178e-20	0.523603	0.387	0.228	1.27389e-15
SCs vs Control	T cells	AKAP13	7.39707e-13	0.296931	0.629	0.467	1.8398e-08
SCs vs Control	T cells	SMAP2	3.13525e-22	0.446989	0.549	0.358	7.79799e-18
SCs vs Control	T cells	PMAIP1	4.83458e-11	0.5897	0.348	0.245	1.20246e-06
SCs vs Control	T cells	SAMHD1	1.16301e-22	0.662597	0.265	0.127	2.89265e-18
SCs vs Control	T cells	PLK3	2.48164e-08	-0.476011	0.19	0.258	0.000617235
SCs vs Control	T cells	COX8A	4.18146e-10	-0.432241	0.426	0.476	1.04001e-05
SCs vs Control	T cells	TNFAIP3	3.77638e-24	0.493565	0.796	0.713	9.3926e-20
SCs vs Control	T cells	SNRPD2	6.29635e-12	-0.513942	0.388	0.462	1.56603e-07
SCs vs Control	T cells	SLFN5	4.99712e-27	0.600316	0.364	0.186	1.24288e-22
SCs vs Control	T cells	HSP90AB1	3.57196e-55	0.65172	0.885	0.776	8.88417e-51
SCs vs Control	T cells	DYNLT1	6.02976e-13	0.327691	0.309	0.187	1.49972e-08
SCs vs Control	T cells	ADGRE5	1.53489e-07	0.315952	0.419	0.317	0.00381759
SCs vs Control	T cells	DYNLL1	1.32157e-09	-0.459325	0.458	0.505	3.28702e-05
SCs vs Control	T cells	HSPH1	8.97359e-14	0.260193	0.576	0.402	2.23191e-09
SCs vs Control	T cells	VPS28	2.24958e-13	0.287548	0.394	0.247	5.59516e-09
SCs vs Control	T cells	IL32	1.87462e-09	-0.277786	0.788	0.844	4.66254e-05
SCs vs Control	T cells	YWHAB	7.37272e-25	0.486042	0.664	0.488	1.83374e-20
SCs vs Control	T cells	U2SURP	1.44855e-08	0.269108	0.28	0.184	0.000360284
SCs vs Control	T cells	RASA2	4.65233e-09	0.346011	0.257	0.167	0.000115713
SCs vs Control	T cells	ATP5F1E	4.65582e-72	-0.794609	0.741	0.868	1.158e-67
SCs vs Control	T cells	TMSB4X	2.80652e-138	-0.766012	0.97	0.991	6.98039e-134
SCs vs Control	T cells	CREM	2.95324e-42	-1.1241	0.503	0.649	7.3453e-38
SCs vs Control	T cells	COX7A2	1.39208e-19	-0.626117	0.413	0.511	3.46239e-15
SCs vs Control	T cells	DOCK8	3.91428e-11	0.266416	0.372	0.242	9.73561e-07
SCs vs Control	T cells	MACF1	2.8842e-34	0.733032	0.456	0.241	7.17358e-30
SCs vs Control	T cells	NKTR	1.35883e-15	0.465122	0.44	0.291	3.37968e-11
SCs vs Control	T cells	ACTR2	4.61922e-10	0.257701	0.486	0.348	1.14889e-05
SCs vs Control	T cells	EGR1	1.8141e-31	1.16189	0.28	0.125	4.51203e-27
SCs vs Control	T cells	JPX	1.01718e-16	0.434834	0.265	0.142	2.52992e-12
SCs vs Control	T cells	COX6C	7.93428e-17	-0.542169	0.429	0.522	1.97341e-12
SCs vs Control	T cells	HSP90AA1	8.55304e-130	0.98996	0.971	0.875	2.12731e-125
SCs vs Control	T cells	CELF2	3.37241e-10	0.256236	0.522	0.385	8.38786e-06
SCs vs Control	T cells	MSN	2.53488e-13	0.335215	0.52	0.371	6.30476e-09
SCs vs Control	T cells	RSRP1	1.76681e-21	0.468721	0.608	0.418	4.39441e-17
SCs vs Control	T cells	FAM177A1	1.34407e-14	-0.6612	0.343	0.427	3.34297e-10
SCs vs Control	T cells	STAT3	9.96665e-12	0.347898	0.558	0.416	2.47891e-07
SCs vs Control	T cells	ZNF331	1.31073e-26	-0.658647	0.376	0.538	3.26004e-22
SCs vs Control	T cells	PPDPF	6.00915e-11	-0.464344	0.443	0.499	1.4946e-06
SCs vs Control	T cells	NR4A1	2.15206e-10	0.362108	0.29	0.19	5.35261e-06
SCs vs Control	T cells	CALM2	9.97904e-44	-0.813577	0.539	0.668	2.48199e-39
SCs vs Control	T cells	ZBTB38	2.63301e-11	0.399193	0.363	0.243	6.54881e-07
SCs vs Control	T cells	NABP1	1.31847e-29	0.788967	0.305	0.14	3.2793e-25
SCs vs Control	T cells	EEF1G	5.85461e-29	-0.50068	0.79	0.853	1.45616e-24
SCs vs Control	T cells	TMED2	5.09792e-08	-0.512511	0.19	0.252	0.00126796
SCs vs Control	T cells	ITK	4.19139e-08	0.290218	0.29	0.195	0.00104248
SCs vs Control	T cells	SNHG29	2.3521e-07	-0.343159	0.497	0.549	0.00585015
SCs vs Control	T cells	PHF3	2.4893e-15	0.428802	0.299	0.171	6.1914e-11
SCs vs Control	T cells	SERF2	1.22846e-41	-0.543508	0.788	0.876	3.05542e-37
SCs vs Control	T cells	RAP1B	7.66774e-09	0.317992	0.527	0.411	0.000190712
SCs vs Control	T cells	CD69	4.312e-27	0.699013	0.767	0.637	1.07248e-22
SCs vs Control	T cells	RSL24D1	6.52256e-19	-0.725126	0.271	0.38	1.62229e-14
SCs vs Control	T cells	HNRNPA3	8.88342e-13	0.365054	0.556	0.406	2.20948e-08
SCs vs Control	T cells	TMEM258	2.24457e-07	-0.500628	0.244	0.301	0.00558268
SCs vs Control	T cells	CHORDC1	6.64013e-17	0.505209	0.399	0.253	1.65153e-12
SCs vs Control	T cells	CD3D	7.21202e-11	-0.28233	0.732	0.797	1.79377e-06
SCs vs Control	T cells	HNRNPA2B1	3.24023e-47	0.675821	0.811	0.622	8.05911e-43
SCs vs Control	T cells	ATP5MG	1.53593e-22	-0.528992	0.592	0.686	3.82017e-18
SCs vs Control	T cells	BOD1L1	3.96133e-29	0.723449	0.27	0.115	9.85261e-25
SCs vs Control	T cells	GPRIN3	6.34173e-32	0.690294	0.326	0.144	1.57732e-27
SCs vs Control	T cells	UBL5	7.87362e-16	-0.500033	0.459	0.538	1.95833e-11
SCs vs Control	T cells	PHLDA1	9.6588e-13	0.42672	0.341	0.22	2.40234e-08
SCs vs Control	T cells	AHSA1	1.17451e-07	0.254431	0.287	0.195	0.00292125
SCs vs Control	T cells	LINC00513	4.26187e-08	-0.548696	0.224	0.287	0.00106001
SCs vs Control	T cells	SP110	1.22786e-12	0.318024	0.274	0.161	3.05392e-08
SCs vs Control	T cells	UQCR11	2.23032e-27	-0.652297	0.451	0.573	5.54725e-23
SCs vs Control	T cells	FKBP5	9.39488e-38	0.711597	0.483	0.255	2.3367e-33
SCs vs Control	T cells	TOMM7	1.36924e-40	-0.73427	0.537	0.682	3.40556e-36
SCs vs Control	T cells	BATF	1.05015e-13	0.472693	0.348	0.228	2.61193e-09
SCs vs Control	T cells	HLA-E	5.66473e-13	0.252723	0.891	0.847	1.40893e-08
SCs vs Control	T cells	GZMA	8.06752e-12	-0.80075	0.387	0.485	2.00655e-07
SCs vs Control	T cells	COMMD6	1.58907e-33	-0.724772	0.496	0.638	3.95234e-29
SCs vs Control	T cells	GIMAP4	1.35288e-16	0.418624	0.265	0.143	3.36489e-12
SCs vs Control	T cells	MIF	1.18788e-24	-0.617936	0.662	0.724	2.95449e-20
SCs vs Control	T cells	UCP2	5.34119e-20	0.532917	0.346	0.194	1.32846e-15
SCs vs Control	T cells	IER2	2.76395e-07	0.276119	0.584	0.494	0.00687449
SCs vs Control	T cells	SRRM2	1.15831e-10	0.390615	0.557	0.423	2.88094e-06
SCs vs Control	T cells	EIF2S3	1.20009e-14	0.375204	0.334	0.202	2.98485e-10
SCs vs Control	T cells	RGS2	2.33058e-16	-0.897008	0.301	0.406	5.79662e-12
SCs vs Control	T cells	FYB1	1.36701e-14	0.411532	0.691	0.575	3.40004e-10
SCs vs Control	T cells	CFLAR	2.52487e-17	0.482027	0.483	0.323	6.27985e-13
SCs vs Control	T cells	RAB11FIP1	2.4552e-10	0.33806	0.358	0.242	6.10657e-06
SCs vs Control	T cells	H2AFZ	1.52486e-17	-0.67995	0.425	0.507	3.79263e-13
SCs vs Control	T cells	CCSER2	1.65624e-07	0.298574	0.294	0.205	0.00411939
SCs vs Control	T cells	ZFP36L1	3.35601e-12	0.370229	0.523	0.383	8.34706e-08
SCs vs Control	T cells	PAK2	1.94758e-08	0.290664	0.383	0.274	0.000484403
SCs vs Control	T cells	RBM8A	7.52893e-08	-0.406862	0.436	0.475	0.00187259
SCs vs Control	T cells	HNRNPA0	1.40279e-23	-0.726403	0.292	0.421	3.48902e-19
SCs vs Control	T cells	GPR65	1.21492e-16	-0.821772	0.22	0.324	3.02174e-12
SCs vs Control	T cells	DNAJB6	1.72215e-08	-0.513683	0.419	0.465	0.000428333
SCs vs Control	T cells	SUB1	2.37548e-07	-0.348169	0.624	0.63	0.00590829
SCs vs Control	T cells	TSPYL1	9.29841e-10	0.279694	0.268	0.167	2.3127e-05
SCs vs Control	T cells	HOPX	3.35979e-12	-0.568263	0.163	0.259	8.35648e-08
SCs vs Control	T cells	FABP1	1.49207e-79	1.42974	0.317	0.067	3.71109e-75
SCs vs Control	T cells	TRAF3IP3	1.71517e-17	0.459044	0.284	0.153	4.26597e-13
SCs vs Control	T cells	ATF3	1.7566e-41	1.19917	0.33	0.134	4.36902e-37
SCs vs Control	T cells	SLC38A2	1.58598e-08	-0.495207	0.205	0.275	0.000394464
SCs vs Control	T cells	CASP8	1.40335e-14	0.513061	0.289	0.171	3.4904e-10
SCs vs Control	T cells	HSPA8	7.43696e-26	0.419962	0.848	0.756	1.84972e-21
SCs vs Control	T cells	POLR2J3	1.56962e-19	0.546374	0.28	0.146	3.90395e-15
SCs vs Control	T cells	TRAT1	1.32666e-07	-0.442511	0.185	0.251	0.00329967
SCs vs Control	T cells	TAGAP	1.05458e-21	0.453696	0.4	0.224	2.62295e-17
SCs vs Control	T cells	NR4A2	6.86462e-20	-0.606072	0.397	0.529	1.70737e-15
SCs vs Control	T cells	ABHD17A	4.62734e-17	0.337608	0.378	0.223	1.15091e-12
SCs vs Control	T cells	OXNAD1	9.28556e-27	0.45667	0.351	0.171	2.30951e-22
SCs vs Control	T cells	LEPROTL1	6.52123e-11	-0.472367	0.534	0.58	1.62196e-06
SCs vs Control	T cells	TAPBP	2.29097e-13	0.299367	0.434	0.286	5.6981e-09
SCs vs Control	T cells	CALM1	7.46117e-13	0.277138	0.868	0.813	1.85574e-08
SCs vs Control	T cells	ANKRD11	2.47436e-12	0.409408	0.381	0.252	6.15422e-08
SCs vs Control	T cells	LINC-PINT	6.75017e-11	0.431838	0.772	0.684	1.6789e-06
SCs vs Control	T cells	IGLC2	1.31815e-07	-0.80064	0.224	0.287	0.00327849
SCs vs Control	T cells	PRRC2C	7.03727e-10	0.312492	0.629	0.503	1.75031e-05
SCs vs Control	T cells	TAGLN2	1.23847e-12	0.266894	0.549	0.397	3.08033e-08
SCs vs Control	T cells	KMT2A	1.21827e-07	0.264758	0.353	0.25	0.00303007
SCs vs Control	T cells	ID2	2.57803e-08	-0.505346	0.521	0.572	0.000641208
SCs vs Control	T cells	TGOLN2	7.98259e-21	0.450456	0.375	0.208	1.98543e-16
SCs vs Control	T cells	GCC2	2.01933e-19	0.523897	0.454	0.287	5.02249e-15
SCs vs Control	T cells	DNAJB1	8.1689e-44	0.509086	0.813	0.636	2.03177e-39
SCs vs Control	T cells	ATP5MPL	4.01814e-13	-0.62077	0.249	0.339	9.99393e-09
SCs vs Control	T cells	SEPTIN6	1.33023e-27	0.539891	0.527	0.327	3.30854e-23
SCs vs Control	T cells	DDX39B	8.57408e-17	0.473524	0.267	0.143	2.13255e-12
SCs vs Control	T cells	LINC01578	1.17847e-08	0.313954	0.328	0.229	0.00029311
SCs vs Control	T cells	IL7R	6.79534e-14	0.471684	0.662	0.561	1.69014e-09
SCs vs Control	T cells	LPIN2	2.23469e-10	0.266685	0.306	0.197	5.55812e-06
SCs vs Control	T cells	GSPT1	4.15171e-09	-0.585037	0.242	0.308	0.000103261
SCs vs Control	T cells	CRYBG1	2.13072e-10	0.31211	0.34	0.224	5.29953e-06
SCs vs Control	T cells	LCP1	4.27164e-10	0.272898	0.574	0.444	1.06244e-05
SCs vs Control	T cells	NFKBIZ	4.89599e-26	0.763973	0.396	0.225	1.21773e-21
SCs vs Control	T cells	AC020916.1	4.58768e-57	1.13656	0.616	0.354	1.14105e-52
SCs vs Control	T cells	TMA7	3.31884e-32	-0.621306	0.62	0.723	8.25463e-28
SCs vs Control	T cells	GNAI2	3.95533e-12	0.303883	0.438	0.295	9.8377e-08
SCs vs Control	T cells	SNRPG	7.69604e-14	-0.654907	0.235	0.323	1.91416e-09
SCs vs Control	T cells	ATP5MF	5.94154e-14	-0.591428	0.257	0.348	1.47778e-09
SCs vs Control	T cells	CMPK1	1.19495e-14	-0.674236	0.195	0.292	2.97207e-10
SCs vs Control	T cells	PTMA	9.19082e-46	-0.40222	0.958	0.981	2.28594e-41
SCs vs Control	T cells	TPR	1.11548e-10	0.365912	0.379	0.262	2.77442e-06
SCs vs Control	T cells	YBX1	1.1494e-66	-1.0212	0.46	0.656	2.85879e-62
SCs vs Control	T cells	ELOB	1.41449e-09	-0.38118	0.451	0.492	3.51812e-05
SCs vs Control	T cells	COTL1	1.71894e-09	-0.43918	0.393	0.468	4.27535e-05
SCs vs Control	T cells	CD52	8.90086e-53	-0.865144	0.674	0.802	2.21382e-48
SCs vs Control	T cells	AHNAK	1.03373e-28	0.802068	0.428	0.241	2.57109e-24
SCs vs Control	T cells	CD247	2.07277e-09	0.308807	0.408	0.291	5.15539e-05
SCs vs Control	T cells	GOLGB1	1.62887e-16	0.547145	0.371	0.23	4.05133e-12
SCs vs Control	T cells	SELENOK	1.11112e-18	-0.606634	0.437	0.529	2.76357e-14
SCs vs Control	T cells	APBB1IP	1.19436e-12	0.342043	0.381	0.246	2.97061e-08
SCs vs Control	T cells	VMP1	3.79397e-41	0.943831	0.415	0.199	9.43637e-37
SCs vs Control	T cells	GIMAP7	1.90722e-22	0.504061	0.315	0.162	4.74363e-18
SCs vs Control	T cells	FOXP1	3.78061e-10	0.332833	0.43	0.312	9.40313e-06
SCs vs Control	T cells	UTRN	1.5871e-14	0.441984	0.283	0.162	3.94744e-10
SCs vs Control	T cells	STK10	5.06899e-21	0.488631	0.257	0.123	1.26076e-16
SCs vs Control	T cells	ARF6	1.9749e-21	-0.701212	0.364	0.472	4.91196e-17
SCs vs Control	T cells	RGCC	9.10765e-56	-1.27146	0.277	0.519	2.26525e-51
SCs vs Control	T cells	POLR2L	6.36345e-36	-0.891874	0.275	0.443	1.58272e-31
SCs vs Control	T cells	DUSP2	1.52543e-26	-0.829889	0.415	0.544	3.79405e-22
SCs vs Control	T cells	CEP350	2.8371e-14	0.337591	0.251	0.137	7.05644e-10
SCs vs Control	T cells	PNRC1	1.02564e-32	-0.614058	0.587	0.729	2.55096e-28
SCs vs Control	T cells	BTG1	1.89112e-12	-0.250441	0.917	0.945	4.7036e-08
SCs vs Control	T cells	NEAT1	1.95113e-25	0.777265	0.822	0.699	4.85285e-21
SCs vs Control	T cells	LINC01871	2.00483e-24	-0.953333	0.169	0.305	4.98641e-20
SCs vs Control	T cells	TPI1	3.16333e-15	-0.639047	0.454	0.514	7.86783e-11
SCs vs Control	T cells	KLF6	5.91627e-101	0.939314	0.925	0.752	1.47149e-96
SCs vs Control	T cells	TSC22D3	4.85651e-38	0.592281	0.897	0.744	1.20791e-33
SCs vs Control	T cells	LTB	1.33986e-12	0.351444	0.516	0.379	3.3325e-08
SCs vs Control	T cells	TOB1	1.14935e-20	0.817566	0.325	0.184	2.85868e-16
SCs vs Control	T cells	DDX3X	2.40063e-19	0.516819	0.686	0.519	5.97084e-15
SCs vs Control	T cells	ANKRD44	8.65089e-13	0.363152	0.354	0.224	2.15165e-08
SCs vs Control	T cells	RASGRP1	1.7873e-18	0.416101	0.325	0.178	4.44537e-14
SCs vs Control	T cells	TPT1	4.54752e-19	0.294354	0.96	0.972	1.13106e-14
SCs vs Control	T cells	EIF3E	3.77563e-07	-0.397957	0.503	0.531	0.00939074
SCs vs Control	T cells	SKP1	1.07313e-07	-0.302631	0.591	0.621	0.00266908
SCs vs Control	T cells	RORA	3.0652e-14	0.461463	0.565	0.433	7.62377e-10
SCs vs Control	T cells	SERPINB1	1.41198e-14	0.341941	0.258	0.14	3.51188e-10
SCs vs Control	T cells	B2M	1.50553e-83	-0.467666	0.996	0.996	3.74456e-79
SCs vs Control	T cells	TUBA1A	1.26385e-13	0.341279	0.52	0.368	3.14346e-09
SCs vs Control	T cells	SNX6	6.51395e-15	0.360117	0.346	0.21	1.62015e-10
SCs vs Control	T cells	OST4	4.13748e-28	-0.649445	0.517	0.619	1.02907e-23
SCs vs Control	T cells	RESF1	1.4837e-53	0.918026	0.571	0.3	3.69026e-49
SCs vs Control	T cells	S100A4	1.05032e-09	-0.456659	0.697	0.731	2.61235e-05
SCs vs Control	T cells	COX7C	1.6611e-40	-0.743837	0.57	0.694	4.13149e-36
SCs vs Control	T cells	SLA	2.32729e-17	0.564718	0.495	0.342	5.78845e-13
SCs vs Control	T cells	PRPF40A	7.14851e-08	0.285738	0.306	0.213	0.00177798
SCs vs Control	T cells	OAZ1	4.2589e-08	-0.277969	0.777	0.774	0.00105927
SCs vs Control	T cells	HNRNPA1	1.60806e-29	-0.542052	0.721	0.78	3.99956e-25
SCs vs Control	T cells	TLN1	4.70599e-14	0.344433	0.444	0.292	1.17047e-09
SCs vs Control	T cells	SFPQ	2.23284e-10	-0.41816	0.417	0.477	5.55351e-06
SCs vs Control	T cells	TXNIP	4.82746e-101	1.37881	0.772	0.461	1.20069e-96
SCs vs Control	T cells	NACA	1.37781e-14	0.276954	0.861	0.826	3.42688e-10
SCs vs Control	T cells	CCNL1	2.4403e-08	0.288163	0.581	0.468	0.000606952
SCs vs Control	T cells	ZNF644	2.16084e-08	0.290479	0.25	0.163	0.000537445
SCs vs Control	T cells	CYTIP	8.38501e-11	0.285278	0.643	0.499	2.08552e-06
SCs vs Control	T cells	PTBP3	3.20712e-11	0.2813	0.268	0.161	7.97676e-07
SCs vs Control	T cells	MORF4L1	2.64696e-10	-0.453397	0.435	0.487	6.58351e-06
SCs vs Control	T cells	SARAF	5.11606e-17	-0.395566	0.755	0.79	1.27247e-12
SCs vs Control	T cells	FAU	1.29577e-53	-0.500792	0.886	0.946	3.22284e-49
SCs vs Control	T cells	RAC1	6.7985e-12	-0.560593	0.216	0.302	1.69092e-07
[truncated: 193 more rows]

## Sheet: SRCs vs PRCs
DEGs between second cancers and primary cancers
Compairsion	cellType	Gene	p_val	avg_log2FC	pct.1	pct.2	p_val_adj
SCs vs PCs	Naïve B cells	HLA-DRB1	6.2321e-39	2.13811	0.981	0.771	1.55005e-34
SCs vs PCs	Naïve B cells	B2M	2.05769e-28	-0.837119	0.981	1	5.11788e-24
SCs vs PCs	Naïve B cells	EEF1G	2.7417e-25	-1.1229	0.935	0.983	6.81915e-21
SCs vs PCs	Naïve B cells	TPT1	2.07471e-23	0.899786	1	0.989	5.16022e-19
SCs vs PCs	Naïve B cells	FOS	5.89002e-22	1.80107	0.896	0.453	1.46497e-17
SCs vs PCs	Naïve B cells	JUN	2.11856e-19	1.60837	0.903	0.486	5.26928e-15
SCs vs PCs	Naïve B cells	HLA-DPA1	4.31654e-19	1.21616	0.974	0.799	1.07361e-14
SCs vs PCs	Naïve B cells	HLA-DQB1	7.16311e-19	1.28305	0.935	0.648	1.78161e-14
SCs vs PCs	Naïve B cells	JUND	4.32675e-18	1.51049	0.903	0.615	1.07615e-13
SCs vs PCs	Naïve B cells	HLA-DQA1	7.51878e-18	1.40029	0.851	0.486	1.87007e-13
SCs vs PCs	Naïve B cells	TCL1A	4.82907e-17	2.47807	0.364	0.011	1.20109e-12
SCs vs PCs	Naïve B cells	HLA-DRA	1.12408e-14	0.638963	0.994	0.983	2.79582e-10
SCs vs PCs	Naïve B cells	NACA	1.03124e-13	0.8062	0.968	0.866	2.5649e-09
SCs vs PCs	Naïve B cells	IGHD	2.0433e-13	1.84	0.338	0.028	5.0821e-09
SCs vs PCs	Naïve B cells	LGALS1	2.05552e-13	-1.93604	0.188	0.559	5.1125e-09
SCs vs PCs	Naïve B cells	IGHA2	3.82857e-13	-1.97761	0.117	0.492	9.52242e-09
SCs vs PCs	Naïve B cells	IGHG4	9.75462e-13	-1.88808	0.104	0.436	2.42617e-08
SCs vs PCs	Naïve B cells	YBX3	2.13881e-12	2.0326	0.39	0.073	5.31966e-08
SCs vs PCs	Naïve B cells	JUNB	2.16242e-12	-0.949184	0.844	0.899	5.37837e-08
SCs vs PCs	Naïve B cells	UBA52	2.34916e-12	-0.611714	0.974	0.983	5.84283e-08
SCs vs PCs	Naïve B cells	EIF1AY	4.94817e-12	-1.79587	0	0.268	1.23071e-07
SCs vs PCs	Naïve B cells	CRIP1	7.32632e-12	-1.38431	0.604	0.799	1.8222e-07
SCs vs PCs	Naïve B cells	FCER2	1.85572e-11	1.627	0.325	0.045	4.61555e-07
SCs vs PCs	Naïve B cells	TOMM7	3.95136e-11	-0.982105	0.695	0.827	9.82783e-07
SCs vs PCs	Naïve B cells	PPP1R15A	4.5232e-11	0.945589	0.812	0.436	1.12501e-06
SCs vs PCs	Naïve B cells	SEPTIN6	4.6092e-11	1.07013	0.61	0.229	1.1464e-06
SCs vs PCs	Naïve B cells	TMSB10	9.98319e-11	-0.789023	0.929	0.972	2.48302e-06
SCs vs PCs	Naïve B cells	IGHM	1.44391e-10	0.680357	0.623	0.268	3.59131e-06
SCs vs PCs	Naïve B cells	RGS2	4.43763e-10	-1.3439	0.468	0.698	1.10373e-05
SCs vs PCs	Naïve B cells	SRSF7	4.72869e-10	0.869996	0.799	0.458	1.17612e-05
SCs vs PCs	Naïve B cells	LCP1	6.63623e-10	1.28792	0.539	0.229	1.65056e-05
SCs vs PCs	Naïve B cells	KLF2	7.39312e-10	1.26245	0.63	0.307	1.83882e-05
SCs vs PCs	Naïve B cells	LIMD2	1.04233e-09	0.999867	0.643	0.313	2.59248e-05
SCs vs PCs	Naïve B cells	HNRNPA2B1	1.88653e-09	0.795616	0.805	0.503	4.69219e-05
SCs vs PCs	Naïve B cells	HSP90AB1	1.93767e-09	0.634222	0.942	0.81	4.81938e-05
SCs vs PCs	Naïve B cells	ZNF292	2.38032e-09	1.01855	0.383	0.095	5.92033e-05
SCs vs PCs	Naïve B cells	STK17B	2.78094e-09	0.763144	0.662	0.296	6.91676e-05
SCs vs PCs	Naïve B cells	PNN	3.62484e-09	1.049	0.513	0.19	9.01569e-05
SCs vs PCs	Naïve B cells	TYMP	4.03752e-09	-1.52026	0.084	0.341	0.000100421
SCs vs PCs	Naïve B cells	EEF1D	4.78156e-09	-0.635989	0.909	0.933	0.000118927
SCs vs PCs	Naïve B cells	KLF6	5.75804e-09	1.06082	0.857	0.654	0.000143214
SCs vs PCs	Naïve B cells	CD79A	7.15655e-09	0.76647	0.903	0.732	0.000177998
SCs vs PCs	Naïve B cells	ATP1B3	8.2078e-09	-1.70768	0.169	0.425	0.000204144
SCs vs PCs	Naïve B cells	CALM2	9.25541e-09	-0.941694	0.701	0.799	0.0002302
SCs vs PCs	Naïve B cells	S100A6	1.54132e-08	-1.44111	0.364	0.587	0.000383358
SCs vs PCs	Naïve B cells	TNFRSF13C	1.62722e-08	0.975458	0.701	0.38	0.000404722
SCs vs PCs	Naïve B cells	EBLN3P	1.6309e-08	0.893206	0.331	0.073	0.000405638
SCs vs PCs	Naïve B cells	RSRP1	1.8733e-08	0.918149	0.552	0.229	0.000465928
SCs vs PCs	Naïve B cells	EIF3E	2.07767e-08	-0.866415	0.714	0.816	0.000516758
SCs vs PCs	Naïve B cells	SLC25A6	2.58938e-08	-0.912106	0.747	0.799	0.00064403
SCs vs PCs	Naïve B cells	POU2F2	2.73518e-08	1.12318	0.558	0.251	0.000680294
SCs vs PCs	Naïve B cells	SMAP2	3.12984e-08	0.865493	0.766	0.475	0.000778454
SCs vs PCs	Naïve B cells	ETS1	3.4777e-08	0.995592	0.286	0.056	0.000864973
SCs vs PCs	Naïve B cells	EVL	3.70619e-08	0.990765	0.422	0.14	0.000921803
SCs vs PCs	Naïve B cells	IQGAP1	4.50439e-08	1.01998	0.422	0.145	0.00112033
SCs vs PCs	Naïve B cells	BCAS2	4.96504e-08	0.921321	0.383	0.112	0.0012349
SCs vs PCs	Naïve B cells	BOD1L1	4.99129e-08	0.979127	0.377	0.112	0.00124143
SCs vs PCs	Naïve B cells	BASP1	5.46836e-08	0.995052	0.552	0.229	0.00136009
SCs vs PCs	Naïve B cells	CD22	5.86736e-08	1.03336	0.448	0.151	0.00145933
SCs vs PCs	Naïve B cells	ZFP36L1	7.66237e-08	0.984043	0.675	0.397	0.00190579
SCs vs PCs	Naïve B cells	NOP53	9.05759e-08	-0.764852	0.721	0.793	0.0022528
SCs vs PCs	Naïve B cells	SAT1	9.99206e-08	-1.03977	0.701	0.799	0.00248523
SCs vs PCs	Naïve B cells	NCF1	1.02147e-07	0.907306	0.506	0.201	0.0025406
SCs vs PCs	Naïve B cells	LINC01781	1.11418e-07	-1.63929	0.11	0.341	0.0027712
SCs vs PCs	Naïve B cells	EEF2	1.16631e-07	-0.738555	0.779	0.827	0.00290085
SCs vs PCs	Naïve B cells	SP140L	1.31988e-07	0.901296	0.286	0.061	0.00328281
SCs vs PCs	Naïve B cells	ARPC3	1.34369e-07	0.872549	0.799	0.581	0.00334202
SCs vs PCs	Naïve B cells	HLA-DMB	1.43337e-07	0.787976	0.571	0.257	0.00356507
SCs vs PCs	Naïve B cells	GAS5	1.47291e-07	-0.91583	0.773	0.788	0.00366342
SCs vs PCs	Naïve B cells	EAF2	1.66303e-07	1.058	0.286	0.067	0.00413629
SCs vs PCs	Naïve B cells	SAMSN1	1.71865e-07	-1.24894	0.234	0.464	0.00427462
SCs vs PCs	Naïve B cells	H2AFZ	2.05558e-07	-1.04587	0.461	0.62	0.00511263
SCs vs PCs	Naïve B cells	EIF2S3	2.20565e-07	0.789603	0.571	0.257	0.0054859
SCs vs PCs	Naïve B cells	GCC2	2.36694e-07	0.786688	0.487	0.19	0.00588705
SCs vs PCs	Naïve B cells	RESF1	2.68518e-07	1.18213	0.474	0.212	0.00667858
SCs vs PCs	Naïve B cells	GOLGB1	2.90943e-07	1.11821	0.357	0.117	0.00723633
SCs vs PCs	Naïve B cells	TRBC2	3.00996e-07	0.989642	0.325	0.089	0.00748637
SCs vs PCs	Naïve B cells	ATP2B1-AS1	3.07124e-07	0.797472	0.312	0.078	0.00763879
SCs vs PCs	Naïve B cells	TMBIM6	3.41622e-07	0.687121	0.604	0.268	0.00849681
SCs vs PCs	Endothelial cells	TMSB10	1.16856e-13	-1.07124	0.984	0.973	2.90644e-09
SCs vs PCs	Endothelial cells	IGHG4	1.9324e-13	-2.27368	0.144	0.622	4.80627e-09
SCs vs PCs	Endothelial cells	PCAT19	9.92454e-11	-1.40897	0.448	0.77	2.46843e-06
SCs vs PCs	Endothelial cells	VIM	9.18693e-10	1.14511	0.976	0.919	2.28497e-05
SCs vs PCs	Endothelial cells	ATP5ME	1.24023e-09	-1.33443	0.344	0.703	3.08469e-05
SCs vs PCs	Endothelial cells	UBA52	3.73609e-09	-0.818164	0.768	0.919	9.29241e-05
SCs vs PCs	Endothelial cells	MALAT1	4.24447e-09	-1.05339	0.96	1	0.000105568
SCs vs PCs	Endothelial cells	UBC	1.96985e-08	1.08163	0.896	0.689	0.00048994
SCs vs PCs	Endothelial cells	FABP1	3.22346e-08	1.79643	0.432	0.054	0.000801739
SCs vs PCs	Endothelial cells	SERF2	7.53475e-08	-0.700887	0.856	0.905	0.00187404
SCs vs PCs	Endothelial cells	PTMA	7.9833e-08	-0.501281	0.992	1	0.00198561
SCs vs PCs	Endothelial cells	GNAS	1.24105e-07	1.19326	0.8	0.595	0.00308674
SCs vs PCs	Endothelial cells	LGALS3	1.31171e-07	1.6279	0.632	0.243	0.00326248
SCs vs PCs	Endothelial cells	TPT1	1.41402e-07	1.14572	0.976	0.905	0.00351696
SCs vs PCs	Endothelial cells	KLF6	1.42182e-07	1.30744	0.728	0.419	0.00353635
SCs vs PCs	Epithelial cells	TMSB10	0	-1.71504	0.953	0.991	0
SCs vs PCs	Epithelial cells	PTMA	1.09914e-276	-1.4452	0.953	0.989	2.73378e-272
SCs vs PCs	Epithelial cells	TMSB4X	8.96677e-212	-1.61828	0.963	0.985	2.23022e-207
SCs vs PCs	Epithelial cells	GOLGA4	2.56283e-194	1.52913	0.669	0.164	6.37426e-190
SCs vs PCs	Epithelial cells	FOS	1.10917e-185	1.84536	0.787	0.375	2.75873e-181
SCs vs PCs	Epithelial cells	RAB11FIP1	9.68591e-183	1.87651	0.741	0.305	2.40908e-178
SCs vs PCs	Epithelial cells	S100A6	1.09143e-175	-1.00116	0.956	0.989	2.7146e-171
SCs vs PCs	Epithelial cells	H1F0	3.9786e-173	1.32798	0.677	0.186	9.89556e-169
SCs vs PCs	Epithelial cells	GOLGB1	3.272e-164	1.47473	0.674	0.212	8.13812e-160
SCs vs PCs	Epithelial cells	CEACAM5	9.00565e-161	1.56164	0.781	0.403	2.23989e-156
SCs vs PCs	Epithelial cells	UBA52	3.03019e-160	-1.04137	0.896	0.901	7.53669e-156
SCs vs PCs	Epithelial cells	HLA-B	5.07487e-160	1.18043	0.873	0.515	1.26222e-155
SCs vs PCs	Epithelial cells	CES2	7.26007e-160	2.48176	0.563	0.124	1.80573e-155
SCs vs PCs	Epithelial cells	SEMA5A	8.13578e-160	1.49468	0.462	0.042	2.02353e-155
SCs vs PCs	Epithelial cells	ATP5F1E	5.84548e-157	-1.19666	0.862	0.873	1.45389e-152
SCs vs PCs	Epithelial cells	AC004556.3	9.0221e-156	-1.33269	0	0.257	2.24398e-151
SCs vs PCs	Epithelial cells	LGALS3	2.65144e-154	1.24849	0.926	0.685	6.59467e-150
SCs vs PCs	Epithelial cells	KAT6A	6.2396e-151	1.38992	0.525	0.1	1.55191e-146
SCs vs PCs	Epithelial cells	DYNC1LI2	6.12338e-150	0.984413	0.611	0.157	1.52301e-145
SCs vs PCs	Epithelial cells	PHKB	1.60292e-148	0.829143	0.531	0.092	3.98679e-144
SCs vs PCs	Epithelial cells	PSMF1	3.09699e-147	0.854874	0.534	0.097	7.70284e-143
SCs vs PCs	Epithelial cells	FOSB	1.402e-146	1.80274	0.651	0.22	3.48705e-142
SCs vs PCs	Epithelial cells	CDH1	1.24959e-144	1.2071	0.645	0.211	3.10798e-140
SCs vs PCs	Epithelial cells	SELENOM	5.43082e-144	1.11298	0.459	0.048	1.35075e-139
SCs vs PCs	Epithelial cells	GOLGA7	9.24427e-144	1.21928	0.555	0.133	2.29923e-139
SCs vs PCs	Epithelial cells	NSD3	4.2972e-143	0.95491	0.615	0.166	1.0688e-138
SCs vs PCs	Epithelial cells	TMED4	1.29444e-141	0.780974	0.58	0.141	3.21954e-137
SCs vs PCs	Epithelial cells	FERMT1	3.78964e-141	1.42893	0.68	0.252	9.42558e-137
SCs vs PCs	Epithelial cells	SMIM19	1.31419e-140	1.28595	0.619	0.186	3.26865e-136
SCs vs PCs	Epithelial cells	TOB1	4.51302e-140	1.13319	0.638	0.201	1.12248e-135
SCs vs PCs	Epithelial cells	KLF4	4.55362e-139	1.17962	0.596	0.156	1.13258e-134
SCs vs PCs	Epithelial cells	CSNK2A1	1.18047e-138	0.808249	0.571	0.132	2.93607e-134
SCs vs PCs	Epithelial cells	CNOT1	1.38789e-138	0.810355	0.527	0.102	3.45196e-134
SCs vs PCs	Epithelial cells	MRPL23	4.88481e-138	0.610634	0.54	0.105	1.21495e-133
SCs vs PCs	Epithelial cells	DDX17	2.06435e-136	0.934038	0.702	0.241	5.13445e-132
SCs vs PCs	Epithelial cells	LONP2	3.67312e-136	0.855982	0.528	0.11	9.13578e-132
SCs vs PCs	Epithelial cells	SLC6A8	6.21059e-136	1.61745	0.455	0.057	1.5447e-131
SCs vs PCs	Epithelial cells	AHNAK	3.37798e-135	1.36542	0.586	0.156	8.40172e-131
SCs vs PCs	Epithelial cells	HERPUD1	4.39677e-134	1.21018	0.609	0.179	1.09357e-129
SCs vs PCs	Epithelial cells	SERF2	5.43814e-134	-0.943418	0.879	0.886	1.35257e-129
SCs vs PCs	Epithelial cells	GSE1	6.12039e-134	1.04383	0.494	0.092	1.52226e-129
SCs vs PCs	Epithelial cells	PLPP5	5.49346e-133	0.682043	0.497	0.089	1.36633e-128
SCs vs PCs	Epithelial cells	ATF3	1.10726e-132	1.67765	0.632	0.236	2.75398e-128
SCs vs PCs	Epithelial cells	ZDHHC9	6.68824e-131	0.698296	0.484	0.086	1.6635e-126
SCs vs PCs	Epithelial cells	VDAC3	9.71475e-131	1.17316	0.672	0.246	2.41625e-126
SCs vs PCs	Epithelial cells	MYO1D	1.8787e-130	0.866934	0.523	0.111	4.67271e-126
SCs vs PCs	Epithelial cells	ADGRG1	8.89752e-130	0.723748	0.481	0.081	2.21299e-125
SCs vs PCs	Epithelial cells	ICA1	4.17227e-129	0.712267	0.59	0.162	1.03773e-124
SCs vs PCs	Epithelial cells	HLA-E	7.03162e-129	1.03692	0.753	0.336	1.7489e-124
SCs vs PCs	Epithelial cells	TXNIP	2.09465e-128	1.39051	0.686	0.278	5.20983e-124
SCs vs PCs	Epithelial cells	GPAT4	4.55963e-128	1.00498	0.447	0.068	1.13407e-123
SCs vs PCs	Epithelial cells	CSNK1E	5.71532e-128	0.728757	0.508	0.1	1.42152e-123
SCs vs PCs	Epithelial cells	SYNE2	1.69624e-126	0.95029	0.559	0.14	4.21888e-122
SCs vs PCs	Epithelial cells	PUM1	7.87499e-126	0.659904	0.536	0.124	1.95867e-121
SCs vs PCs	Epithelial cells	TMEM106B	1.30926e-125	0.640297	0.485	0.087	3.25639e-121
SCs vs PCs	Epithelial cells	NDUFS1	1.73351e-125	0.649835	0.497	0.096	4.31159e-121
SCs vs PCs	Epithelial cells	NORAD	2.72629e-125	0.938973	0.65	0.222	6.78083e-121
SCs vs PCs	Epithelial cells	MYH9	8.43377e-125	0.950512	0.664	0.237	2.09765e-120
SCs vs PCs	Epithelial cells	UQCRQ	1.71264e-124	-1.74399	0.706	0.745	4.25967e-120
SCs vs PCs	Epithelial cells	CMBL	2.07346e-124	0.742885	0.456	0.065	5.1571e-120
SCs vs PCs	Epithelial cells	LINC00668	4.78519e-124	0.734117	0.381	0.027	1.19017e-119
SCs vs PCs	Epithelial cells	TMPRSS4	1.37678e-123	0.944071	0.513	0.113	3.42433e-119
SCs vs PCs	Epithelial cells	WASL	1.54972e-123	0.591745	0.531	0.12	3.85447e-119
SCs vs PCs	Epithelial cells	TMEM208	2.64249e-123	0.748253	0.596	0.172	6.57239e-119
SCs vs PCs	Epithelial cells	PRKAR2A	3.26379e-123	0.790306	0.504	0.109	8.11769e-119
SCs vs PCs	Epithelial cells	ARSD	2.04966e-122	0.656886	0.463	0.076	5.09791e-118
SCs vs PCs	Epithelial cells	IL13RA1	3.00719e-122	0.739022	0.488	0.092	7.47949e-118
SCs vs PCs	Epithelial cells	PLPBP	3.25357e-121	0.499991	0.474	0.087	8.09228e-117
SCs vs PCs	Epithelial cells	MAVS	7.70943e-121	0.694664	0.431	0.063	1.91749e-116
SCs vs PCs	Epithelial cells	GAPDH	9.07878e-121	-0.851247	0.928	0.958	2.25807e-116
SCs vs PCs	Epithelial cells	PCCA	1.61296e-120	1.22236	0.44	0.068	4.01174e-116
SCs vs PCs	Epithelial cells	NIPBL	1.61986e-120	0.62072	0.531	0.123	4.02892e-116
SCs vs PCs	Epithelial cells	JUP	1.78791e-120	0.918928	0.65	0.229	4.44689e-116
SCs vs PCs	Epithelial cells	IER2	3.92456e-120	1.2614	0.752	0.373	9.76117e-116
SCs vs PCs	Epithelial cells	RTN4	9.19362e-120	0.87315	0.66	0.239	2.28664e-115
SCs vs PCs	Epithelial cells	ARCN1	1.44633e-119	0.649562	0.457	0.078	3.5973e-115
SCs vs PCs	Epithelial cells	KIF16B	1.49571e-119	0.87428	0.453	0.078	3.72013e-115
SCs vs PCs	Epithelial cells	MBTPS1	2.66912e-119	0.686503	0.464	0.08	6.63865e-115
SCs vs PCs	Epithelial cells	NUFIP2	7.06785e-119	0.728717	0.537	0.132	1.75792e-114
SCs vs PCs	Epithelial cells	IRF2BP2	7.2928e-119	0.888983	0.673	0.26	1.81387e-114
SCs vs PCs	Epithelial cells	EPRS	8.19497e-119	0.624614	0.5	0.108	2.03825e-114
SCs vs PCs	Epithelial cells	MLF1	9.78949e-119	0.566752	0.35	0.017	2.43484e-114
SCs vs PCs	Epithelial cells	ARHGAP5	1.87538e-118	0.552497	0.56	0.144	4.66444e-114
SCs vs PCs	Epithelial cells	ROCK1	2.81541e-118	0.584856	0.49	0.098	7.00248e-114
SCs vs PCs	Epithelial cells	SERINC3	3.00298e-118	0.659534	0.566	0.153	7.46901e-114
SCs vs PCs	Epithelial cells	CMIP	4.23362e-118	0.648277	0.502	0.109	1.05299e-113
SCs vs PCs	Epithelial cells	LMAN1	6.33871e-118	0.714719	0.519	0.121	1.57656e-113
SCs vs PCs	Epithelial cells	CDCP1	1.24347e-117	0.518935	0.431	0.065	3.09275e-113
SCs vs PCs	Epithelial cells	SNX5	1.29424e-117	0.641545	0.539	0.137	3.21904e-113
SCs vs PCs	Epithelial cells	SOD2	1.9307e-117	0.78065	0.614	0.19	4.80203e-113
SCs vs PCs	Epithelial cells	HSD11B2	2.53159e-117	0.808945	0.501	0.109	6.29657e-113
SCs vs PCs	Epithelial cells	XIAP	2.76229e-117	0.677231	0.525	0.131	6.87036e-113
SCs vs PCs	Epithelial cells	MBOAT2	2.91472e-117	0.582688	0.383	0.036	7.24948e-113
SCs vs PCs	Epithelial cells	PLBD1	3.18894e-117	0.734966	0.538	0.135	7.93152e-113
SCs vs PCs	Epithelial cells	IGHA2	3.97611e-117	-1.91456	0.029	0.273	9.88937e-113
SCs vs PCs	Epithelial cells	EIF2AK1	1.03518e-116	0.675711	0.573	0.161	2.57471e-112
SCs vs PCs	Epithelial cells	GNAQ	2.00439e-116	0.613157	0.48	0.092	4.98532e-112
SCs vs PCs	Epithelial cells	TMF1	2.24439e-116	0.651598	0.51	0.116	5.58225e-112
SCs vs PCs	Epithelial cells	FAM118A	2.40125e-116	0.810038	0.383	0.04	5.97238e-112
SCs vs PCs	Epithelial cells	ATP6V0D1	3.22782e-116	0.719029	0.523	0.132	8.02822e-112
SCs vs PCs	Epithelial cells	ITGA6	4.44121e-116	1.03855	0.654	0.256	1.10462e-111
SCs vs PCs	Epithelial cells	CSNK2A2	4.62128e-116	0.650444	0.397	0.046	1.14941e-111
SCs vs PCs	Epithelial cells	STX16	5.03947e-116	0.644224	0.533	0.127	1.25342e-111
SCs vs PCs	Epithelial cells	TMEM87B	6.7608e-116	0.578598	0.444	0.074	1.68155e-111
SCs vs PCs	Epithelial cells	TTC3	8.8551e-116	0.716408	0.683	0.262	2.20244e-111
SCs vs PCs	Epithelial cells	CD55	2.74089e-115	1.07483	0.615	0.188	6.81714e-111
SCs vs PCs	Epithelial cells	ATP5ME	3.39359e-115	-1.82962	0.606	0.709	8.44053e-111
SCs vs PCs	Epithelial cells	PARP4	4.50788e-115	0.632027	0.489	0.102	1.1212e-110
SCs vs PCs	Epithelial cells	GCC2	5.33637e-115	0.877052	0.626	0.207	1.32726e-110
SCs vs PCs	Epithelial cells	CGN	8.76888e-115	0.774683	0.459	0.088	2.181e-110
SCs vs PCs	Epithelial cells	MAP1LC3B	1.25007e-114	0.944443	0.604	0.203	3.10918e-110
SCs vs PCs	Epithelial cells	GLG1	1.25903e-114	0.689129	0.527	0.131	3.13147e-110
SCs vs PCs	Epithelial cells	AC020916.1	1.49089e-114	1.45466	0.581	0.203	3.70815e-110
SCs vs PCs	Epithelial cells	PPARA	6.16763e-114	0.564709	0.44	0.075	1.53401e-109
SCs vs PCs	Epithelial cells	PRXL2A	6.33243e-114	0.698123	0.557	0.156	1.575e-109
SCs vs PCs	Epithelial cells	RB1CC1	6.49376e-114	0.776342	0.514	0.127	1.61513e-109
SCs vs PCs	Epithelial cells	GATAD1	1.56884e-113	0.49881	0.472	0.095	3.90202e-109
SCs vs PCs	Epithelial cells	TGOLN2	1.76774e-113	0.889921	0.636	0.23	4.39672e-109
SCs vs PCs	Epithelial cells	EEA1	2.83048e-113	0.92956	0.503	0.127	7.03997e-109
SCs vs PCs	Epithelial cells	SLC11A2	2.88509e-113	1.44493	0.419	0.068	7.17579e-109
SCs vs PCs	Epithelial cells	DGKH	3.45431e-113	0.62308	0.436	0.075	8.59157e-109
SCs vs PCs	Epithelial cells	SCARB2	4.15138e-113	0.52364	0.455	0.086	1.03253e-108
SCs vs PCs	Epithelial cells	MED13	4.2704e-113	0.537133	0.467	0.089	1.06213e-108
SCs vs PCs	Epithelial cells	RALA	7.95957e-113	0.72267	0.574	0.177	1.9797e-108
SCs vs PCs	Epithelial cells	ZNF148	1.74552e-112	0.546479	0.467	0.092	4.34147e-108
SCs vs PCs	Epithelial cells	ATP1B1	4.00704e-112	1.10171	0.704	0.326	9.9663e-108
SCs vs PCs	Epithelial cells	CLDN4	5.94604e-112	1.09896	0.824	0.499	1.4789e-107
SCs vs PCs	Epithelial cells	RANBP2	6.76544e-112	0.657761	0.504	0.118	1.6827e-107
SCs vs PCs	Epithelial cells	IKBKB	1.41824e-111	0.837284	0.433	0.077	3.52746e-107
SCs vs PCs	Epithelial cells	COPA	1.56603e-111	0.59542	0.549	0.15	3.89504e-107
SCs vs PCs	Epithelial cells	SCAMP2	1.82377e-111	0.484967	0.463	0.092	4.53608e-107
SCs vs PCs	Epithelial cells	BRCC3	2.26742e-111	0.58752	0.42	0.069	5.63953e-107
SCs vs PCs	Epithelial cells	HLA-C	2.93796e-111	0.911995	0.828	0.477	7.30729e-107
SCs vs PCs	Epithelial cells	EIF3A	4.21653e-111	0.795896	0.677	0.289	1.04874e-106
SCs vs PCs	Epithelial cells	FMR1	4.26502e-111	0.686039	0.411	0.062	1.0608e-106
SCs vs PCs	Epithelial cells	ZNF292	7.05931e-111	0.679826	0.503	0.119	1.75579e-106
SCs vs PCs	Epithelial cells	PDCD6	7.35065e-111	0.740385	0.676	0.265	1.82825e-106
SCs vs PCs	Epithelial cells	RPN2	7.43128e-111	0.894252	0.62	0.222	1.84831e-106
SCs vs PCs	Epithelial cells	LAMP2	2.26983e-110	0.4974	0.521	0.132	5.64551e-106
SCs vs PCs	Epithelial cells	MIDN	3.15283e-110	0.97638	0.582	0.195	7.84172e-106
SCs vs PCs	Epithelial cells	NSFL1C	3.56912e-110	0.40894	0.437	0.077	8.87711e-106
SCs vs PCs	Epithelial cells	KMT2C	3.73542e-110	0.630527	0.517	0.129	9.29074e-106
SCs vs PCs	Epithelial cells	POF1B	4.66952e-110	0.610806	0.566	0.164	1.1614e-105
SCs vs PCs	Epithelial cells	THOC2	5.37642e-110	0.691012	0.604	0.195	1.33722e-105
SCs vs PCs	Epithelial cells	SEC31A	6.41068e-110	0.53598	0.471	0.097	1.59446e-105
SCs vs PCs	Epithelial cells	ARFGEF3	1.8179e-109	0.587215	0.409	0.06	4.52147e-105
SCs vs PCs	Epithelial cells	ERCC5	2.13729e-109	0.585484	0.432	0.071	5.31587e-105
SCs vs PCs	Epithelial cells	FOSL2	2.68953e-109	0.687751	0.474	0.1	6.68941e-105
SCs vs PCs	Epithelial cells	DNAJC3	3.44816e-109	0.619094	0.501	0.12	8.57627e-105
SCs vs PCs	Epithelial cells	SERINC5	3.92393e-109	0.562565	0.514	0.129	9.7596e-105
SCs vs PCs	Epithelial cells	PPP1R15B	6.07528e-109	0.579092	0.453	0.086	1.51104e-104
SCs vs PCs	Epithelial cells	LLGL2	9.61483e-109	0.872215	0.657	0.241	2.3914e-104
SCs vs PCs	Epithelial cells	DDX3X	1.64739e-108	0.79374	0.631	0.214	4.09739e-104
SCs vs PCs	Epithelial cells	MARVELD3	1.7572e-108	0.666748	0.467	0.101	4.3705e-104
SCs vs PCs	Epithelial cells	COX6B1	3.12657e-108	-1.17106	0.815	0.794	7.77641e-104
SCs vs PCs	Epithelial cells	MYADM	4.06253e-108	0.765797	0.472	0.108	1.01043e-103
SCs vs PCs	Epithelial cells	DYRK2	8.05893e-108	0.544104	0.473	0.1	2.00442e-103
SCs vs PCs	Epithelial cells	SPG7	1.0237e-107	0.742715	0.494	0.119	2.54614e-103
SCs vs PCs	Epithelial cells	ACTN4	1.12016e-107	0.896369	0.71	0.31	2.78607e-103
SCs vs PCs	Epithelial cells	CYP2S1	1.22039e-107	0.562603	0.447	0.085	3.03536e-103
SCs vs PCs	Epithelial cells	ZNF217	1.66607e-107	0.532836	0.445	0.084	4.14385e-103
SCs vs PCs	Epithelial cells	FLNB	1.91144e-107	0.704693	0.511	0.127	4.75413e-103
SCs vs PCs	Epithelial cells	MIF	2.281e-107	-0.960721	0.906	0.912	5.67331e-103
SCs vs PCs	Epithelial cells	SLC20A2	2.52718e-107	0.704797	0.377	0.049	6.28561e-103
SCs vs PCs	Epithelial cells	EIF3B	2.63005e-107	0.689439	0.56	0.162	6.54145e-103
SCs vs PCs	Epithelial cells	AKAP1	2.74033e-107	0.714101	0.536	0.158	6.81575e-103
SCs vs PCs	Epithelial cells	ARHGEF12	3.61939e-107	0.536716	0.404	0.06	9.00214e-103
SCs vs PCs	Epithelial cells	ZBTB38	3.68273e-107	0.766861	0.57	0.182	9.15969e-103
SCs vs PCs	Epithelial cells	CEP350	3.94609e-107	0.510781	0.463	0.094	9.81472e-103
SCs vs PCs	Epithelial cells	SLC35E4	4.31687e-107	0.582716	0.363	0.036	1.07369e-102
SCs vs PCs	Epithelial cells	TINAGL1	6.29463e-107	0.762713	0.484	0.114	1.5656e-102
SCs vs PCs	Epithelial cells	TRIP11	8.65658e-107	0.587596	0.418	0.07	2.15307e-102
SCs vs PCs	Epithelial cells	EIF4G3	9.8769e-107	0.548445	0.387	0.05	2.45658e-102
SCs vs PCs	Epithelial cells	CCDC47	1.14048e-106	0.564609	0.522	0.137	2.8366e-102
SCs vs PCs	Epithelial cells	CDK6	1.75501e-106	0.57767	0.432	0.076	4.36506e-102
SCs vs PCs	Epithelial cells	ZHX1	1.79249e-106	0.50381	0.399	0.06	4.45828e-102
SCs vs PCs	Epithelial cells	POLB	2.21751e-106	0.577152	0.364	0.039	5.51538e-102
SCs vs PCs	Epithelial cells	IGKC	2.34358e-106	-0.485872	0.658	0.767	5.82896e-102
SCs vs PCs	Epithelial cells	F11R	2.6756e-106	0.614498	0.57	0.169	6.65474e-102
SCs vs PCs	Epithelial cells	SAMD4B	2.87479e-106	0.461182	0.433	0.078	7.15017e-102
SCs vs PCs	Epithelial cells	PTBP3	6.1301e-106	0.70677	0.631	0.231	1.52468e-101
SCs vs PCs	Epithelial cells	EPB41L1	6.41683e-106	0.603061	0.38	0.049	1.59599e-101
SCs vs PCs	Epithelial cells	ROCK2	6.65291e-106	0.639468	0.554	0.166	1.65471e-101
SCs vs PCs	Epithelial cells	TMEM170A	2.84206e-105	0.450592	0.432	0.078	7.06877e-101
SCs vs PCs	Epithelial cells	HMGCS2	3.8376e-105	1.25962	0.466	0.115	9.54487e-101
SCs vs PCs	Epithelial cells	ZNF638	4.30937e-105	0.534723	0.512	0.126	1.07183e-100
SCs vs PCs	Epithelial cells	YIPF4	5.04459e-105	0.476027	0.557	0.166	1.25469e-100
SCs vs PCs	Epithelial cells	TMEM230	5.54779e-105	0.534609	0.604	0.205	1.37985e-100
SCs vs PCs	Epithelial cells	APP	6.37691e-105	0.803461	0.667	0.261	1.58606e-100
SCs vs PCs	Epithelial cells	ACOX1	6.39322e-105	0.47387	0.477	0.112	1.59012e-100
SCs vs PCs	Epithelial cells	DSP	6.97283e-105	0.967988	0.685	0.302	1.73428e-100
SCs vs PCs	Epithelial cells	RHOB	8.74904e-105	1.00861	0.612	0.23	2.17606e-100
SCs vs PCs	Epithelial cells	EBLN3P	1.62826e-104	0.452476	0.507	0.126	4.0498e-100
SCs vs PCs	Epithelial cells	PDXK	2.08178e-104	0.638781	0.597	0.197	5.17781e-100
SCs vs PCs	Epithelial cells	RIOK3	2.1363e-104	0.700195	0.511	0.132	5.31341e-100
SCs vs PCs	Epithelial cells	RBCK1	2.76572e-104	0.575229	0.611	0.203	6.87891e-100
SCs vs PCs	Epithelial cells	LIMS1	3.36577e-104	0.375845	0.486	0.116	8.37133e-100
SCs vs PCs	Epithelial cells	LMNA	3.42759e-104	0.83439	0.767	0.398	8.52509e-100
SCs vs PCs	Epithelial cells	GOT2	7.05443e-104	0.541981	0.407	0.07	1.75458e-99
SCs vs PCs	Epithelial cells	RSPRY1	8.87969e-104	0.459685	0.381	0.052	2.20856e-99
SCs vs PCs	Epithelial cells	TST	9.96844e-104	0.745545	0.642	0.243	2.47935e-99
SCs vs PCs	Epithelial cells	NAE1	1.23729e-103	0.4322	0.483	0.11	3.07739e-99
SCs vs PCs	Epithelial cells	HTATSF1	1.33166e-103	0.293095	0.483	0.112	3.31209e-99
SCs vs PCs	Epithelial cells	ARMCX3	1.85636e-103	0.470258	0.484	0.114	4.61713e-99
SCs vs PCs	Epithelial cells	PIGT	3.82632e-103	0.595848	0.582	0.187	9.51682e-99
SCs vs PCs	Epithelial cells	GOSR1	3.89203e-103	0.469258	0.432	0.081	9.68026e-99
SCs vs PCs	Epithelial cells	SPTBN1	7.83582e-103	0.777277	0.641	0.251	1.94892e-98
SCs vs PCs	Epithelial cells	CIAO1	7.88811e-103	0.411291	0.507	0.132	1.96193e-98
SCs vs PCs	Epithelial cells	FUT3	7.8945e-103	0.570309	0.444	0.089	1.96352e-98
SCs vs PCs	Epithelial cells	KIF3B	8.37064e-103	0.475069	0.457	0.1	2.08195e-98
SCs vs PCs	Epithelial cells	BECN1	8.54595e-103	0.521184	0.496	0.124	2.12555e-98
SCs vs PCs	Epithelial cells	ZNF703	8.89139e-103	0.73994	0.599	0.212	2.21147e-98
SCs vs PCs	Epithelial cells	ZFP36	1.45159e-102	1.05414	0.646	0.264	3.61039e-98
SCs vs PCs	Epithelial cells	GSN	1.98094e-102	0.976355	0.547	0.169	4.927e-98
SCs vs PCs	Epithelial cells	MDM4	2.03923e-102	0.458247	0.475	0.104	5.07197e-98
SCs vs PCs	Epithelial cells	POLR2C	2.0393e-102	0.521816	0.466	0.108	5.07215e-98
SCs vs PCs	Epithelial cells	AP1G1	2.15252e-102	0.456247	0.39	0.058	5.35374e-98
SCs vs PCs	Epithelial cells	PLAGL2	2.23353e-102	0.602409	0.383	0.057	5.55522e-98
SCs vs PCs	Epithelial cells	COPB2	2.29095e-102	0.493677	0.531	0.148	5.69804e-98
SCs vs PCs	Epithelial cells	STAG2	2.48869e-102	0.564229	0.512	0.138	6.18988e-98
SCs vs PCs	Epithelial cells	MYO5B	2.59563e-102	0.566639	0.433	0.087	6.45586e-98
SCs vs PCs	Epithelial cells	BPTF	2.73225e-102	0.575201	0.575	0.177	6.79566e-98
SCs vs PCs	Epithelial cells	PPP4R3B	3.3069e-102	0.528094	0.479	0.112	8.22491e-98
SCs vs PCs	Epithelial cells	ZC3H18	3.36442e-102	0.604618	0.444	0.093	8.36799e-98
SCs vs PCs	Epithelial cells	HLA-A	3.47929e-102	0.826034	0.889	0.589	8.65369e-98
SCs vs PCs	Epithelial cells	KIDINS220	3.83031e-102	0.508391	0.432	0.083	9.52676e-98
SCs vs PCs	Epithelial cells	PDZD8	4.84091e-102	0.534544	0.5	0.128	1.20403e-97
SCs vs PCs	Epithelial cells	MRPS30	5.47159e-102	0.484618	0.473	0.108	1.36089e-97
SCs vs PCs	Epithelial cells	COPS5	5.51945e-102	0.47468	0.533	0.148	1.3728e-97
SCs vs PCs	Epithelial cells	CHDH	6.86053e-102	0.582437	0.429	0.083	1.70635e-97
SCs vs PCs	Epithelial cells	MAP3K2	9.85728e-102	0.414046	0.453	0.098	2.4517e-97
SCs vs PCs	Epithelial cells	PRPF40A	9.86807e-102	0.636684	0.644	0.249	2.45439e-97
SCs vs PCs	Epithelial cells	SLC4A1AP	1.30204e-101	0.491389	0.362	0.045	3.23845e-97
SCs vs PCs	Epithelial cells	TNRC6B	1.6307e-101	0.522464	0.521	0.14	4.05587e-97
SCs vs PCs	Epithelial cells	NBR1	2.03012e-101	0.488008	0.465	0.1	5.04931e-97
SCs vs PCs	Epithelial cells	KMT2A	2.79921e-101	0.552039	0.46	0.102	6.9622e-97
SCs vs PCs	Epithelial cells	HDDC2	3.1662e-101	0.331145	0.428	0.081	7.87497e-97
SCs vs PCs	Epithelial cells	PGRMC1	3.21197e-101	0.619578	0.621	0.232	7.98882e-97
SCs vs PCs	Epithelial cells	WDR82	3.39068e-101	0.429379	0.418	0.075	8.43329e-97
SCs vs PCs	Epithelial cells	COBL	4.79443e-101	0.576759	0.37	0.049	1.19247e-96
SCs vs PCs	Epithelial cells	BCLAF1	4.9958e-101	0.505387	0.574	0.179	1.24256e-96
SCs vs PCs	Epithelial cells	SLC25A36	5.82435e-101	0.398691	0.506	0.129	1.44863e-96
SCs vs PCs	Epithelial cells	ITGB4	7.95234e-101	0.655773	0.553	0.162	1.97791e-96
SCs vs PCs	Epithelial cells	MAN1A2	9.55265e-101	0.454468	0.43	0.085	2.37593e-96
SCs vs PCs	Epithelial cells	PPP1CB	1.03265e-100	0.629735	0.663	0.259	2.5684e-96
SCs vs PCs	Epithelial cells	MUC13	1.21035e-100	0.372612	0.685	0.265	3.01038e-96
SCs vs PCs	Epithelial cells	TAOK1	1.48041e-100	0.476584	0.419	0.076	3.68208e-96
SCs vs PCs	Epithelial cells	TPR	1.86347e-100	0.626156	0.595	0.198	4.63483e-96
SCs vs PCs	Epithelial cells	IFT57	1.86783e-100	0.495532	0.471	0.11	4.64567e-96
SCs vs PCs	Epithelial cells	ADGRE5	3.14132e-100	0.56696	0.444	0.095	7.8131e-96
SCs vs PCs	Epithelial cells	SRPRB	3.55713e-100	0.515151	0.443	0.092	8.84729e-96
SCs vs PCs	Epithelial cells	HLA-F	3.68763e-100	0.575381	0.516	0.136	9.17186e-96
SCs vs PCs	Epithelial cells	CDK13	4.2315e-100	0.484714	0.469	0.108	1.05246e-95
SCs vs PCs	Epithelial cells	SLC5A3	7.54313e-100	0.743147	0.464	0.11	1.87613e-95
SCs vs PCs	Epithelial cells	ARHGAP4	7.54698e-100	0.625615	0.296	0.011	1.87709e-95
SCs vs PCs	Epithelial cells	CAMK2N1	7.59945e-100	0.7455	0.558	0.175	1.89013e-95
SCs vs PCs	Epithelial cells	GOPC	8.20195e-100	0.423729	0.434	0.089	2.03999e-95
SCs vs PCs	Epithelial cells	PDCD6IP	8.69772e-100	0.494553	0.553	0.166	2.1633e-95
SCs vs PCs	Epithelial cells	MAP4	8.97298e-100	0.516441	0.498	0.131	2.23176e-95
SCs vs PCs	Epithelial cells	SF3B3	9.01453e-100	0.465919	0.452	0.099	2.24209e-95
SCs vs PCs	Epithelial cells	MTR	9.26565e-100	0.477306	0.319	0.023	2.30455e-95
SCs vs PCs	Epithelial cells	MALSU1	9.31342e-100	0.453694	0.492	0.126	2.31643e-95
SCs vs PCs	Epithelial cells	DDX42	1.06381e-99	0.565041	0.456	0.105	2.64591e-95
SCs vs PCs	Epithelial cells	APRT	1.07978e-99	0.926669	0.773	0.395	2.68564e-95
SCs vs PCs	Epithelial cells	ANKRD11	1.08453e-99	0.912677	0.603	0.221	2.69744e-95
SCs vs PCs	Epithelial cells	ARHGEF5	1.25026e-99	0.652744	0.436	0.089	3.10964e-95
SCs vs PCs	Epithelial cells	HSPA5	2.07032e-99	0.928516	0.667	0.272	5.14929e-95
SCs vs PCs	Epithelial cells	NFAT5	3.31295e-99	0.586595	0.474	0.115	8.23997e-95
SCs vs PCs	Epithelial cells	RTCB	3.60655e-99	0.477975	0.459	0.102	8.9702e-95
SCs vs PCs	Epithelial cells	NTPCR	3.87615e-99	0.408008	0.477	0.116	9.64075e-95
SCs vs PCs	Epithelial cells	SRSF6	4.88962e-99	0.424539	0.525	0.143	1.21615e-94
SCs vs PCs	Epithelial cells	KPNB1	5.39196e-99	0.579595	0.565	0.18	1.34109e-94
SCs vs PCs	Epithelial cells	PAFAH1B2	5.77586e-99	0.353849	0.394	0.062	1.43657e-94
SCs vs PCs	Epithelial cells	MAT2A	6.27668e-99	0.615055	0.504	0.137	1.56113e-94
SCs vs PCs	Epithelial cells	GARS	6.31476e-99	0.407114	0.445	0.097	1.57061e-94
SCs vs PCs	Epithelial cells	BIRC6	6.63954e-99	0.535809	0.506	0.136	1.65139e-94
SCs vs PCs	Epithelial cells	COL16A1	7.40843e-99	1.55346	0.316	0.024	1.84262e-94
SCs vs PCs	Epithelial cells	MED10	8.40692e-99	0.589772	0.533	0.158	2.09097e-94
SCs vs PCs	Epithelial cells	CASK	1.05955e-98	0.481329	0.403	0.07	2.63532e-94
SCs vs PCs	Epithelial cells	PCMTD1	1.15756e-98	0.420671	0.509	0.129	2.87908e-94
SCs vs PCs	Epithelial cells	LRRC75A	1.71585e-98	0.438704	0.397	0.064	4.26767e-94
SCs vs PCs	Epithelial cells	CASC4	1.75948e-98	0.443443	0.45	0.1	4.37619e-94
SCs vs PCs	Epithelial cells	PRKDC	1.98925e-98	0.702972	0.553	0.177	4.94766e-94
SCs vs PCs	Epithelial cells	AHCYL1	2.22858e-98	0.471137	0.5	0.128	5.54293e-94
SCs vs PCs	Epithelial cells	CLPTM1L	2.51356e-98	0.497916	0.442	0.097	6.25173e-94
SCs vs PCs	Epithelial cells	TNRC18	2.85058e-98	0.495699	0.434	0.088	7.08996e-94
SCs vs PCs	Epithelial cells	GCSH	2.85841e-98	0.516289	0.465	0.11	7.10943e-94
SCs vs PCs	Epithelial cells	BRWD1	2.87288e-98	0.32587	0.451	0.094	7.14543e-94
SCs vs PCs	Epithelial cells	REST	3.20663e-98	0.479586	0.438	0.094	7.97554e-94
SCs vs PCs	Epithelial cells	FOXO3	3.55039e-98	0.515112	0.457	0.105	8.83053e-94
SCs vs PCs	Epithelial cells	MIA3	4.83838e-98	0.603821	0.479	0.116	1.2034e-93
SCs vs PCs	Epithelial cells	PTPRF	5.50203e-98	0.566085	0.564	0.176	1.36846e-93
SCs vs PCs	Epithelial cells	UFL1	6.22285e-98	0.467004	0.404	0.071	1.54775e-93
SCs vs PCs	Epithelial cells	OXR1	7.41622e-98	0.533913	0.425	0.086	1.84456e-93
SCs vs PCs	Epithelial cells	ARHGAP32	8.44346e-98	0.628591	0.425	0.09	2.10006e-93
SCs vs PCs	Epithelial cells	NOP56	8.76411e-98	0.621426	0.589	0.202	2.17981e-93
SCs vs PCs	Epithelial cells	XRCC5	8.99807e-98	0.60208	0.66	0.266	2.238e-93
SCs vs PCs	Epithelial cells	VSNL1	1.13851e-97	0.771312	0.393	0.07	2.83169e-93
SCs vs PCs	Epithelial cells	HIST1H1C	1.16917e-97	0.58986	0.479	0.118	2.90797e-93
SCs vs PCs	Epithelial cells	PLCB4	1.65271e-97	0.855832	0.527	0.163	4.11062e-93
SCs vs PCs	Epithelial cells	PABPC1	1.73377e-97	0.839881	0.86	0.602	4.31224e-93
SCs vs PCs	Epithelial cells	RRP1B	1.83556e-97	0.327604	0.395	0.067	4.5654e-93
SCs vs PCs	Epithelial cells	TNS3	2.57986e-97	0.562378	0.366	0.052	6.41663e-93
SCs vs PCs	Epithelial cells	JPX	3.03125e-97	0.418155	0.527	0.146	7.53932e-93
SCs vs PCs	Epithelial cells	PPP2R5E	4.52566e-97	0.493512	0.468	0.112	1.12562e-92
SCs vs PCs	Epithelial cells	SEC63	7.69284e-97	0.375671	0.475	0.116	1.91336e-92
SCs vs PCs	Epithelial cells	SUMF2	7.91735e-97	0.387981	0.514	0.138	1.9692e-92
SCs vs PCs	Epithelial cells	CD81	9.18457e-97	0.650241	0.576	0.192	2.28439e-92
SCs vs PCs	Epithelial cells	HIPK2	1.09245e-96	0.390102	0.367	0.051	2.71713e-92
SCs vs PCs	Epithelial cells	USP10	1.73682e-96	0.488242	0.45	0.103	4.31981e-92
SCs vs PCs	Epithelial cells	WIPF2	1.78339e-96	0.505186	0.428	0.091	4.43565e-92
SCs vs PCs	Epithelial cells	MON1B	2.70899e-96	0.405182	0.362	0.05	6.73781e-92
SCs vs PCs	Epithelial cells	ARFGEF2	3.16267e-96	0.362983	0.395	0.068	7.86619e-92
SCs vs PCs	Epithelial cells	ARFGAP3	3.27629e-96	0.548437	0.36	0.052	8.1488e-92
SCs vs PCs	Epithelial cells	CLTC	3.59486e-96	0.38494	0.562	0.177	8.94114e-92
SCs vs PCs	Epithelial cells	SNHG15	3.62159e-96	0.465794	0.485	0.127	9.00761e-92
SCs vs PCs	Epithelial cells	RTL8A	3.73839e-96	0.443995	0.427	0.086	9.29812e-92
SCs vs PCs	Epithelial cells	REXO2	4.0945e-96	0.384922	0.557	0.173	1.01839e-91
SCs vs PCs	Epithelial cells	COQ9	4.54018e-96	0.394063	0.413	0.083	1.12923e-91
SCs vs PCs	Epithelial cells	EI24	4.59428e-96	0.3499	0.531	0.155	1.14269e-91
SCs vs PCs	Epithelial cells	PRDX4	4.62084e-96	0.613749	0.574	0.185	1.1493e-91
SCs vs PCs	Epithelial cells	PRAC1	6.03759e-96	-2.18754	0.376	0.57	1.50167e-91
SCs vs PCs	Epithelial cells	CXXC5	6.26856e-96	0.470902	0.464	0.111	1.55912e-91
SCs vs PCs	Epithelial cells	SLC3A2	8.18137e-96	0.610936	0.538	0.161	2.03487e-91
SCs vs PCs	Epithelial cells	TPT1	1.18428e-95	0.702581	0.979	0.924	2.94553e-91
SCs vs PCs	Epithelial cells	TIPARP	1.28725e-95	0.549732	0.396	0.072	3.20165e-91
SCs vs PCs	Epithelial cells	NAPRT	1.30638e-95	0.625575	0.543	0.172	3.24922e-91
SCs vs PCs	Epithelial cells	ADNP	1.36121e-95	0.387995	0.458	0.109	3.38561e-91
SCs vs PCs	Epithelial cells	EZR	1.82914e-95	0.768571	0.681	0.281	4.54944e-91
SCs vs PCs	Epithelial cells	TUG1	2.119e-95	0.361688	0.506	0.133	5.27038e-91
SCs vs PCs	Epithelial cells	VPS13C	2.55826e-95	0.567346	0.437	0.094	6.36291e-91
SCs vs PCs	Epithelial cells	SSR3	3.08743e-95	0.616464	0.637	0.249	7.67906e-91
SCs vs PCs	Epithelial cells	AKAP13	3.25228e-95	0.642146	0.572	0.188	8.08906e-91
SCs vs PCs	Epithelial cells	DSC2	5.46938e-95	0.690911	0.519	0.15	1.36034e-90
SCs vs PCs	Epithelial cells	TRIB1	5.55018e-95	0.615724	0.486	0.13	1.38044e-90
SCs vs PCs	Epithelial cells	HSP90B1	5.89422e-95	0.947964	0.74	0.374	1.46601e-90
SCs vs PCs	Epithelial cells	KPNA6	7.0155e-95	0.345205	0.359	0.049	1.74489e-90
SCs vs PCs	Epithelial cells	ESF1	7.12976e-95	0.46752	0.462	0.11	1.77331e-90
SCs vs PCs	Epithelial cells	RALGAPA2	7.25163e-95	0.563884	0.4	0.075	1.80363e-90
SCs vs PCs	Epithelial cells	TTC37	7.81241e-95	0.365334	0.389	0.064	1.9431e-90
SCs vs PCs	Epithelial cells	LSM1	7.84874e-95	0.330353	0.487	0.126	1.95214e-90
SCs vs PCs	Epithelial cells	ASH1L	1.04497e-94	0.49305	0.556	0.171	2.59905e-90
SCs vs PCs	Epithelial cells	PBRM1	1.05253e-94	0.468745	0.436	0.094	2.61785e-90
SCs vs PCs	Epithelial cells	LRRFIP2	1.06061e-94	0.444893	0.456	0.108	2.63796e-90
SCs vs PCs	Epithelial cells	C1GALT1	1.36753e-94	0.419887	0.424	0.088	3.40133e-90
SCs vs PCs	Epithelial cells	XPO1	1.61756e-94	0.438614	0.498	0.134	4.02321e-90
SCs vs PCs	Epithelial cells	UBE4A	1.92348e-94	0.427447	0.329	0.036	4.78409e-90
SCs vs PCs	Epithelial cells	RIF1	2.77033e-94	0.355424	0.468	0.113	6.89036e-90
SCs vs PCs	Epithelial cells	KARS	2.98732e-94	0.436158	0.537	0.161	7.43007e-90
SCs vs PCs	Epithelial cells	VPS41	3.24873e-94	0.455431	0.355	0.05	8.08024e-90
SCs vs PCs	Epithelial cells	IRAK1	3.78291e-94	0.588667	0.475	0.121	9.40886e-90
SCs vs PCs	Epithelial cells	ARHGAP18	4.2543e-94	0.401351	0.394	0.073	1.05813e-89
SCs vs PCs	Epithelial cells	ATP6AP1	4.58762e-94	0.406925	0.523	0.148	1.14103e-89
SCs vs PCs	Epithelial cells	EPB41L4B	4.59704e-94	0.474693	0.427	0.093	1.14338e-89
SCs vs PCs	Epithelial cells	PLEC	5.41722e-94	0.796738	0.566	0.182	1.34737e-89
SCs vs PCs	Epithelial cells	EDEM3	6.2055e-94	0.442085	0.366	0.055	1.54343e-89
SCs vs PCs	Epithelial cells	SRSF4	7.49371e-94	0.440817	0.498	0.137	1.86384e-89
SCs vs PCs	Epithelial cells	BBX	8.47613e-94	0.497402	0.475	0.122	2.10818e-89
SCs vs PCs	Epithelial cells	ZNF644	1.119e-93	0.448877	0.476	0.121	2.78318e-89
SCs vs PCs	Epithelial cells	ATP6AP2	1.13525e-93	0.323845	0.527	0.16	2.8236e-89
SCs vs PCs	Epithelial cells	NPEPPS	1.24594e-93	0.487115	0.475	0.122	3.09891e-89
SCs vs PCs	Epithelial cells	PTPN11	1.25752e-93	0.433421	0.427	0.092	3.12771e-89
SCs vs PCs	Epithelial cells	NCKAP1	1.41188e-93	0.437158	0.492	0.134	3.51162e-89
SCs vs PCs	Epithelial cells	CFAP298	1.59262e-93	0.377259	0.544	0.163	3.96118e-89
SCs vs PCs	Epithelial cells	VPS35	1.69684e-93	0.612777	0.63	0.251	4.22037e-89
SCs vs PCs	Epithelial cells	SLPI	1.90327e-93	0.930721	0.566	0.205	4.73381e-89
SCs vs PCs	Epithelial cells	ATP8B1	1.95185e-93	0.452565	0.47	0.118	4.85465e-89
SCs vs PCs	Epithelial cells	SERINC2	2.09658e-93	0.493539	0.59	0.197	5.21462e-89
SCs vs PCs	Epithelial cells	ORMDL1	2.29866e-93	0.330339	0.471	0.116	5.71722e-89
SCs vs PCs	Epithelial cells	SEC11C	2.37152e-93	0.508661	0.533	0.157	5.89845e-89
SCs vs PCs	Epithelial cells	GABRE	2.40742e-93	0.65421	0.337	0.041	5.98774e-89
SCs vs PCs	Epithelial cells	BEX2	2.45661e-93	0.483918	0.271	0.006	6.11007e-89
SCs vs PCs	Epithelial cells	ITPA	2.79245e-93	0.512634	0.498	0.14	6.94538e-89
SCs vs PCs	Epithelial cells	CERT1	2.90926e-93	0.4096	0.356	0.051	7.23592e-89
SCs vs PCs	Epithelial cells	DKC1	2.92387e-93	0.539165	0.552	0.181	7.27224e-89
SCs vs PCs	Epithelial cells	TAX1BP1	3.19443e-93	0.57871	0.669	0.286	7.94517e-89
SCs vs PCs	Epithelial cells	TMPRSS2	3.33741e-93	0.472784	0.512	0.143	8.30081e-89
SCs vs PCs	Epithelial cells	SIPA1L2	5.44091e-93	0.503708	0.284	0.014	1.35326e-88
SCs vs PCs	Epithelial cells	PTTG1IP	5.58477e-93	0.580891	0.582	0.2	1.38904e-88
SCs vs PCs	Epithelial cells	NCOA4	6.06951e-93	0.368287	0.474	0.123	1.50961e-88
SCs vs PCs	Epithelial cells	ZDHHC3	6.7497e-93	0.469055	0.497	0.136	1.67879e-88
SCs vs PCs	Epithelial cells	FAM199X	7.34388e-93	0.417677	0.384	0.067	1.82657e-88
SCs vs PCs	Epithelial cells	CYFIP1	7.69707e-93	0.400066	0.407	0.079	1.91441e-88
SCs vs PCs	Epithelial cells	SDC4	7.98891e-93	0.668435	0.59	0.206	1.987e-88
SCs vs PCs	Epithelial cells	INAVA	8.86927e-93	0.511097	0.454	0.116	2.20596e-88
SCs vs PCs	Epithelial cells	SNHG17	9.38156e-93	0.494602	0.508	0.145	2.33338e-88
SCs vs PCs	Epithelial cells	MYO1E	9.66405e-93	0.47436	0.414	0.086	2.40364e-88
SCs vs PCs	Epithelial cells	CMTM4	9.69561e-93	0.472519	0.361	0.057	2.41149e-88
SCs vs PCs	Epithelial cells	SMARCC1	1.01041e-92	0.595765	0.576	0.203	2.51309e-88
SCs vs PCs	Epithelial cells	GALNT3	1.08008e-92	0.44069	0.546	0.172	2.68638e-88
SCs vs PCs	Epithelial cells	CCT6A	1.18662e-92	0.691519	0.652	0.272	2.95137e-88
SCs vs PCs	Epithelial cells	IL10RB	1.28788e-92	0.488984	0.427	0.095	3.20321e-88
SCs vs PCs	Epithelial cells	C11orf1	1.32915e-92	0.318926	0.409	0.08	3.30586e-88
SCs vs PCs	Epithelial cells	SLC1A5	1.36541e-92	0.471401	0.49	0.134	3.39604e-88
SCs vs PCs	Epithelial cells	ALG5	1.53616e-92	0.299535	0.505	0.14	3.82073e-88
SCs vs PCs	Epithelial cells	UBA2	1.57143e-92	0.3395	0.49	0.127	3.90846e-88
SCs vs PCs	Epithelial cells	PCSK7	1.6657e-92	0.660461	0.499	0.145	4.14294e-88
SCs vs PCs	Epithelial cells	CXADR	1.67512e-92	0.660439	0.597	0.224	4.16636e-88
SCs vs PCs	Epithelial cells	PITPNB	1.75098e-92	0.38851	0.417	0.087	4.35504e-88
SCs vs PCs	Epithelial cells	UBE2G2	2.73799e-92	0.489855	0.416	0.086	6.80993e-88
SCs vs PCs	Epithelial cells	SLC2A1	2.79995e-92	0.858952	0.364	0.06	6.96403e-88
SCs vs PCs	Epithelial cells	EEF1D	2.81061e-92	-1.26965	0.837	0.802	6.99055e-88
SCs vs PCs	Epithelial cells	ACAP2	3.50196e-92	0.384354	0.481	0.123	8.71007e-88
SCs vs PCs	Epithelial cells	CERS6	3.61754e-92	0.503885	0.496	0.142	8.99755e-88
SCs vs PCs	Epithelial cells	SERPINB6	6.94658e-92	0.510849	0.597	0.21	1.72775e-87
SCs vs PCs	Epithelial cells	ATG3	7.11619e-92	0.404304	0.516	0.146	1.76994e-87
SCs vs PCs	Epithelial cells	PDCD4	7.63803e-92	0.457744	0.577	0.195	1.89973e-87
SCs vs PCs	Epithelial cells	EMD	9.23771e-92	0.352011	0.505	0.146	2.2976e-87
SCs vs PCs	Epithelial cells	UCHL3	9.64292e-92	0.375047	0.564	0.192	2.39839e-87
SCs vs PCs	Epithelial cells	UBE3A	1.04362e-91	0.411458	0.467	0.12	2.59568e-87
SCs vs PCs	Epithelial cells	CTSZ	1.08474e-91	0.430217	0.528	0.158	2.69795e-87
SCs vs PCs	Epithelial cells	NIPSNAP2	1.16579e-91	0.322286	0.474	0.12	2.89954e-87
SCs vs PCs	Epithelial cells	PNN	1.36436e-91	0.622501	0.631	0.239	3.39344e-87
SCs vs PCs	Epithelial cells	ZNF326	1.4714e-91	0.458879	0.482	0.126	3.65966e-87
SCs vs PCs	Epithelial cells	SPTAN1	1.49328e-91	0.772974	0.57	0.209	3.7141e-87
SCs vs PCs	Epithelial cells	TGIF1	1.58934e-91	0.415475	0.602	0.214	3.953e-87
SCs vs PCs	Epithelial cells	NFIX	1.67124e-91	0.500542	0.459	0.116	4.15671e-87
SCs vs PCs	Epithelial cells	RRBP1	1.74081e-91	0.854161	0.708	0.341	4.32973e-87
SCs vs PCs	Epithelial cells	TMEM123	2.25202e-91	0.508304	0.652	0.266	5.60122e-87
SCs vs PCs	Epithelial cells	ENAH	2.32659e-91	0.468619	0.448	0.107	5.78669e-87
SCs vs PCs	Epithelial cells	DDR1	2.81806e-91	0.497076	0.494	0.143	7.00907e-87
SCs vs PCs	Epithelial cells	FOXP1	4.06689e-91	0.618261	0.606	0.226	1.01152e-86
SCs vs PCs	Epithelial cells	CANX	4.42808e-91	0.636597	0.66	0.273	1.10135e-86
SCs vs PCs	Epithelial cells	ARID4B	4.45436e-91	0.361198	0.511	0.142	1.10789e-86
SCs vs PCs	Epithelial cells	FUCA2	5.58248e-91	0.268697	0.438	0.099	1.38847e-86
SCs vs PCs	Epithelial cells	LRRC58	6.3346e-91	0.418581	0.434	0.099	1.57554e-86
SCs vs PCs	Epithelial cells	KDM5B	7.18701e-91	0.515986	0.551	0.174	1.78755e-86
SCs vs PCs	Epithelial cells	EGR1	8.17179e-91	1.13518	0.551	0.209	2.03249e-86
SCs vs PCs	Epithelial cells	TMOD3	8.39042e-91	0.393544	0.525	0.159	2.08687e-86
SCs vs PCs	Epithelial cells	CFLAR	9.30179e-91	0.515701	0.537	0.169	2.31354e-86
SCs vs PCs	Epithelial cells	AFTPH	9.51399e-91	0.312248	0.449	0.108	2.36632e-86
SCs vs PCs	Epithelial cells	ATP2C2	1.02319e-90	0.614621	0.416	0.089	2.54487e-86
SCs vs PCs	Epithelial cells	TRMT6	1.32551e-90	0.292507	0.354	0.054	3.29681e-86
SCs vs PCs	Epithelial cells	VMP1	1.36398e-90	0.813367	0.666	0.289	3.39249e-86
SCs vs PCs	Epithelial cells	KLHL24	1.45316e-90	0.423182	0.42	0.089	3.61429e-86
SCs vs PCs	Epithelial cells	TERF2IP	1.82215e-90	0.485208	0.512	0.15	4.53205e-86
SCs vs PCs	Epithelial cells	MFSD6	1.87828e-90	0.378434	0.348	0.049	4.67165e-86
SCs vs PCs	Epithelial cells	PNISR	2.13412e-90	0.624998	0.6	0.217	5.30798e-86
SCs vs PCs	Epithelial cells	DSG2	2.82942e-90	0.62949	0.609	0.234	7.03732e-86
SCs vs PCs	Epithelial cells	CACUL1	2.84131e-90	0.313228	0.419	0.089	7.0669e-86
SCs vs PCs	Epithelial cells	PPP1R12A	3.05346e-90	0.322662	0.481	0.126	7.59457e-86
SCs vs PCs	Epithelial cells	ATXN7L3B	4.17088e-90	0.350999	0.469	0.12	1.03738e-85
SCs vs PCs	Epithelial cells	ATP2A2	4.42943e-90	0.47849	0.503	0.14	1.10169e-85
SCs vs PCs	Epithelial cells	RAD50	4.89124e-90	0.416087	0.479	0.129	1.21655e-85
SCs vs PCs	Epithelial cells	EHF	5.02083e-90	0.585175	0.592	0.211	1.24878e-85
SCs vs PCs	Epithelial cells	NKTR	7.82507e-90	0.661081	0.553	0.18	1.94625e-85
SCs vs PCs	Epithelial cells	FBRS	8.3011e-90	0.420882	0.37	0.062	2.06465e-85
SCs vs PCs	Epithelial cells	ACTN1	9.44109e-90	0.403128	0.515	0.151	2.34819e-85
SCs vs PCs	Epithelial cells	NELFCD	9.77344e-90	0.520966	0.503	0.145	2.43085e-85
SCs vs PCs	Epithelial cells	CD2AP	1.17161e-89	0.458398	0.576	0.197	2.91403e-85
SCs vs PCs	Epithelial cells	SNX6	1.24477e-89	0.352647	0.557	0.18	3.09599e-85
SCs vs PCs	Epithelial cells	DNAJA2	1.3355e-89	0.451211	0.554	0.183	3.32165e-85
SCs vs PCs	Epithelial cells	IDS	1.48897e-89	0.769165	0.461	0.123	3.70337e-85
SCs vs PCs	Epithelial cells	HIST1H2AC	1.52555e-89	0.587245	0.486	0.135	3.79436e-85
SCs vs PCs	Epithelial cells	PRRC2C	1.539e-89	0.69543	0.695	0.323	3.82781e-85
SCs vs PCs	Epithelial cells	HUWE1	1.87408e-89	0.478313	0.438	0.102	4.66122e-85
SCs vs PCs	Epithelial cells	HNF4A	2.32779e-89	0.430225	0.526	0.166	5.78967e-85
SCs vs PCs	Epithelial cells	WSB1	2.74484e-89	0.643043	0.545	0.181	6.82697e-85
SCs vs PCs	Epithelial cells	ARID1B	2.76362e-89	0.461587	0.504	0.148	6.87367e-85
SCs vs PCs	Epithelial cells	BCAP31	2.92813e-89	0.554819	0.675	0.291	7.28283e-85
SCs vs PCs	Epithelial cells	KCNQ1OT1	3.46871e-89	0.899649	0.436	0.111	8.62736e-85
SCs vs PCs	Epithelial cells	PRRC2B	3.65431e-89	0.376593	0.463	0.118	9.089e-85
SCs vs PCs	Epithelial cells	HM13	4.13254e-89	0.412565	0.579	0.201	1.02785e-84
SCs vs PCs	Epithelial cells	ZNF106	4.49351e-89	0.460866	0.482	0.133	1.11763e-84
SCs vs PCs	Epithelial cells	JUND	5.27072e-89	0.781821	0.741	0.366	1.31093e-84
SCs vs PCs	Epithelial cells	PNPLA2	5.60435e-89	0.539223	0.48	0.129	1.39391e-84
SCs vs PCs	Epithelial cells	HTATIP2	5.62514e-89	0.35108	0.525	0.163	1.39909e-84
SCs vs PCs	Epithelial cells	ZNF131	5.69765e-89	0.441367	0.432	0.103	1.41712e-84
SCs vs PCs	Epithelial cells	KCNK6	7.09524e-89	0.487879	0.397	0.08	1.76473e-84
SCs vs PCs	Epithelial cells	NKAP	7.24482e-89	0.355025	0.481	0.133	1.80193e-84
SCs vs PCs	Epithelial cells	RAB14	7.50541e-89	0.326685	0.527	0.167	1.86674e-84
SCs vs PCs	Epithelial cells	DBNDD2	7.62135e-89	0.331811	0.585	0.203	1.89558e-84
SCs vs PCs	Epithelial cells	VPS36	8.27945e-89	0.270768	0.57	0.188	2.05926e-84
SCs vs PCs	Epithelial cells	FAM192A	8.67908e-89	0.364535	0.442	0.108	2.15866e-84
SCs vs PCs	Epithelial cells	PHF20L1	8.78062e-89	0.487022	0.475	0.128	2.18392e-84
SCs vs PCs	Epithelial cells	MED1	8.8106e-89	0.290093	0.361	0.058	2.19137e-84
SCs vs PCs	Epithelial cells	GALNT5	9.29536e-89	0.7269	0.313	0.034	2.31194e-84
SCs vs PCs	Epithelial cells	ZNF37A	1.00386e-88	0.371138	0.328	0.041	2.49681e-84
SCs vs PCs	Epithelial cells	TNFSF10	1.42097e-88	0.512824	0.48	0.136	3.53424e-84
SCs vs PCs	Epithelial cells	GNA11	1.45991e-88	0.463636	0.412	0.091	3.63109e-84
SCs vs PCs	Epithelial cells	KLF6	1.50586e-88	0.983046	0.666	0.307	3.74536e-84
SCs vs PCs	Epithelial cells	HOOK1	1.94213e-88	0.467058	0.39	0.08	4.83048e-84
SCs vs PCs	Epithelial cells	UBL3	1.98902e-88	0.270149	0.444	0.105	4.94709e-84
SCs vs PCs	Epithelial cells	USP9X	2.08309e-88	0.399756	0.423	0.097	5.18105e-84
SCs vs PCs	Epithelial cells	AL161431.1	2.27007e-88	0.66606	0.317	0.038	5.64613e-84
SCs vs PCs	Epithelial cells	MKNK2	2.27934e-88	0.604127	0.504	0.153	5.66917e-84
SCs vs PCs	Epithelial cells	RO60	2.3273e-88	0.306049	0.415	0.089	5.78846e-84
SCs vs PCs	Epithelial cells	IMPA2	2.45536e-88	0.565188	0.402	0.089	6.10698e-84
SCs vs PCs	Epithelial cells	IQGAP2	2.52859e-88	0.547822	0.318	0.037	6.28912e-84
SCs vs PCs	Epithelial cells	VAPB	2.56422e-88	0.417507	0.391	0.078	6.37773e-84
SCs vs PCs	Epithelial cells	SPINK4	2.77895e-88	2.93398	0.414	0.108	6.9118e-84
SCs vs PCs	Epithelial cells	PLEKHA1	2.95492e-88	0.445859	0.45	0.115	7.34947e-84
SCs vs PCs	Epithelial cells	NGLY1	3.79471e-88	0.275037	0.37	0.062	9.43819e-84
SCs vs PCs	Epithelial cells	CASC3	5.00325e-88	0.404244	0.406	0.086	1.24441e-83
SCs vs PCs	Epithelial cells	MGAT4B	5.40745e-88	0.452514	0.505	0.146	1.34494e-83
SCs vs PCs	Epithelial cells	ZNF652	5.72803e-88	0.407828	0.377	0.068	1.42468e-83
SCs vs PCs	Epithelial cells	USP22	5.84027e-88	0.42496	0.407	0.089	1.45259e-83
SCs vs PCs	Epithelial cells	RNF13	6.15215e-88	0.316341	0.44	0.106	1.53016e-83
SCs vs PCs	Epithelial cells	CYB561	6.39615e-88	0.388537	0.372	0.069	1.59085e-83
SCs vs PCs	Epithelial cells	SUN1	6.71653e-88	0.46357	0.449	0.113	1.67053e-83
SCs vs PCs	Epithelial cells	NEDD4L	6.92713e-88	0.496185	0.389	0.076	1.72292e-83
SCs vs PCs	Epithelial cells	TOMM20	7.31472e-88	0.654174	0.708	0.354	1.81932e-83
SCs vs PCs	Epithelial cells	UTP14A	7.51974e-88	0.362161	0.389	0.076	1.87031e-83
SCs vs PCs	Epithelial cells	SETD2	8.60764e-88	0.408332	0.427	0.098	2.14089e-83
SCs vs PCs	Epithelial cells	ESCO1	9.44184e-88	0.38463	0.324	0.04	2.34837e-83
SCs vs PCs	Epithelial cells	RSF1	1.21857e-87	0.403875	0.529	0.164	3.03083e-83
SCs vs PCs	Epithelial cells	DDI2	1.39662e-87	0.392133	0.323	0.04	3.47368e-83
SCs vs PCs	Epithelial cells	ACAA2	1.40518e-87	0.335588	0.493	0.142	3.49497e-83
SCs vs PCs	Epithelial cells	CMAS	1.41808e-87	0.366532	0.56	0.186	3.52705e-83
SCs vs PCs	Epithelial cells	UBTF	1.46845e-87	0.429616	0.452	0.114	3.65233e-83
SCs vs PCs	Epithelial cells	YPEL3	1.54198e-87	0.570569	0.432	0.101	3.83521e-83
SCs vs PCs	Epithelial cells	CTSA	1.58329e-87	0.473817	0.52	0.165	3.93797e-83
SCs vs PCs	Epithelial cells	CCT5	1.71345e-87	0.470594	0.651	0.265	4.26168e-83
SCs vs PCs	Epithelial cells	TJP1	1.93911e-87	0.434271	0.449	0.114	4.82296e-83
SCs vs PCs	Epithelial cells	MYH14	2.20839e-87	0.562341	0.621	0.241	5.49271e-83
SCs vs PCs	Epithelial cells	U2SURP	2.39202e-87	0.521629	0.634	0.259	5.94944e-83
SCs vs PCs	Epithelial cells	ESRP1	2.68199e-87	0.460266	0.522	0.164	6.67064e-83
SCs vs PCs	Epithelial cells	UACA	2.78013e-87	0.515179	0.396	0.082	6.91474e-83
SCs vs PCs	Epithelial cells	OSBPL2	2.80752e-87	0.44359	0.414	0.092	6.98287e-83
SCs vs PCs	Epithelial cells	SLC35E1	2.84072e-87	0.388554	0.362	0.061	7.06544e-83
SCs vs PCs	Epithelial cells	SUZ12	3.10953e-87	0.435447	0.431	0.102	7.73403e-83
SCs vs PCs	Epithelial cells	YTHDF2	3.58115e-87	0.28802	0.46	0.118	8.90703e-83
SCs vs PCs	Epithelial cells	ATIC	3.76955e-87	0.340815	0.489	0.137	9.37562e-83
SCs vs PCs	Epithelial cells	AKAP11	4.58233e-87	0.412055	0.368	0.065	1.13972e-82
SCs vs PCs	Epithelial cells	TFG	4.88281e-87	0.324763	0.542	0.173	1.21445e-82
SCs vs PCs	Epithelial cells	GK5	5.75111e-87	0.446106	0.365	0.062	1.43042e-82
SCs vs PCs	Epithelial cells	MVP	6.05952e-87	0.55703	0.656	0.267	1.50712e-82
SCs vs PCs	Epithelial cells	SMG1	6.42696e-87	0.532172	0.469	0.126	1.59851e-82
SCs vs PCs	Epithelial cells	WNK1	6.59397e-87	0.407317	0.466	0.124	1.64005e-82
SCs vs PCs	Epithelial cells	PHF3	7.64038e-87	0.447847	0.492	0.14	1.90031e-82
SCs vs PCs	Epithelial cells	MAZ	7.66772e-87	0.538686	0.528	0.169	1.90712e-82
SCs vs PCs	Epithelial cells	CCNY	8.28312e-87	0.322615	0.389	0.081	2.06018e-82
SCs vs PCs	Epithelial cells	ABLIM1	8.29546e-87	0.293142	0.511	0.155	2.06325e-82
SCs vs PCs	Epithelial cells	SORL1	9.30293e-87	0.565536	0.414	0.093	2.31382e-82
SCs vs PCs	Epithelial cells	ZFP36L1	1.00557e-86	1.04208	0.655	0.305	2.50104e-82
SCs vs PCs	Epithelial cells	REEP5	1.17244e-86	0.375823	0.526	0.164	2.91609e-82
SCs vs PCs	Epithelial cells	EIF2AK2	1.24975e-86	0.342623	0.454	0.119	3.10837e-82
SCs vs PCs	Epithelial cells	OS9	1.26673e-86	0.419573	0.572	0.196	3.1506e-82
SCs vs PCs	Epithelial cells	MLLT6	1.30094e-86	0.479234	0.453	0.117	3.23571e-82
SCs vs PCs	Epithelial cells	DDOST	1.41834e-86	0.300607	0.496	0.144	3.52769e-82
SCs vs PCs	Epithelial cells	NRIP1	1.43177e-86	0.395157	0.397	0.082	3.5611e-82
SCs vs PCs	Epithelial cells	RNF216	1.54572e-86	0.381342	0.351	0.057	3.84451e-82
SCs vs PCs	Epithelial cells	TRIM24	1.65859e-86	0.390635	0.361	0.064	4.12524e-82
SCs vs PCs	Epithelial cells	KLHL36	1.9655e-86	0.424262	0.361	0.062	4.8886e-82
SCs vs PCs	Epithelial cells	TOR1AIP2	2.03156e-86	0.313929	0.472	0.129	5.05289e-82
SCs vs PCs	Epithelial cells	APMAP	2.06693e-86	0.467537	0.41	0.092	5.14086e-82
SCs vs PCs	Epithelial cells	HNRNPUL1	3.93915e-86	0.406796	0.53	0.169	9.79744e-82
SCs vs PCs	Epithelial cells	WIPI1	4.57363e-86	0.410197	0.338	0.049	1.13755e-81
SCs vs PCs	Epithelial cells	SNX13	5.12423e-86	0.306553	0.352	0.056	1.2745e-81
SCs vs PCs	Epithelial cells	NRARP	7.18212e-86	0.52168	0.464	0.128	1.78634e-81
SCs vs PCs	Epithelial cells	SERINC1	7.96274e-86	0.335708	0.396	0.082	1.98049e-81
SCs vs PCs	Epithelial cells	NDUFS2	9.08287e-86	0.350515	0.56	0.19	2.25909e-81
SCs vs PCs	Epithelial cells	PRR14L	9.36502e-86	0.349587	0.355	0.058	2.32927e-81
SCs vs PCs	Epithelial cells	AUP1	1.00035e-85	0.363551	0.576	0.201	2.48808e-81
SCs vs PCs	Epithelial cells	SMC5	1.06576e-85	0.445195	0.408	0.091	2.65077e-81
SCs vs PCs	Epithelial cells	KPNA4	1.18757e-85	0.295934	0.496	0.147	2.95371e-81
SCs vs PCs	Epithelial cells	PTP4A2	1.2257e-85	0.359488	0.609	0.223	3.04856e-81
SCs vs PCs	Epithelial cells	GGNBP2	1.34411e-85	0.288531	0.539	0.174	3.34306e-81
SCs vs PCs	Epithelial cells	DDX19B	1.60501e-85	0.387243	0.368	0.068	3.99198e-81
SCs vs PCs	Epithelial cells	MARVELD2	2.05498e-85	0.434035	0.351	0.061	5.11115e-81
SCs vs PCs	Epithelial cells	MICAL3	2.12819e-85	0.382124	0.329	0.044	5.29324e-81
SCs vs PCs	Epithelial cells	TSPAN3	2.61213e-85	0.360203	0.576	0.195	6.49689e-81
SCs vs PCs	Epithelial cells	ZNF24	2.72345e-85	0.406095	0.35	0.059	6.77377e-81
SCs vs PCs	Epithelial cells	SP100	3.06146e-85	0.425745	0.421	0.1	7.61447e-81
SCs vs PCs	Epithelial cells	TBC1D8B	4.39989e-85	0.37411	0.298	0.028	1.09434e-80
SCs vs PCs	Epithelial cells	HDAC1	5.82215e-85	0.338685	0.533	0.172	1.44809e-80
SCs vs PCs	Epithelial cells	TRIP12	6.52486e-85	0.434176	0.438	0.11	1.62286e-80
SCs vs PCs	Epithelial cells	MRPS9	7.63267e-85	0.296739	0.39	0.079	1.8984e-80
SCs vs PCs	Epithelial cells	EIF3D	7.68412e-85	0.303164	0.642	0.254	1.91119e-80
SCs vs PCs	Epithelial cells	NIFK	8.69225e-85	0.287872	0.558	0.192	2.16194e-80
SCs vs PCs	Epithelial cells	VDR	9.35009e-85	0.663535	0.384	0.084	2.32555e-80
SCs vs PCs	Epithelial cells	SRFBP1	1.01016e-84	0.336156	0.331	0.047	2.51247e-80
SCs vs PCs	Epithelial cells	PPDPF	1.03968e-84	-0.913931	0.864	0.841	2.58589e-80
SCs vs PCs	Epithelial cells	APPL1	1.07015e-84	0.431067	0.389	0.081	2.66169e-80
SCs vs PCs	Epithelial cells	CHMP1A	1.08e-84	0.443294	0.438	0.113	2.68618e-80
SCs vs PCs	Epithelial cells	ANKRD12	1.11835e-84	0.37894	0.448	0.112	2.78156e-80
SCs vs PCs	Epithelial cells	CLDN7	1.22169e-84	0.559534	0.724	0.358	3.03858e-80
SCs vs PCs	Epithelial cells	ERP44	1.4562e-84	0.273703	0.51	0.155	3.62187e-80
SCs vs PCs	Epithelial cells	NEAT1	1.55837e-84	1.36257	0.781	0.501	3.87599e-80
SCs vs PCs	Epithelial cells	WDFY1	1.65187e-84	0.383941	0.369	0.07	4.10854e-80
SCs vs PCs	Epithelial cells	ACSL5	1.86822e-84	0.606339	0.568	0.211	4.64663e-80
SCs vs PCs	Epithelial cells	NBN	1.89755e-84	0.289548	0.366	0.066	4.71959e-80
SCs vs PCs	Epithelial cells	PDIA6	1.99689e-84	0.659824	0.646	0.278	4.96666e-80
SCs vs PCs	Epithelial cells	LY75	2.01212e-84	0.40463	0.326	0.047	5.00453e-80
SCs vs PCs	Epithelial cells	SRPRA	2.03687e-84	0.393597	0.353	0.06	5.06611e-80
SCs vs PCs	Epithelial cells	PHACTR2	2.10308e-84	0.451446	0.384	0.082	5.23079e-80
SCs vs PCs	Epithelial cells	RNASET2	2.11781e-84	0.480428	0.592	0.22	5.26743e-80
SCs vs PCs	Epithelial cells	CTNND1	2.16987e-84	0.511056	0.576	0.21	5.3969e-80
SCs vs PCs	Epithelial cells	ZNF91	2.1811e-84	0.505027	0.397	0.086	5.42483e-80
SCs vs PCs	Epithelial cells	B4GALT5	2.60139e-84	0.337835	0.369	0.068	6.47017e-80
SCs vs PCs	Epithelial cells	SP1	2.77689e-84	0.347759	0.387	0.083	6.90668e-80
SCs vs PCs	Epithelial cells	PLCB1	2.88577e-84	0.393022	0.253	0.008	7.17748e-80
SCs vs PCs	Epithelial cells	NOL4L	3.31481e-84	0.322819	0.386	0.08	8.24459e-80
SCs vs PCs	Epithelial cells	LGALS4	3.43256e-84	0.816826	0.896	0.688	8.53747e-80
SCs vs PCs	Epithelial cells	CNOT2	3.70352e-84	0.329227	0.44	0.111	9.21139e-80
SCs vs PCs	Epithelial cells	MCL1	3.97983e-84	0.592937	0.626	0.249	9.89863e-80
SCs vs PCs	Epithelial cells	ETNK1	4.01345e-84	0.331962	0.487	0.14	9.98227e-80
SCs vs PCs	Epithelial cells	NEDD9	4.26126e-84	0.620771	0.449	0.121	1.05986e-79
SCs vs PCs	Epithelial cells	PLA2G12A	4.66212e-84	0.44097	0.413	0.097	1.15956e-79
SCs vs PCs	Epithelial cells	DAG1	5.32638e-84	0.308849	0.35	0.059	1.32478e-79
SCs vs PCs	Epithelial cells	EFNB2	5.49093e-84	0.767335	0.414	0.102	1.3657e-79
SCs vs PCs	Epithelial cells	KCNK1	5.67604e-84	0.383934	0.342	0.055	1.41174e-79
SCs vs PCs	Epithelial cells	MTIF2	5.99577e-84	0.262781	0.399	0.088	1.49127e-79
SCs vs PCs	Epithelial cells	MRPL18	6.8524e-84	0.363641	0.529	0.172	1.70433e-79
SCs vs PCs	Epithelial cells	DERL1	7.40082e-84	0.267513	0.449	0.116	1.84073e-79
SCs vs PCs	Epithelial cells	CTNNB1	7.85191e-84	0.432029	0.629	0.245	1.95293e-79
SCs vs PCs	Epithelial cells	NAA20	8.0437e-84	0.30918	0.533	0.175	2.00063e-79
SCs vs PCs	Epithelial cells	TRIOBP	8.41692e-84	0.461032	0.45	0.12	2.09346e-79
SCs vs PCs	Epithelial cells	MARK2	9.19058e-84	0.455771	0.402	0.092	2.28588e-79
SCs vs PCs	Epithelial cells	IFI6	9.98634e-84	0.88438	0.383	0.083	2.4838e-79
SCs vs PCs	Epithelial cells	ZFR	1.05376e-83	0.356339	0.475	0.136	2.6209e-79
SCs vs PCs	Epithelial cells	FCGRT	1.24606e-83	0.74866	0.658	0.293	3.0992e-79
SCs vs PCs	Epithelial cells	HADHB	1.36993e-83	0.320612	0.459	0.124	3.40728e-79
SCs vs PCs	Epithelial cells	ACSF3	1.4855e-83	0.595777	0.375	0.078	3.69474e-79
SCs vs PCs	Epithelial cells	HECTD1	1.62381e-83	0.35328	0.446	0.112	4.03874e-79
SCs vs PCs	Epithelial cells	UPF1	1.73653e-83	0.369971	0.398	0.087	4.3191e-79
SCs vs PCs	Epithelial cells	PPP2R5A	1.74436e-83	0.303659	0.401	0.087	4.33857e-79
SCs vs PCs	Epithelial cells	KDM5C	1.76682e-83	0.383193	0.339	0.054	4.39443e-79
SCs vs PCs	Epithelial cells	SFT2D2	1.77744e-83	0.395777	0.381	0.078	4.42084e-79
SCs vs PCs	Epithelial cells	TSPAN6	1.83306e-83	0.397355	0.548	0.196	4.55918e-79
SCs vs PCs	Epithelial cells	BSDC1	1.87208e-83	0.305353	0.364	0.065	4.65623e-79
SCs vs PCs	Epithelial cells	MIR194-2HG	1.88155e-83	0.53742	0.323	0.045	4.67978e-79
SCs vs PCs	Epithelial cells	FCGBP	1.91588e-83	1.45093	0.358	0.068	4.76518e-79
SCs vs PCs	Epithelial cells	AC007906.2	1.92197e-83	1.04093	0.276	0.021	4.78031e-79
SCs vs PCs	Epithelial cells	EPCAM	2.03459e-83	0.655316	0.873	0.621	5.06044e-79
SCs vs PCs	Epithelial cells	MUC2	2.14109e-83	2.24566	0.362	0.076	5.32531e-79
SCs vs PCs	Epithelial cells	SMIM14	2.30046e-83	0.367317	0.487	0.142	5.72172e-79
SCs vs PCs	Epithelial cells	TMEM45B	2.46374e-83	0.560893	0.438	0.119	6.12782e-79
SCs vs PCs	Epithelial cells	ABHD14B	2.5693e-83	0.33379	0.51	0.153	6.39036e-79
SCs vs PCs	Epithelial cells	DDX6	2.75042e-83	0.340183	0.443	0.113	6.84084e-79
SCs vs PCs	Epithelial cells	TJP2	3.5102e-83	0.38155	0.497	0.151	8.73057e-79
SCs vs PCs	Epithelial cells	UBE2R2	3.72435e-83	0.295003	0.478	0.138	9.26321e-79
SCs vs PCs	Epithelial cells	PTK6	4.90179e-83	0.47926	0.384	0.081	1.21917e-78
SCs vs PCs	Epithelial cells	LPP	5.84708e-83	0.427471	0.547	0.184	1.45429e-78
SCs vs PCs	Epithelial cells	SUGT1	5.9599e-83	0.255543	0.566	0.195	1.48235e-78
SCs vs PCs	Epithelial cells	MRPL3	6.85663e-83	0.344831	0.554	0.193	1.70538e-78
SCs vs PCs	Epithelial cells	CUL2	7.61448e-83	0.319724	0.34	0.056	1.89387e-78
SCs vs PCs	Epithelial cells	CCDC91	8.28745e-83	0.262187	0.358	0.064	2.06125e-78
SCs vs PCs	Epithelial cells	CNBP	8.85787e-83	0.462618	0.679	0.295	2.20313e-78
SCs vs PCs	Epithelial cells	MLPH	9.12808e-83	0.695243	0.328	0.051	2.27034e-78
SCs vs PCs	Epithelial cells	LNPEP	9.98574e-83	0.385122	0.332	0.051	2.48365e-78
SCs vs PCs	Epithelial cells	GABARAPL2	1.02421e-82	0.316499	0.609	0.235	2.5474e-78
SCs vs PCs	Epithelial cells	PSMD7	1.04053e-82	0.450471	0.632	0.266	2.58801e-78
SCs vs PCs	Epithelial cells	VGLL4	1.15571e-82	0.344356	0.435	0.11	2.87447e-78
SCs vs PCs	Epithelial cells	ZKSCAN1	1.29881e-82	0.508986	0.616	0.243	3.23039e-78
SCs vs PCs	Epithelial cells	DUSP1	1.54369e-82	0.836534	0.607	0.259	3.83947e-78
SCs vs PCs	Epithelial cells	PNP	1.58567e-82	0.371879	0.441	0.117	3.94388e-78
SCs vs PCs	Epithelial cells	BAIAP2L2	1.60374e-82	0.443338	0.364	0.07	3.98882e-78
SCs vs PCs	Epithelial cells	ZNF33A	2.18295e-82	0.302758	0.4	0.088	5.42944e-78
SCs vs PCs	Epithelial cells	MGME1	2.51374e-82	0.38187	0.314	0.041	6.25218e-78
SCs vs PCs	Epithelial cells	SBNO1	2.57267e-82	0.310981	0.429	0.107	6.39873e-78
SCs vs PCs	Epithelial cells	CTSB	3.04433e-82	0.505259	0.564	0.195	7.57185e-78
SCs vs PCs	Epithelial cells	CCT2	4.26496e-82	0.360763	0.634	0.257	1.06078e-77
SCs vs PCs	Epithelial cells	IST1	4.34163e-82	0.402821	0.503	0.158	1.07985e-77
SCs vs PCs	Epithelial cells	MAPK1IP1L	4.5835e-82	0.280863	0.471	0.13	1.14001e-77
SCs vs PCs	Epithelial cells	CCDC186	7.12585e-82	0.325669	0.533	0.174	1.77234e-77
SCs vs PCs	Epithelial cells	SPAG9	7.15523e-82	0.455653	0.493	0.153	1.77965e-77
SCs vs PCs	Epithelial cells	SUCLG2	8.87111e-82	0.303812	0.567	0.201	2.20642e-77
SCs vs PCs	Epithelial cells	CANT1	9.7896e-82	0.397253	0.455	0.124	2.43487e-77
SCs vs PCs	Epithelial cells	INSR	9.81202e-82	0.452169	0.423	0.104	2.44045e-77
SCs vs PCs	Epithelial cells	PLAAT3	1.02344e-81	0.468393	0.359	0.068	2.5455e-77
SCs vs PCs	Epithelial cells	SPEN	1.10024e-81	0.449505	0.424	0.105	2.73653e-77
SCs vs PCs	Epithelial cells	EXOC3	1.16848e-81	0.43973	0.37	0.075	2.90624e-77
SCs vs PCs	Epithelial cells	FAM102A	1.24041e-81	0.383787	0.389	0.085	3.08514e-77
SCs vs PCs	Epithelial cells	MRPS26	1.31376e-81	0.429307	0.542	0.19	3.26757e-77
SCs vs PCs	Epithelial cells	PYROXD1	1.52319e-81	0.250966	0.364	0.07	3.78848e-77
SCs vs PCs	Epithelial cells	GRB2	1.62401e-81	0.323831	0.481	0.143	4.03925e-77
SCs vs PCs	Epithelial cells	CALCOCO2	2.23921e-81	0.313096	0.479	0.14	5.56937e-77
SCs vs PCs	Epithelial cells	DNTTIP2	2.23934e-81	0.314102	0.413	0.1	5.56968e-77
SCs vs PCs	Epithelial cells	EIF4G1	2.24376e-81	0.416703	0.568	0.206	5.58067e-77
SCs vs PCs	Epithelial cells	KMT5B	2.30449e-81	0.388444	0.366	0.072	5.73173e-77
SCs vs PCs	Epithelial cells	DEFB1	2.42965e-81	0.417824	0.275	0.023	6.04303e-77
SCs vs PCs	Epithelial cells	TBL1XR1	2.44674e-81	0.440631	0.566	0.208	6.08552e-77
SCs vs PCs	Epithelial cells	SLC9A3R1	2.98456e-81	0.490067	0.412	0.105	7.42319e-77
SCs vs PCs	Epithelial cells	RTN3	3.36758e-81	0.428695	0.552	0.198	8.37585e-77
SCs vs PCs	Epithelial cells	FAM3A	3.87484e-81	0.460813	0.388	0.087	9.63751e-77
SCs vs PCs	Epithelial cells	SUGP2	4.45981e-81	0.493234	0.356	0.068	1.10924e-76
SCs vs PCs	Epithelial cells	SLC7A6OS	5.07422e-81	0.35276	0.325	0.049	1.26206e-76
SCs vs PCs	Epithelial cells	TSPAN14	5.08881e-81	0.401168	0.376	0.076	1.26569e-76
SCs vs PCs	Epithelial cells	GTF2I	5.84951e-81	0.388314	0.561	0.195	1.45489e-76
SCs vs PCs	Epithelial cells	ATP10B	5.85352e-81	0.403448	0.494	0.15	1.45589e-76
SCs vs PCs	Epithelial cells	YBX1	5.98933e-81	-1.17918	0.801	0.777	1.48967e-76
SCs vs PCs	Epithelial cells	SECISBP2	6.7948e-81	0.299883	0.449	0.12	1.69e-76
SCs vs PCs	Epithelial cells	NUDT3	7.06906e-81	0.376104	0.338	0.056	1.75822e-76
SCs vs PCs	Epithelial cells	SATB2	8.16258e-81	0.542051	0.442	0.125	2.0302e-76
SCs vs PCs	Epithelial cells	MROH1	8.27941e-81	0.308704	0.372	0.075	2.05926e-76
SCs vs PCs	Epithelial cells	CCNL1	8.32777e-81	0.662766	0.641	0.273	2.07128e-76
SCs vs PCs	Epithelial cells	RHOBTB3	9.1919e-81	0.527408	0.337	0.058	2.28621e-76
SCs vs PCs	Epithelial cells	EFNA3	1.07514e-80	0.314326	0.34	0.058	2.67409e-76
SCs vs PCs	Epithelial cells	RAB40B	1.10238e-80	0.256428	0.358	0.067	2.74184e-76
SCs vs PCs	Epithelial cells	ATXN2	1.10635e-80	0.348602	0.411	0.097	2.75173e-76
SCs vs PCs	Epithelial cells	SLC35F5	1.48759e-80	0.301428	0.428	0.107	3.69993e-76
SCs vs PCs	Epithelial cells	RMDN1	1.50703e-80	0.350903	0.341	0.059	3.74829e-76
SCs vs PCs	Epithelial cells	KIAA1522	1.61032e-80	0.386022	0.347	0.062	4.00519e-76
SCs vs PCs	Epithelial cells	ITFG1	1.72093e-80	0.355077	0.428	0.109	4.28031e-76
SCs vs PCs	Epithelial cells	ECPAS	1.81901e-80	0.386659	0.351	0.065	4.52423e-76
SCs vs PCs	Epithelial cells	CHMP4C	1.93712e-80	0.380352	0.467	0.135	4.81799e-76
SCs vs PCs	Epithelial cells	APLP2	1.97674e-80	0.625695	0.638	0.265	4.91654e-76
SCs vs PCs	Epithelial cells	VEZF1	2.34667e-80	0.296304	0.393	0.091	5.83664e-76
SCs vs PCs	Epithelial cells	PDGFA	2.42345e-80	0.687149	0.416	0.108	6.02761e-76
SCs vs PCs	Epithelial cells	EXOSC7	2.48331e-80	0.360446	0.382	0.083	6.17649e-76
SCs vs PCs	Epithelial cells	SPPL3	2.5517e-80	0.328293	0.405	0.096	6.34658e-76
SCs vs PCs	Epithelial cells	CUL5	3.21801e-80	0.350878	0.35	0.062	8.00384e-76
SCs vs PCs	Epithelial cells	SNTB2	3.40399e-80	0.424084	0.336	0.057	8.4664e-76
SCs vs PCs	Epithelial cells	CHMP2B	3.41334e-80	0.274155	0.569	0.205	8.48965e-76
SCs vs PCs	Epithelial cells	PLXNB2	3.44617e-80	0.615343	0.455	0.129	8.57132e-76
SCs vs PCs	Epithelial cells	SMPD3	3.48121e-80	0.469079	0.307	0.041	8.65846e-76
SCs vs PCs	Epithelial cells	EP300	3.73331e-80	0.311161	0.35	0.062	9.28549e-76
SCs vs PCs	Epithelial cells	KIF13B	4.24073e-80	0.384302	0.345	0.062	1.05475e-75
SCs vs PCs	Epithelial cells	GNL3L	4.25093e-80	0.378777	0.391	0.087	1.05729e-75
SCs vs PCs	Epithelial cells	FAM120A	4.44299e-80	0.417826	0.614	0.244	1.10506e-75
SCs vs PCs	Epithelial cells	ATF6	4.61801e-80	0.336612	0.383	0.084	1.14859e-75
SCs vs PCs	Epithelial cells	GRTP1	4.99327e-80	0.352613	0.359	0.07	1.24193e-75
SCs vs PCs	Epithelial cells	ACO2	5.48787e-80	0.283114	0.442	0.12	1.36494e-75
SCs vs PCs	Epithelial cells	NCOA3	5.88647e-80	0.390552	0.342	0.061	1.46408e-75
SCs vs PCs	Epithelial cells	VPS4A	7.06876e-80	0.380935	0.414	0.103	1.75814e-75
SCs vs PCs	Epithelial cells	MTPN	7.09288e-80	0.325845	0.562	0.207	1.76414e-75
SCs vs PCs	Epithelial cells	RAPGEFL1	7.20034e-80	0.483571	0.346	0.063	1.79087e-75
SCs vs PCs	Epithelial cells	ZBTB43	7.90062e-80	0.507994	0.353	0.068	1.96504e-75
SCs vs PCs	Epithelial cells	DNAJC10	8.19138e-80	0.368438	0.416	0.103	2.03736e-75
SCs vs PCs	Epithelial cells	NCLN	8.61848e-80	0.51377	0.414	0.105	2.14359e-75
SCs vs PCs	Epithelial cells	PHF6	9.16486e-80	0.271205	0.387	0.084	2.27948e-75
SCs vs PCs	Epithelial cells	ICE1	9.62484e-80	0.433977	0.36	0.07	2.39389e-75
SCs vs PCs	Epithelial cells	C20orf27	1.01771e-79	0.348384	0.376	0.081	2.53124e-75
SCs vs PCs	Epithelial cells	OGDH	1.02088e-79	0.348615	0.33	0.054	2.53914e-75
SCs vs PCs	Epithelial cells	KHSRP	1.09855e-79	0.38456	0.483	0.145	2.73232e-75
SCs vs PCs	Epithelial cells	YPEL5	1.15042e-79	0.295826	0.499	0.153	2.86133e-75
SCs vs PCs	Epithelial cells	ARID1A	1.19661e-79	0.370457	0.399	0.093	2.9762e-75
SCs vs PCs	Epithelial cells	EMC4	1.20334e-79	0.309692	0.499	0.154	2.99294e-75
SCs vs PCs	Epithelial cells	RBM33	1.24121e-79	0.445073	0.408	0.099	3.08714e-75
SCs vs PCs	Epithelial cells	ZCCHC14	1.24613e-79	0.383592	0.284	0.029	3.09936e-75
SCs vs PCs	Epithelial cells	N4BP1	1.2703e-79	0.333471	0.362	0.073	3.15949e-75
SCs vs PCs	Epithelial cells	ASH2L	1.2844e-79	0.330235	0.293	0.033	3.19456e-75
SCs vs PCs	Epithelial cells	DCAF7	1.28532e-79	0.268763	0.475	0.14	3.19684e-75
SCs vs PCs	Epithelial cells	SIPA1L1	1.34802e-79	0.437578	0.314	0.047	3.3528e-75
SCs vs PCs	Epithelial cells	CMTM6	1.49222e-79	0.356463	0.508	0.158	3.71146e-75
SCs vs PCs	Epithelial cells	FLII	1.54581e-79	0.376728	0.371	0.077	3.84473e-75
SCs vs PCs	Epithelial cells	ZNF33B	1.58813e-79	0.329835	0.322	0.049	3.95001e-75
SCs vs PCs	Epithelial cells	MAFF	1.61302e-79	0.396143	0.375	0.082	4.0119e-75
SCs vs PCs	Epithelial cells	BNIP5	1.73705e-79	0.622989	0.364	0.077	4.3204e-75
SCs vs PCs	Epithelial cells	BAZ2B	1.97636e-79	0.417563	0.466	0.134	4.9156e-75
SCs vs PCs	Epithelial cells	SMG7	2.25707e-79	0.314708	0.382	0.083	5.61378e-75
SCs vs PCs	Epithelial cells	POFUT1	2.27175e-79	0.40462	0.298	0.038	5.65029e-75
SCs vs PCs	Epithelial cells	IFNAR1	2.30141e-79	0.294707	0.396	0.09	5.72406e-75
SCs vs PCs	Epithelial cells	GNAI2	2.32236e-79	0.35345	0.349	0.065	5.77618e-75
SCs vs PCs	Epithelial cells	AGO2	2.54507e-79	0.389514	0.447	0.124	6.3301e-75
SCs vs PCs	Epithelial cells	TMEM181	2.63572e-79	0.259696	0.357	0.069	6.55557e-75
SCs vs PCs	Epithelial cells	SETX	2.65876e-79	0.345282	0.413	0.101	6.61287e-75
SCs vs PCs	Epithelial cells	NOA1	2.70122e-79	0.333714	0.317	0.047	6.71848e-75
SCs vs PCs	Epithelial cells	MOB1A	2.78831e-79	0.311759	0.558	0.193	6.93509e-75
SCs vs PCs	Epithelial cells	CPD	3.11381e-79	0.441848	0.358	0.071	7.74467e-75
SCs vs PCs	Epithelial cells	GPATCH2L	3.31816e-79	0.375998	0.358	0.069	8.25292e-75
SCs vs PCs	Epithelial cells	LPCAT2	3.67229e-79	0.337675	0.288	0.032	9.13372e-75
SCs vs PCs	Epithelial cells	PIK3R1	3.73544e-79	0.447462	0.321	0.049	9.29078e-75
SCs vs PCs	Epithelial cells	LTN1	4.02042e-79	0.316122	0.354	0.067	9.9996e-75
SCs vs PCs	Epithelial cells	TNPO1	4.43067e-79	0.312626	0.415	0.102	1.102e-74
SCs vs PCs	Epithelial cells	MUC20	4.4706e-79	0.465648	0.481	0.145	1.11193e-74
SCs vs PCs	Epithelial cells	B3GNT5	4.84886e-79	0.417325	0.376	0.082	1.20601e-74
SCs vs PCs	Epithelial cells	GALNT7	5.45807e-79	0.404774	0.374	0.083	1.35753e-74
SCs vs PCs	Epithelial cells	PPP4R2	5.48542e-79	0.325807	0.496	0.157	1.36433e-74
SCs vs PCs	Epithelial cells	EFCAB14	5.83886e-79	0.300095	0.455	0.128	1.45224e-74
SCs vs PCs	Epithelial cells	HADHA	6.1324e-79	0.377685	0.613	0.239	1.52525e-74
SCs vs PCs	Epithelial cells	TM9SF4	6.89488e-79	0.355971	0.396	0.092	1.7149e-74
SCs vs PCs	Epithelial cells	TRAK1	7.33544e-79	0.371151	0.339	0.059	1.82447e-74
SCs vs PCs	Epithelial cells	HBEGF	7.41069e-79	0.803687	0.417	0.114	1.84319e-74
SCs vs PCs	Epithelial cells	FAU	7.89613e-79	-0.686857	0.891	0.857	1.96392e-74
SCs vs PCs	Epithelial cells	IGHG4	8.3777e-79	-2.10065	0.204	0.433	2.0837e-74
SCs vs PCs	Epithelial cells	ITPRID2	9.03095e-79	0.368	0.523	0.175	2.24618e-74
SCs vs PCs	Epithelial cells	XRCC6	9.87623e-79	0.328155	0.619	0.243	2.45642e-74
SCs vs PCs	Epithelial cells	SPAST	9.91235e-79	0.320752	0.301	0.04	2.4654e-74
SCs vs PCs	Epithelial cells	CUL4B	1.01529e-78	0.342759	0.307	0.043	2.52524e-74
SCs vs PCs	Epithelial cells	KDM5A	1.0413e-78	0.409781	0.496	0.156	2.58992e-74
SCs vs PCs	Epithelial cells	TMEM179B	1.04792e-78	0.275509	0.463	0.129	2.6064e-74
SCs vs PCs	Epithelial cells	AVL9	1.07681e-78	0.35335	0.394	0.094	2.67823e-74
SCs vs PCs	Epithelial cells	IMMT	1.08211e-78	0.293996	0.434	0.116	2.69141e-74
SCs vs PCs	Epithelial cells	ZNF121	1.15774e-78	0.386268	0.309	0.044	2.87953e-74
SCs vs PCs	Epithelial cells	SREBF1	1.19568e-78	0.542444	0.331	0.057	2.97391e-74
SCs vs PCs	Epithelial cells	ASPH	1.22396e-78	0.39536	0.567	0.209	3.04423e-74
SCs vs PCs	Epithelial cells	FYTTD1	1.63399e-78	0.278412	0.383	0.085	4.06406e-74
SCs vs PCs	Epithelial cells	CALU	1.66397e-78	0.36842	0.427	0.114	4.13864e-74
SCs vs PCs	Epithelial cells	PRKAA1	1.91344e-78	0.2724	0.391	0.089	4.7591e-74
SCs vs PCs	Epithelial cells	TCF7L2	2.0794e-78	0.350493	0.509	0.161	5.17187e-74
SCs vs PCs	Epithelial cells	GNB1	2.18755e-78	0.334418	0.527	0.172	5.44087e-74
SCs vs PCs	Epithelial cells	LAMB3	2.2757e-78	0.547865	0.5	0.157	5.66012e-74
SCs vs PCs	Epithelial cells	BTG2	2.51676e-78	0.98099	0.65	0.318	6.25968e-74
SCs vs PCs	Epithelial cells	RAB3GAP2	2.70803e-78	0.282341	0.326	0.054	6.73541e-74
SCs vs PCs	Epithelial cells	OAF	2.73221e-78	0.366378	0.341	0.062	6.79556e-74
SCs vs PCs	Epithelial cells	KDM6A	3.02584e-78	0.35805	0.274	0.025	7.52588e-74
SCs vs PCs	Epithelial cells	CLIP1	3.27952e-78	0.467578	0.375	0.084	8.15681e-74
SCs vs PCs	Epithelial cells	ENOSF1	3.60194e-78	0.385782	0.331	0.055	8.95876e-74
SCs vs PCs	Epithelial cells	NUDT21	3.60281e-78	0.270205	0.464	0.136	8.96092e-74
SCs vs PCs	Epithelial cells	TIMMDC1	3.68831e-78	0.29505	0.422	0.11	9.17355e-74
SCs vs PCs	Epithelial cells	CBFA2T2	3.93678e-78	0.372004	0.348	0.065	9.79157e-74
SCs vs PCs	Epithelial cells	SLMAP	4.2776e-78	0.359551	0.403	0.098	1.06392e-73
SCs vs PCs	Epithelial cells	SEC61A1	4.83509e-78	0.439064	0.516	0.171	1.20258e-73
SCs vs PCs	Epithelial cells	WDR48	5.22359e-78	0.445375	0.298	0.041	1.29921e-73
SCs vs PCs	Epithelial cells	SYTL2	5.95948e-78	0.622099	0.375	0.083	1.48224e-73
SCs vs PCs	Epithelial cells	OSBPL11	6.12276e-78	0.400777	0.328	0.056	1.52285e-73
SCs vs PCs	Epithelial cells	DYNC1LI1	6.32724e-78	0.283612	0.371	0.078	1.57371e-73
SCs vs PCs	Epithelial cells	WDR43	6.57892e-78	0.350852	0.493	0.158	1.63631e-73
SCs vs PCs	Epithelial cells	GNAS	7.20534e-78	0.67621	0.771	0.413	1.79211e-73
SCs vs PCs	Epithelial cells	ERLIN2	7.91511e-78	0.273415	0.311	0.046	1.96865e-73
SCs vs PCs	Epithelial cells	TUT7	9.54441e-78	0.376007	0.375	0.081	2.37389e-73
SCs vs PCs	Epithelial cells	SNX27	9.56956e-78	0.288122	0.324	0.052	2.38014e-73
SCs vs PCs	Epithelial cells	ZCRB1	9.61293e-78	0.291206	0.563	0.204	2.39093e-73
SCs vs PCs	Epithelial cells	DNAJC2	9.79267e-78	0.308977	0.48	0.148	2.43563e-73
SCs vs PCs	Epithelial cells	ATRAID	9.86063e-78	0.287742	0.548	0.188	2.45254e-73
SCs vs PCs	Epithelial cells	ENC1	1.0493e-77	0.42618	0.488	0.152	2.60982e-73
SCs vs PCs	Epithelial cells	MAP7	1.27992e-77	0.277039	0.49	0.155	3.18343e-73
SCs vs PCs	Epithelial cells	SEPHS2	1.32741e-77	0.325629	0.562	0.206	3.30153e-73
SCs vs PCs	Epithelial cells	EPS8L3	1.47671e-77	0.386251	0.52	0.171	3.67288e-73
SCs vs PCs	Epithelial cells	ADD3	1.60583e-77	0.57202	0.592	0.254	3.99401e-73
SCs vs PCs	Epithelial cells	PMEPA1	1.61946e-77	0.906733	0.534	0.2	4.02793e-73
SCs vs PCs	Epithelial cells	AGPAT3	1.66534e-77	0.285206	0.348	0.068	4.14204e-73
SCs vs PCs	Epithelial cells	RBM12	2.01149e-77	0.324436	0.343	0.062	5.00298e-73
SCs vs PCs	Epithelial cells	SHROOM3	2.04288e-77	0.318008	0.358	0.072	5.08105e-73
SCs vs PCs	Epithelial cells	CALM1	2.06655e-77	0.679876	0.792	0.496	5.13991e-73
SCs vs PCs	Epithelial cells	PPIP5K2	2.46475e-77	0.357267	0.326	0.055	6.13032e-73
SCs vs PCs	Epithelial cells	ARHGEF7	2.49235e-77	0.346873	0.329	0.055	6.19898e-73
SCs vs PCs	Epithelial cells	TSPAN15	2.61682e-77	0.27953	0.436	0.118	6.50857e-73
SCs vs PCs	Epithelial cells	ANAPC5	3.96048e-77	0.285286	0.554	0.195	9.85051e-73
SCs vs PCs	Epithelial cells	TXNRD1	4.01379e-77	0.460093	0.43	0.119	9.98311e-73
SCs vs PCs	Epithelial cells	PSMD11	4.07678e-77	0.257931	0.524	0.176	1.01398e-72
SCs vs PCs	Epithelial cells	GOLGA2	4.85674e-77	0.319668	0.475	0.142	1.20797e-72
SCs vs PCs	Epithelial cells	FKBP9	5.53917e-77	0.337701	0.366	0.08	1.3777e-72
SCs vs PCs	Epithelial cells	INO80D	5.91911e-77	0.285733	0.365	0.076	1.4722e-72
SCs vs PCs	Epithelial cells	TRAK2	5.93797e-77	0.348589	0.285	0.033	1.47689e-72
SCs vs PCs	Epithelial cells	THOC7	6.4433e-77	0.353357	0.593	0.23	1.60258e-72
SCs vs PCs	Epithelial cells	NUP50	7.17588e-77	0.323079	0.34	0.061	1.78479e-72
SCs vs PCs	Epithelial cells	RCC2	7.43454e-77	0.291223	0.375	0.081	1.84912e-72
SCs vs PCs	Epithelial cells	ARFGEF1	8.48063e-77	0.415745	0.434	0.12	2.1093e-72
SCs vs PCs	Epithelial cells	CTBP2	8.84918e-77	0.430384	0.553	0.201	2.20097e-72
SCs vs PCs	Epithelial cells	PEX26	9.09234e-77	0.358533	0.336	0.061	2.26145e-72
SCs vs PCs	Epithelial cells	JOSD1	1.13703e-76	0.328082	0.401	0.097	2.82802e-72
SCs vs PCs	Epithelial cells	ILF3-DT	1.19004e-76	0.420198	0.411	0.105	2.95986e-72
SCs vs PCs	Epithelial cells	KDELR1	1.30368e-76	0.411861	0.668	0.299	3.24252e-72
SCs vs PCs	Epithelial cells	OGT	1.3045e-76	0.338763	0.392	0.091	3.24455e-72
SCs vs PCs	Epithelial cells	FBXO34	1.38304e-76	0.337263	0.429	0.113	3.43991e-72
SCs vs PCs	Epithelial cells	DNAJC21	1.39905e-76	0.346913	0.432	0.118	3.4797e-72
SCs vs PCs	Epithelial cells	NOL8	1.55399e-76	0.287598	0.428	0.115	3.86508e-72
SCs vs PCs	Epithelial cells	UBA5	1.63409e-76	0.286847	0.35	0.068	4.0643e-72
SCs vs PCs	Epithelial cells	GRN	1.71312e-76	0.468396	0.634	0.255	4.26086e-72
SCs vs PCs	Epithelial cells	MSL1	1.71594e-76	0.315551	0.362	0.076	4.26788e-72
SCs vs PCs	Epithelial cells	FAM168B	1.75934e-76	0.322066	0.336	0.062	4.37583e-72
SCs vs PCs	Epithelial cells	MGLL	1.79151e-76	0.452893	0.549	0.198	4.45585e-72
SCs vs PCs	Epithelial cells	PTK2	1.90214e-76	0.253475	0.394	0.094	4.731e-72
SCs vs PCs	Epithelial cells	ITM2C	2.01459e-76	0.641785	0.649	0.291	5.01068e-72
SCs vs PCs	Epithelial cells	CAPN2	2.06539e-76	0.366664	0.514	0.169	5.13705e-72
SCs vs PCs	Epithelial cells	BDP1	2.21208e-76	0.396638	0.434	0.118	5.50188e-72
SCs vs PCs	Epithelial cells	SMARCA2	2.36103e-76	0.290479	0.42	0.11	5.87235e-72
SCs vs PCs	Epithelial cells	VIL1	2.37616e-76	0.567805	0.599	0.259	5.90997e-72
SCs vs PCs	Epithelial cells	MCFD2	2.67915e-76	0.267533	0.39	0.094	6.66358e-72
SCs vs PCs	Epithelial cells	TOMM70	2.75763e-76	0.323703	0.387	0.093	6.85877e-72
SCs vs PCs	Epithelial cells	TAP1	3.08167e-76	0.382183	0.441	0.12	7.66474e-72
SCs vs PCs	Epithelial cells	SLC39A7	3.18321e-76	0.275061	0.412	0.107	7.91727e-72
SCs vs PCs	Epithelial cells	TCF20	3.30882e-76	0.333985	0.323	0.055	8.22971e-72
SCs vs PCs	Epithelial cells	NUMA1	3.64301e-76	0.563932	0.493	0.162	9.0609e-72
SCs vs PCs	Epithelial cells	BAG5	3.79268e-76	0.306829	0.377	0.083	9.43315e-72
SCs vs PCs	Epithelial cells	DLG1	3.87155e-76	0.354639	0.441	0.123	9.62933e-72
SCs vs PCs	Epithelial cells	PEPD	4.39058e-76	0.497752	0.345	0.07	1.09203e-71
SCs vs PCs	Epithelial cells	ARL2BP	4.90235e-76	0.279029	0.348	0.069	1.21931e-71
SCs vs PCs	Epithelial cells	SF3A1	5.13389e-76	0.302733	0.384	0.088	1.2769e-71
SCs vs PCs	Epithelial cells	VCL	5.31192e-76	0.336642	0.397	0.1	1.32118e-71
SCs vs PCs	Epithelial cells	IDH3G	6.19317e-76	0.385982	0.555	0.21	1.54036e-71
SCs vs PCs	Epithelial cells	COPG1	6.3588e-76	0.2653	0.435	0.121	1.58156e-71
SCs vs PCs	Epithelial cells	PNPT1	6.35977e-76	0.306296	0.369	0.081	1.5818e-71
SCs vs PCs	Epithelial cells	RAB22A	6.37852e-76	0.357543	0.432	0.121	1.58647e-71
SCs vs PCs	Epithelial cells	SEC23B	6.62478e-76	0.311398	0.339	0.064	1.64772e-71
SCs vs PCs	Epithelial cells	SPPL2A	7.40085e-76	0.257623	0.412	0.105	1.84074e-71
SCs vs PCs	Epithelial cells	MPLKIP	7.47715e-76	0.342167	0.586	0.229	1.85972e-71
SCs vs PCs	Epithelial cells	MARCH6	7.89593e-76	0.417263	0.493	0.158	1.96387e-71
SCs vs PCs	Epithelial cells	TEX264	8.03138e-76	0.289537	0.448	0.129	1.99757e-71
SCs vs PCs	Epithelial cells	SLC50A1	8.19194e-76	0.297122	0.414	0.108	2.0375e-71
SCs vs PCs	Epithelial cells	STT3B	8.96358e-76	0.26973	0.459	0.137	2.22942e-71
SCs vs PCs	Epithelial cells	PSMD3	1.11319e-75	0.268446	0.5	0.16	2.76874e-71
SCs vs PCs	Epithelial cells	NDRG1	1.13138e-75	0.788154	0.532	0.191	2.81398e-71
SCs vs PCs	Epithelial cells	STAT3	1.2969e-75	0.394122	0.538	0.19	3.22564e-71
SCs vs PCs	Epithelial cells	PDIA3	1.3132e-75	0.576625	0.661	0.285	3.2662e-71
SCs vs PCs	Epithelial cells	NECTIN1	1.33961e-75	0.415886	0.285	0.035	3.33188e-71
SCs vs PCs	Epithelial cells	TACC2	1.37417e-75	0.352912	0.437	0.122	3.41784e-71
SCs vs PCs	Epithelial cells	AASDHPPT	1.40136e-75	0.285858	0.306	0.046	3.48546e-71
SCs vs PCs	Epithelial cells	BMPR2	1.42365e-75	0.252427	0.341	0.065	3.54091e-71
SCs vs PCs	Epithelial cells	GALNT6	1.45381e-75	0.466441	0.408	0.11	3.61591e-71
SCs vs PCs	Epithelial cells	BOD1L1	1.49417e-75	0.410179	0.384	0.089	3.7163e-71
SCs vs PCs	Epithelial cells	LRATD1	1.88025e-75	0.566942	0.599	0.257	4.67657e-71
SCs vs PCs	Epithelial cells	CAT	1.94896e-75	0.35163	0.407	0.104	4.84745e-71
SCs vs PCs	Epithelial cells	IFRD1	2.22258e-75	0.51676	0.513	0.177	5.528e-71
SCs vs PCs	Epithelial cells	CEMIP2	2.29023e-75	0.406224	0.414	0.108	5.69625e-71
SCs vs PCs	Epithelial cells	INO80E	2.37749e-75	0.341982	0.382	0.088	5.91328e-71
SCs vs PCs	Epithelial cells	PUM2	2.46338e-75	0.309684	0.418	0.109	6.12691e-71
SCs vs PCs	Epithelial cells	MRPL36	2.91408e-75	0.285339	0.607	0.245	7.24789e-71
SCs vs PCs	Epithelial cells	CNDP2	2.91584e-75	0.302232	0.407	0.102	7.25227e-71
SCs vs PCs	Epithelial cells	PGM3	2.96579e-75	0.285344	0.322	0.055	7.37651e-71
SCs vs PCs	Epithelial cells	PHC3	3.16846e-75	0.380178	0.306	0.047	7.88059e-71
SCs vs PCs	Epithelial cells	DIDO1	3.34425e-75	0.355204	0.365	0.08	8.31782e-71
SCs vs PCs	Epithelial cells	UGGT1	3.69166e-75	0.299165	0.329	0.06	9.1819e-71
SCs vs PCs	Epithelial cells	GABPB1-AS1	3.83922e-75	0.46771	0.427	0.118	9.54892e-71
SCs vs PCs	Epithelial cells	IFT20	3.99182e-75	0.362698	0.412	0.11	9.92845e-71
SCs vs PCs	Epithelial cells	WEE1	4.49023e-75	0.455866	0.428	0.12	1.11681e-70
SCs vs PCs	Epithelial cells	RBM5	4.60013e-75	0.45247	0.439	0.124	1.14414e-70
SCs vs PCs	Epithelial cells	RBM41	4.83389e-75	0.298865	0.296	0.041	1.20229e-70
SCs vs PCs	Epithelial cells	CTTN	5.34819e-75	0.271026	0.524	0.177	1.3302e-70
SCs vs PCs	Epithelial cells	GGA1	5.71856e-75	0.394521	0.397	0.098	1.42232e-70
SCs vs PCs	Epithelial cells	NAMPT	6.40379e-75	0.413252	0.498	0.168	1.59275e-70
SCs vs PCs	Epithelial cells	CYP51A1	7.19941e-75	0.448543	0.475	0.151	1.79064e-70
SCs vs PCs	Epithelial cells	LZIC	8.51355e-75	0.355595	0.356	0.076	2.11749e-70
SCs vs PCs	Epithelial cells	SF3B1	8.95844e-75	0.392649	0.619	0.254	2.22814e-70
SCs vs PCs	Epithelial cells	YLPM1	9.10365e-75	0.34234	0.324	0.057	2.26426e-70
SCs vs PCs	Epithelial cells	ESYT2	9.22726e-75	0.298749	0.359	0.076	2.295e-70
SCs vs PCs	Epithelial cells	SMARCD2	9.53305e-75	0.302364	0.432	0.119	2.37106e-70
SCs vs PCs	Epithelial cells	SDHA	1.10215e-74	0.364823	0.483	0.158	2.74128e-70
SCs vs PCs	Epithelial cells	LRPPRC	1.14163e-74	0.330114	0.496	0.161	2.83946e-70
SCs vs PCs	Epithelial cells	PCYOX1	1.14556e-74	0.317499	0.327	0.06	2.84923e-70
SCs vs PCs	Epithelial cells	RYK	1.28467e-74	0.340895	0.345	0.068	3.19523e-70
SCs vs PCs	Epithelial cells	PEX1	1.38592e-74	0.355227	0.311	0.05	3.44706e-70
SCs vs PCs	Epithelial cells	EXPH5	1.40495e-74	0.304901	0.288	0.037	3.4944e-70
SCs vs PCs	Epithelial cells	DNAJC7	1.46425e-74	0.337627	0.547	0.196	3.64188e-70
SCs vs PCs	Epithelial cells	PARD6B	1.59396e-74	0.362503	0.38	0.09	3.96449e-70
SCs vs PCs	Epithelial cells	CCPG1	1.67378e-74	0.402317	0.336	0.065	4.16304e-70
SCs vs PCs	Epithelial cells	RBM26	1.7126e-74	0.311915	0.451	0.134	4.25957e-70
SCs vs PCs	Epithelial cells	PTGR1	1.93012e-74	0.394164	0.374	0.088	4.8006e-70
SCs vs PCs	Epithelial cells	TOP2B	1.96805e-74	0.356724	0.372	0.084	4.89494e-70
SCs vs PCs	Epithelial cells	ILF2	1.9732e-74	0.328301	0.586	0.219	4.90773e-70
SCs vs PCs	Epithelial cells	EIF4H	2.1451e-74	0.288431	0.529	0.18	5.33528e-70
SCs vs PCs	Epithelial cells	COX7A2	2.15477e-74	-1.29072	0.746	0.714	5.35934e-70
SCs vs PCs	Epithelial cells	RPRD2	2.34274e-74	0.250691	0.316	0.054	5.82685e-70
SCs vs PCs	Epithelial cells	CPNE3	2.40502e-74	0.25001	0.544	0.201	5.98177e-70
SCs vs PCs	Epithelial cells	FNDC3B	2.54604e-74	0.404737	0.413	0.11	6.33252e-70
SCs vs PCs	Epithelial cells	MKLN1	2.81962e-74	0.287494	0.414	0.108	7.01297e-70
SCs vs PCs	Epithelial cells	POLR2A	2.84704e-74	0.410555	0.354	0.074	7.08115e-70
SCs vs PCs	Epithelial cells	MFN1	2.92133e-74	0.260493	0.323	0.056	7.26592e-70
SCs vs PCs	Epithelial cells	CLDN3	3.34356e-74	0.770602	0.855	0.573	8.31611e-70
SCs vs PCs	Epithelial cells	RNF186	3.40377e-74	0.338541	0.363	0.078	8.46585e-70
SCs vs PCs	Epithelial cells	ACSS2	3.43537e-74	0.467384	0.41	0.112	8.54444e-70
SCs vs PCs	Epithelial cells	OCLN	3.65253e-74	0.283573	0.376	0.086	9.08456e-70
SCs vs PCs	Epithelial cells	CFAP20	3.72084e-74	0.270951	0.338	0.066	9.25449e-70
SCs vs PCs	Epithelial cells	CUL3	4.04065e-74	0.293006	0.403	0.102	1.00499e-69
SCs vs PCs	Epithelial cells	HELZ	4.22816e-74	0.327106	0.373	0.086	1.05163e-69
SCs vs PCs	Epithelial cells	IVNS1ABP	5.27513e-74	0.380925	0.458	0.139	1.31203e-69
SCs vs PCs	Epithelial cells	SLC25A25	5.61008e-74	0.349174	0.322	0.057	1.39534e-69
SCs vs PCs	Epithelial cells	SPINT2	5.72322e-74	0.674427	0.759	0.418	1.42348e-69
SCs vs PCs	Epithelial cells	ATP9A	7.07935e-74	0.418776	0.409	0.11	1.76078e-69
SCs vs PCs	Epithelial cells	SRGAP1	7.37282e-74	0.361691	0.317	0.055	1.83377e-69
SCs vs PCs	Epithelial cells	PTAR1	7.41759e-74	0.309482	0.294	0.041	1.8449e-69
SCs vs PCs	Epithelial cells	CDC42EP4	8.06108e-74	0.298583	0.333	0.063	2.00495e-69
SCs vs PCs	Epithelial cells	FBXO32	8.74777e-74	0.494073	0.346	0.073	2.17575e-69
SCs vs PCs	Epithelial cells	RBM6	9.27666e-74	0.418282	0.478	0.148	2.30729e-69
SCs vs PCs	Epithelial cells	DCAF8	9.59594e-74	0.288967	0.345	0.068	2.3867e-69
SCs vs PCs	Epithelial cells	CHD4	1.00444e-73	0.438164	0.531	0.19	2.49825e-69
SCs vs PCs	Epithelial cells	ZNF587	1.09768e-73	0.333851	0.326	0.059	2.73016e-69
SCs vs PCs	Epithelial cells	PACSIN2	1.13064e-73	0.323678	0.332	0.062	2.81214e-69
SCs vs PCs	Epithelial cells	RHPN2	1.15803e-73	0.35082	0.329	0.06	2.88025e-69
SCs vs PCs	Epithelial cells	NABP1	1.40801e-73	0.546801	0.322	0.06	3.50201e-69
SCs vs PCs	Epithelial cells	SAMD12	1.54641e-73	0.25715	0.317	0.053	3.84622e-69
SCs vs PCs	Epithelial cells	PIM3	1.56354e-73	0.37247	0.461	0.143	3.88883e-69
SCs vs PCs	Epithelial cells	ELOB	1.60107e-73	-1.0851	0.803	0.746	3.98218e-69
SCs vs PCs	Epithelial cells	KCTD3	1.70923e-73	0.324952	0.308	0.05	4.2512e-69
SCs vs PCs	Epithelial cells	TRIM56	1.83932e-73	0.380376	0.476	0.149	4.57476e-69
SCs vs PCs	Epithelial cells	KLF2	1.90682e-73	0.780875	0.307	0.054	4.74263e-69
SCs vs PCs	Epithelial cells	FNBP4	1.94437e-73	0.354544	0.465	0.142	4.83605e-69
SCs vs PCs	Epithelial cells	AC005261.1	2.28569e-73	0.275127	0.315	0.054	5.68496e-69
SCs vs PCs	Epithelial cells	GLCE	2.30119e-73	0.309721	0.337	0.066	5.72353e-69
SCs vs PCs	Epithelial cells	AATF	2.32208e-73	0.279272	0.427	0.12	5.77549e-69
SCs vs PCs	Epithelial cells	TRIO	2.32317e-73	0.362631	0.335	0.066	5.77818e-69
SCs vs PCs	Epithelial cells	GPCPD1	2.71412e-73	0.420876	0.365	0.084	6.75057e-69
SCs vs PCs	Epithelial cells	KDM2A	2.75879e-73	0.320131	0.392	0.1	6.86165e-69
SCs vs PCs	Epithelial cells	TMED10	2.87165e-73	0.346471	0.604	0.241	7.14237e-69
SCs vs PCs	Epithelial cells	PSMD1	3.01757e-73	0.316811	0.455	0.138	7.5053e-69
SCs vs PCs	Epithelial cells	LAD1	3.09521e-73	0.40372	0.582	0.238	7.69842e-69
SCs vs PCs	Epithelial cells	PCM1	3.25822e-73	0.292408	0.44	0.126	8.10383e-69
SCs vs PCs	Epithelial cells	ETV6	3.2621e-73	0.269944	0.343	0.07	8.11351e-69
SCs vs PCs	Epithelial cells	AARS	3.293e-73	0.484998	0.326	0.062	8.19035e-69
SCs vs PCs	Epithelial cells	BZW2	4.3354e-73	0.263172	0.537	0.199	1.0783e-68
SCs vs PCs	Epithelial cells	ZNF621	4.4476e-73	0.34062	0.257	0.023	1.10621e-68
SCs vs PCs	Epithelial cells	LARP1	4.48347e-73	0.340301	0.496	0.164	1.11513e-68
SCs vs PCs	Epithelial cells	ARL6IP5	4.84326e-73	0.32474	0.522	0.178	1.20462e-68
SCs vs PCs	Epithelial cells	PTPN18	4.88532e-73	0.293951	0.396	0.1	1.21508e-68
SCs vs PCs	Epithelial cells	SRSF5	5.78128e-73	0.300773	0.661	0.286	1.43792e-68
SCs vs PCs	Epithelial cells	AIFM1	5.80094e-73	0.280259	0.356	0.078	1.44281e-68
SCs vs PCs	Epithelial cells	TMEM265	5.87971e-73	0.387884	0.501	0.174	1.4624e-68
SCs vs PCs	Epithelial cells	FZD5	6.9505e-73	0.354298	0.385	0.096	1.72873e-68
SCs vs PCs	Epithelial cells	NIBAN2	8.00036e-73	0.473619	0.447	0.134	1.98985e-68
SCs vs PCs	Epithelial cells	ATMIN	8.82708e-73	0.290858	0.294	0.042	2.19547e-68
SCs vs PCs	Epithelial cells	SLC33A1	1.08462e-72	0.273762	0.321	0.059	2.69767e-68
SCs vs PCs	Epithelial cells	GATC	1.13461e-72	0.264643	0.351	0.076	2.82199e-68
SCs vs PCs	Epithelial cells	ACAA1	1.18579e-72	0.256269	0.476	0.15	2.94929e-68
SCs vs PCs	Epithelial cells	BCL2L1	1.22562e-72	0.40184	0.418	0.116	3.04836e-68
SCs vs PCs	Epithelial cells	KLF10	1.24083e-72	0.396958	0.402	0.109	3.08619e-68
SCs vs PCs	Epithelial cells	CHD8	1.2645e-72	0.305744	0.356	0.078	3.14507e-68
SCs vs PCs	Epithelial cells	TXNDC5	1.27113e-72	0.389409	0.375	0.089	3.16155e-68
SCs vs PCs	Epithelial cells	IMPAD1	1.41775e-72	0.262992	0.351	0.076	3.52623e-68
SCs vs PCs	Epithelial cells	DNAJA4	1.4714e-72	0.47935	0.41	0.112	3.65966e-68
SCs vs PCs	Epithelial cells	SPIRE2	1.49067e-72	0.443852	0.404	0.109	3.7076e-68
SCs vs PCs	Epithelial cells	COPB1	1.69285e-72	0.25829	0.465	0.145	4.21046e-68
SCs vs PCs	Epithelial cells	NRBP1	2.07354e-72	0.287306	0.463	0.145	5.15732e-68
SCs vs PCs	Epithelial cells	EPPK1	2.12305e-72	0.306829	0.36	0.081	5.28044e-68
SCs vs PCs	Epithelial cells	DHX38	2.17389e-72	0.385338	0.339	0.07	5.40689e-68
SCs vs PCs	Epithelial cells	MAU2	2.26606e-72	0.320407	0.28	0.036	5.63615e-68
SCs vs PCs	Epithelial cells	GFM1	2.3671e-72	0.326015	0.317	0.057	5.88745e-68
SCs vs PCs	Epithelial cells	MGA	2.36857e-72	0.306633	0.291	0.042	5.89111e-68
SCs vs PCs	Epithelial cells	SERPINA1	2.68031e-72	2.09592	0.364	0.097	6.66646e-68
SCs vs PCs	Epithelial cells	G3BP2	2.75438e-72	0.279178	0.46	0.145	6.8507e-68
SCs vs PCs	Epithelial cells	MIEF1	3.0607e-72	0.299489	0.295	0.046	7.61258e-68
SCs vs PCs	Epithelial cells	FAM83F	3.28123e-72	0.40043	0.266	0.031	8.16107e-68
SCs vs PCs	Epithelial cells	ENTPD5	3.42314e-72	0.380301	0.328	0.064	8.51403e-68
SCs vs PCs	Epithelial cells	VPS13A	3.52381e-72	0.377368	0.339	0.069	8.76442e-68
SCs vs PCs	Epithelial cells	TSC22D2	3.70132e-72	0.29438	0.36	0.082	9.20593e-68
SCs vs PCs	Epithelial cells	SQSTM1	3.72237e-72	0.576842	0.714	0.362	9.25827e-68
SCs vs PCs	Epithelial cells	SYNJ2	3.99829e-72	0.374978	0.359	0.079	9.94456e-68
SCs vs PCs	Epithelial cells	PPP1R15A	4.01358e-72	0.802596	0.643	0.312	9.98257e-68
SCs vs PCs	Epithelial cells	ANKRD17	4.15955e-72	0.334235	0.384	0.095	1.03456e-67
SCs vs PCs	Epithelial cells	ISG20L2	4.2683e-72	0.289402	0.387	0.097	1.06161e-67
SCs vs PCs	Epithelial cells	FMN1	4.49175e-72	0.335074	0.296	0.044	1.11719e-67
SCs vs PCs	Epithelial cells	NCOA7	4.80148e-72	0.281242	0.46	0.143	1.19422e-67
SCs vs PCs	Epithelial cells	ARHGAP27	5.26754e-72	0.35677	0.406	0.11	1.31014e-67
SCs vs PCs	Epithelial cells	GLS	5.59044e-72	0.429194	0.412	0.116	1.39045e-67
SCs vs PCs	Epithelial cells	PROX1	5.76503e-72	0.484486	0.345	0.075	1.43388e-67
SCs vs PCs	Epithelial cells	HEXB	6.4193e-72	0.27108	0.43	0.124	1.59661e-67
SCs vs PCs	Epithelial cells	GPI	7.06942e-72	0.427874	0.57	0.221	1.7583e-67
SCs vs PCs	Epithelial cells	BRD4	8.95956e-72	0.357359	0.532	0.188	2.22842e-67
SCs vs PCs	Epithelial cells	HMGCS1	9.05539e-72	0.644207	0.449	0.141	2.25226e-67
SCs vs PCs	Epithelial cells	PPFIBP1	9.20395e-72	0.300408	0.35	0.077	2.28921e-67
SCs vs PCs	Epithelial cells	EFHD2	9.62337e-72	0.352515	0.542	0.192	2.39352e-67
SCs vs PCs	Epithelial cells	SNAP29	9.81238e-72	0.260952	0.363	0.083	2.44054e-67
SCs vs PCs	Epithelial cells	ERBB2	1.02968e-71	0.336951	0.436	0.126	2.56103e-67
SCs vs PCs	Epithelial cells	ANKIB1	1.05482e-71	0.287013	0.363	0.083	2.62354e-67
SCs vs PCs	Epithelial cells	SPINT1	1.06042e-71	0.426396	0.563	0.211	2.63748e-67
SCs vs PCs	Epithelial cells	REEP6	1.15623e-71	0.381333	0.273	0.033	2.87578e-67
SCs vs PCs	Epithelial cells	SLC25A25-AS1	1.24406e-71	0.357367	0.31	0.052	3.09423e-67
SCs vs PCs	Epithelial cells	BAZ2A	1.27611e-71	0.269862	0.444	0.129	3.17395e-67
SCs vs PCs	Epithelial cells	SLC39A1	1.48992e-71	0.283812	0.365	0.085	3.70574e-67
SCs vs PCs	Epithelial cells	FNDC3A	1.67017e-71	0.277604	0.406	0.108	4.15406e-67
SCs vs PCs	Epithelial cells	COG4	1.68287e-71	0.305257	0.32	0.06	4.18564e-67
SCs vs PCs	Epithelial cells	TXLNA	1.69033e-71	0.297837	0.268	0.031	4.20418e-67
SCs vs PCs	Epithelial cells	TMEM87A	1.76919e-71	0.271388	0.514	0.175	4.40034e-67
SCs vs PCs	Epithelial cells	RETSAT	1.79403e-71	0.383651	0.312	0.055	4.46212e-67
SCs vs PCs	Epithelial cells	SLC12A7	1.81285e-71	0.371411	0.364	0.085	4.50892e-67
SCs vs PCs	Epithelial cells	UBALD2	1.91687e-71	0.374753	0.458	0.143	4.76765e-67
SCs vs PCs	Epithelial cells	TMX4	1.9419e-71	0.296108	0.321	0.06	4.8299e-67
SCs vs PCs	Epithelial cells	PIEZO1	1.99069e-71	0.480659	0.343	0.072	4.95124e-67
SCs vs PCs	Epithelial cells	MBD2	2.09551e-71	0.272028	0.346	0.075	5.21194e-67
SCs vs PCs	Epithelial cells	DCAF5	2.15113e-71	0.291172	0.317	0.056	5.3503e-67
SCs vs PCs	Epithelial cells	NOL3	2.20911e-71	0.390534	0.347	0.073	5.4945e-67
SCs vs PCs	Epithelial cells	PIK3C2B	2.22401e-71	0.317751	0.313	0.056	5.53156e-67
SCs vs PCs	Epithelial cells	ATP2B1	2.59513e-71	0.371309	0.407	0.112	6.4546e-67
SCs vs PCs	Epithelial cells	USP7	2.74063e-71	0.27377	0.459	0.144	6.8165e-67
SCs vs PCs	Epithelial cells	LSG1	2.76891e-71	0.336722	0.347	0.076	6.88684e-67
SCs vs PCs	Epithelial cells	XRRA1	2.76979e-71	0.277509	0.262	0.028	6.88903e-67
SCs vs PCs	Epithelial cells	XRN2	3.09548e-71	0.346076	0.555	0.214	7.69907e-67
SCs vs PCs	Epithelial cells	RESF1	3.25428e-71	0.272747	0.368	0.086	8.09405e-67
SCs vs PCs	Epithelial cells	LRP10	3.90085e-71	0.393656	0.529	0.188	9.70219e-67
SCs vs PCs	Epithelial cells	TAF15	4.27435e-71	0.27925	0.453	0.14	1.06312e-66
SCs vs PCs	Epithelial cells	FNBP1L	4.62704e-71	0.361299	0.466	0.149	1.15084e-66
SCs vs PCs	Epithelial cells	KIAA1671	5.32793e-71	0.331992	0.289	0.043	1.32516e-66
SCs vs PCs	Epithelial cells	NUMB	6.09873e-71	0.394425	0.364	0.086	1.51688e-66
SCs vs PCs	Epithelial cells	ACTR2	6.32277e-71	0.436092	0.654	0.302	1.5726e-66
SCs vs PCs	Epithelial cells	DHRS7	6.67891e-71	0.35592	0.493	0.168	1.66118e-66
SCs vs PCs	Epithelial cells	DCP1A	7.42759e-71	0.274322	0.346	0.074	1.84739e-66
SCs vs PCs	Epithelial cells	EPS8L2	7.80637e-71	0.478206	0.503	0.176	1.9416e-66
SCs vs PCs	Epithelial cells	RYBP	8.77694e-71	0.331911	0.397	0.106	2.183e-66
SCs vs PCs	Epithelial cells	KAT6B	9.3263e-71	0.342786	0.393	0.102	2.31964e-66
SCs vs PCs	Epithelial cells	AGGF1	9.85706e-71	0.263249	0.319	0.06	2.45165e-66
SCs vs PCs	Epithelial cells	YWHAB	9.92078e-71	0.619791	0.763	0.461	2.4675e-66
SCs vs PCs	Epithelial cells	PDE12	1.07338e-70	0.289895	0.261	0.029	2.66971e-66
SCs vs PCs	Epithelial cells	CRKL	1.27487e-70	0.259168	0.315	0.057	3.17085e-66
SCs vs PCs	Epithelial cells	ATRX	1.41724e-70	0.302997	0.559	0.21	3.52496e-66
SCs vs PCs	Epithelial cells	HSD17B4	1.44438e-70	0.295995	0.371	0.089	3.59245e-66
SCs vs PCs	Epithelial cells	POM121	1.47292e-70	0.267297	0.329	0.065	3.66344e-66
SCs vs PCs	Epithelial cells	EPAS1	1.47986e-70	0.289533	0.286	0.041	3.68071e-66
SCs vs PCs	Epithelial cells	IARS2	1.50703e-70	0.269526	0.432	0.127	3.74828e-66
SCs vs PCs	Epithelial cells	DLGAP4	1.70278e-70	0.348067	0.43	0.126	4.23516e-66
SCs vs PCs	Epithelial cells	PSMC5	1.87362e-70	0.2538	0.555	0.204	4.66007e-66
SCs vs PCs	Epithelial cells	PPIG	1.98491e-70	0.275024	0.619	0.253	4.93687e-66
SCs vs PCs	Epithelial cells	NSF	2.40114e-70	0.301068	0.297	0.048	5.97212e-66
SCs vs PCs	Epithelial cells	MPRIP	2.46707e-70	0.39515	0.298	0.051	6.13609e-66
SCs vs PCs	Epithelial cells	ATXN7	2.85e-70	0.331958	0.294	0.047	7.08853e-66
SCs vs PCs	Epithelial cells	ELMO3	2.87172e-70	0.339785	0.387	0.1	7.14254e-66
SCs vs PCs	Epithelial cells	RBM47	2.91361e-70	0.315289	0.526	0.193	7.24674e-66
SCs vs PCs	Epithelial cells	ADAM10	3.75999e-70	0.265868	0.386	0.1	9.35184e-66
SCs vs PCs	Epithelial cells	TARBP1	3.7696e-70	0.302391	0.338	0.071	9.37574e-66
SCs vs PCs	Epithelial cells	TBC1D22A	4.41983e-70	0.312341	0.304	0.052	1.0993e-65
SCs vs PCs	Epithelial cells	EPB41L4A-AS1	5.06013e-70	0.401428	0.442	0.137	1.25855e-65
SCs vs PCs	Epithelial cells	PIK3C2A	5.4987e-70	0.296008	0.341	0.075	1.36764e-65
SCs vs PCs	Epithelial cells	BAG4	5.5394e-70	0.287068	0.276	0.038	1.37776e-65
SCs vs PCs	Epithelial cells	GDI1	6.47909e-70	0.269549	0.374	0.092	1.61148e-65
SCs vs PCs	Epithelial cells	UBE2Z	6.68342e-70	0.313325	0.364	0.086	1.6623e-65
SCs vs PCs	Epithelial cells	ODC1	7.02617e-70	0.677612	0.514	0.185	1.74755e-65
SCs vs PCs	Epithelial cells	FAM13A	7.36758e-70	0.604021	0.348	0.078	1.83247e-65
SCs vs PCs	Epithelial cells	TMC4	8.02791e-70	0.313419	0.432	0.124	1.9967e-65
SCs vs PCs	Epithelial cells	BSG	8.77735e-70	0.602928	0.757	0.409	2.1831e-65
SCs vs PCs	Epithelial cells	ZMIZ1	9.18495e-70	0.352204	0.266	0.033	2.28448e-65
SCs vs PCs	Epithelial cells	PTPRE	1.02437e-69	0.295488	0.302	0.051	2.54781e-65
SCs vs PCs	Epithelial cells	CEP63	1.14633e-69	0.262343	0.295	0.047	2.85116e-65
SCs vs PCs	Epithelial cells	ACLY	1.16153e-69	0.365506	0.379	0.097	2.88897e-65
SCs vs PCs	Epithelial cells	SEC16A	1.4786e-69	0.356882	0.333	0.07	3.67758e-65
SCs vs PCs	Epithelial cells	MMP15	1.56306e-69	0.370724	0.354	0.082	3.88765e-65
SCs vs PCs	Epithelial cells	BID	1.59569e-69	0.259763	0.447	0.14	3.9688e-65
SCs vs PCs	Epithelial cells	ATP5F1A	1.6225e-69	0.328194	0.572	0.228	4.03547e-65
SCs vs PCs	Epithelial cells	SLC38A1	2.49985e-69	0.305596	0.547	0.207	6.21762e-65
SCs vs PCs	Epithelial cells	DYRK1A	2.67887e-69	0.323051	0.282	0.041	6.66289e-65
SCs vs PCs	Epithelial cells	OXSR1	2.71893e-69	0.327956	0.339	0.073	6.76251e-65
SCs vs PCs	Epithelial cells	RDH13	3.18636e-69	0.311813	0.346	0.078	7.92512e-65
SCs vs PCs	Epithelial cells	TLCD2	3.57302e-69	0.418679	0.317	0.063	8.88682e-65
SCs vs PCs	Epithelial cells	INTS10	3.88262e-69	0.334176	0.326	0.068	9.65685e-65
SCs vs PCs	Epithelial cells	AL390719.2	4.04515e-69	0.443277	0.268	0.035	1.00611e-64
SCs vs PCs	Epithelial cells	SRCAP	4.22302e-69	0.361202	0.324	0.065	1.05035e-64
SCs vs PCs	Epithelial cells	FAM120AOS	4.36885e-69	0.377822	0.466	0.15	1.08662e-64
SCs vs PCs	Epithelial cells	XRN1	4.44937e-69	0.324926	0.352	0.08	1.10665e-64
SCs vs PCs	Epithelial cells	CMC4	5.15533e-69	0.269044	0.339	0.073	1.28223e-64
SCs vs PCs	Epithelial cells	COQ8A	5.4233e-69	0.319766	0.351	0.082	1.34888e-64
SCs vs PCs	Epithelial cells	PER2	6.73015e-69	0.272004	0.32	0.062	1.67392e-64
SCs vs PCs	Epithelial cells	LASP1	6.92332e-69	0.262616	0.488	0.165	1.72197e-64
SCs vs PCs	Epithelial cells	VILL	7.41212e-69	0.392724	0.3	0.051	1.84354e-64
SCs vs PCs	Epithelial cells	SELENBP1	7.78136e-69	0.876502	0.598	0.265	1.93538e-64
SCs vs PCs	Epithelial cells	NAA10	8.19331e-69	0.303313	0.625	0.268	2.03784e-64
SCs vs PCs	Epithelial cells	PHACTR4	8.31996e-69	0.272622	0.366	0.089	2.06934e-64
SCs vs PCs	Epithelial cells	CDIPT	8.60737e-69	0.323527	0.388	0.102	2.14083e-64
SCs vs PCs	Epithelial cells	MACC1	8.96598e-69	0.417467	0.437	0.137	2.23002e-64
SCs vs PCs	Epithelial cells	SYNCRIP	8.99095e-69	0.316334	0.588	0.237	2.23623e-64
SCs vs PCs	Epithelial cells	DOK4	9.67909e-69	0.272469	0.294	0.049	2.40738e-64
SCs vs PCs	Epithelial cells	LINC00511	1.13672e-68	0.319709	0.376	0.097	2.82725e-64
SCs vs PCs	Epithelial cells	GLTP	1.21765e-68	0.267824	0.345	0.078	3.02855e-64
SCs vs PCs	Epithelial cells	DHX9	1.24927e-68	0.322163	0.445	0.137	3.10717e-64
SCs vs PCs	Epithelial cells	MAGI3	1.25746e-68	0.34345	0.321	0.065	3.12756e-64
SCs vs PCs	Epithelial cells	SMC1A	1.26972e-68	0.351257	0.429	0.127	3.15806e-64
SCs vs PCs	Epithelial cells	GSTP1	1.36279e-68	-0.910945	0.799	0.812	3.38954e-64
SCs vs PCs	Epithelial cells	MCCC2	1.37235e-68	0.308215	0.324	0.068	3.41331e-64
SCs vs PCs	Epithelial cells	MISP	1.50926e-68	0.632082	0.696	0.354	3.75384e-64
SCs vs PCs	Epithelial cells	SPCS1	1.72196e-68	0.342176	0.685	0.331	4.28285e-64
SCs vs PCs	Epithelial cells	IQGAP1	1.72958e-68	0.362004	0.602	0.248	4.30181e-64
SCs vs PCs	Epithelial cells	SUCO	1.85729e-68	0.31483	0.341	0.077	4.61946e-64
SCs vs PCs	Epithelial cells	TSTA3	1.98732e-68	0.281934	0.575	0.22	4.94287e-64
SCs vs PCs	Epithelial cells	RNF114	2.26494e-68	0.316906	0.605	0.246	5.63335e-64
SCs vs PCs	Epithelial cells	ESRP2	2.29669e-68	0.356751	0.29	0.047	5.71232e-64
SCs vs PCs	Epithelial cells	RNF40	2.41291e-68	0.266794	0.358	0.086	6.00138e-64
SCs vs PCs	Epithelial cells	MTM1	2.54123e-68	0.289564	0.25	0.025	6.32055e-64
SCs vs PCs	Epithelial cells	TFRC	2.56858e-68	0.338476	0.512	0.188	6.38858e-64
SCs vs PCs	Epithelial cells	GANAB	2.94991e-68	0.29177	0.386	0.101	7.33701e-64
SCs vs PCs	Epithelial cells	CCT7	3.14941e-68	0.261082	0.606	0.249	7.83322e-64
SCs vs PCs	Epithelial cells	KDSR	3.26261e-68	0.255227	0.319	0.063	8.11477e-64
SCs vs PCs	Epithelial cells	DFFA	3.44274e-68	0.286417	0.331	0.07	8.56279e-64
SCs vs PCs	Epithelial cells	KCMF1	3.568e-68	0.310813	0.413	0.119	8.87433e-64
SCs vs PCs	Epithelial cells	SLC7A6	4.17874e-68	0.387041	0.299	0.053	1.03934e-63
SCs vs PCs	Epithelial cells	RAB21	4.21886e-68	0.276297	0.397	0.11	1.04932e-63
SCs vs PCs	Epithelial cells	PIK3R2	4.45704e-68	0.283309	0.292	0.05	1.10856e-63
SCs vs PCs	Epithelial cells	BACH1	4.83543e-68	0.256993	0.288	0.046	1.20267e-63
SCs vs PCs	Epithelial cells	SLC7A1	5.02485e-68	0.329463	0.368	0.091	1.24978e-63
SCs vs PCs	Epithelial cells	SHPRH	5.5375e-68	0.406491	0.319	0.064	1.37729e-63
SCs vs PCs	Epithelial cells	KIAA2013	5.90352e-68	0.320702	0.356	0.086	1.46832e-63
SCs vs PCs	Epithelial cells	ANXA11	5.97969e-68	0.40221	0.678	0.318	1.48727e-63
SCs vs PCs	Epithelial cells	GARS-DT	6.04952e-68	0.417668	0.306	0.055	1.50464e-63
SCs vs PCs	Epithelial cells	LDLR	6.28769e-68	0.796144	0.47	0.176	1.56387e-63
SCs vs PCs	Epithelial cells	FAT1	7.11727e-68	0.478011	0.416	0.125	1.77021e-63
SCs vs PCs	Epithelial cells	MIA2	7.23652e-68	0.317526	0.303	0.055	1.79987e-63
SCs vs PCs	Epithelial cells	FBP1	7.45013e-68	0.342772	0.38	0.1	1.853e-63
SCs vs PCs	Epithelial cells	PTPN1	8.54598e-68	0.262904	0.36	0.089	2.12556e-63
SCs vs PCs	Epithelial cells	NUS1	9.88612e-68	0.256665	0.32	0.065	2.45888e-63
SCs vs PCs	Epithelial cells	ODR4	1.03005e-67	0.258356	0.329	0.07	2.56194e-63
SCs vs PCs	Epithelial cells	CCAR1	1.25903e-67	0.289156	0.457	0.146	3.13146e-63
SCs vs PCs	Epithelial cells	ABR	1.27991e-67	0.466697	0.32	0.065	3.18339e-63
SCs vs PCs	Epithelial cells	DDX19A	1.34721e-67	0.313953	0.289	0.047	3.35079e-63
SCs vs PCs	Epithelial cells	CCND1	1.37419e-67	0.611637	0.56	0.235	3.41787e-63
SCs vs PCs	Epithelial cells	STT3A	1.43107e-67	0.250408	0.291	0.049	3.55937e-63
SCs vs PCs	Epithelial cells	LPIN2	1.58789e-67	0.304201	0.313	0.06	3.9494e-63
SCs vs PCs	Epithelial cells	WDR59	1.67648e-67	0.336689	0.292	0.049	4.16974e-63
SCs vs PCs	Epithelial cells	CKAP4	1.82478e-67	0.343883	0.378	0.102	4.53858e-63
SCs vs PCs	Epithelial cells	C6orf132	1.82546e-67	0.357776	0.445	0.142	4.5403e-63
SCs vs PCs	Epithelial cells	UBXN7	2.0543e-67	0.26812	0.313	0.061	5.10947e-63
SCs vs PCs	Epithelial cells	AHCTF1	2.24677e-67	0.311208	0.317	0.064	5.58817e-63
SCs vs PCs	Epithelial cells	DUSP3	2.27139e-67	0.275494	0.313	0.06	5.6494e-63
SCs vs PCs	Epithelial cells	HELZ2	2.30095e-67	0.408665	0.312	0.062	5.72292e-63
SCs vs PCs	Epithelial cells	DENND4C	2.43316e-67	0.342077	0.325	0.068	6.05176e-63
SCs vs PCs	Epithelial cells	VASP	2.55151e-67	0.261974	0.599	0.241	6.34611e-63
SCs vs PCs	Epithelial cells	PGM1	2.83296e-67	0.42952	0.335	0.076	7.04613e-63
SCs vs PCs	Epithelial cells	RAP2B	3.15415e-67	0.321206	0.358	0.087	7.84501e-63
SCs vs PCs	Epithelial cells	CPT1A	3.19479e-67	0.342783	0.351	0.084	7.94607e-63
SCs vs PCs	Epithelial cells	KANSL1	3.51283e-67	0.266254	0.448	0.141	8.73711e-63
SCs vs PCs	Epithelial cells	UTP23	3.61975e-67	0.252341	0.357	0.086	9.00304e-63
SCs vs PCs	Epithelial cells	CTSS	3.82169e-67	0.389579	0.638	0.291	9.50531e-63
SCs vs PCs	Epithelial cells	MAX	4.3566e-67	0.28034	0.373	0.094	1.08357e-62
SCs vs PCs	Epithelial cells	CDA	4.4857e-67	0.386604	0.317	0.064	1.11568e-62
SCs vs PCs	Epithelial cells	NPIPB15	4.87018e-67	0.332481	0.323	0.065	1.21131e-62
SCs vs PCs	Epithelial cells	RPP14	4.90112e-67	0.250008	0.251	0.028	1.21901e-62
SCs vs PCs	Epithelial cells	KDELR3	5.41756e-67	0.300036	0.284	0.046	1.34745e-62
SCs vs PCs	Epithelial cells	CORO2A	5.92857e-67	0.301163	0.328	0.07	1.47455e-62
SCs vs PCs	Epithelial cells	POLR2J3	6.82642e-67	0.419681	0.484	0.168	1.69787e-62
SCs vs PCs	Epithelial cells	NIPAL3	7.36164e-67	0.265481	0.26	0.033	1.83099e-62
SCs vs PCs	Epithelial cells	NCEH1	7.7023e-67	0.326184	0.303	0.057	1.91572e-62
SCs vs PCs	Epithelial cells	RIN2	8.19119e-67	0.268328	0.308	0.058	2.03731e-62
SCs vs PCs	Epithelial cells	ABO	8.35099e-67	0.317164	0.323	0.066	2.07706e-62
SCs vs PCs	Epithelial cells	APOL6	8.77507e-67	0.272618	0.342	0.078	2.18253e-62
SCs vs PCs	Epithelial cells	SLC20A1	9.25227e-67	0.468751	0.414	0.126	2.30122e-62
SCs vs PCs	Epithelial cells	SEZ6L2	1.01581e-66	0.358253	0.394	0.11	2.52651e-62
SCs vs PCs	Epithelial cells	MCU	1.11374e-66	0.256107	0.31	0.06	2.7701e-62
SCs vs PCs	Epithelial cells	DYNC1H1	1.66456e-66	0.345869	0.529	0.197	4.14009e-62
SCs vs PCs	Epithelial cells	CDK10	2.16261e-66	0.417635	0.413	0.123	5.37885e-62
SCs vs PCs	Epithelial cells	CEP290	2.20695e-66	0.316642	0.284	0.047	5.48912e-62
SCs vs PCs	Epithelial cells	TOB2	2.41391e-66	0.285817	0.46	0.153	6.00387e-62
SCs vs PCs	Epithelial cells	DST	2.56426e-66	0.804284	0.429	0.142	6.37782e-62
SCs vs PCs	Epithelial cells	YIPF2	2.99536e-66	0.27836	0.385	0.105	7.45005e-62
SCs vs PCs	Epithelial cells	PRELID2	3.15245e-66	0.281956	0.337	0.077	7.84077e-62
SCs vs PCs	Epithelial cells	DMAC2L	3.55115e-66	0.263548	0.322	0.067	8.83241e-62
SCs vs PCs	Epithelial cells	CCL15	3.58525e-66	0.304085	0.416	0.123	8.91724e-62
SCs vs PCs	Epithelial cells	YTHDF1	3.77828e-66	0.296577	0.321	0.067	9.39734e-62
SCs vs PCs	Epithelial cells	LRRC57	3.79153e-66	0.267129	0.261	0.034	9.43029e-62
SCs vs PCs	Epithelial cells	TARS	4.25002e-66	0.252222	0.446	0.141	1.05706e-61
SCs vs PCs	Epithelial cells	BAIAP2	4.799e-66	0.397992	0.344	0.084	1.19361e-61
SCs vs PCs	Epithelial cells	JMJD1C	5.70068e-66	0.311121	0.506	0.179	1.41787e-61
SCs vs PCs	Epithelial cells	TMEM131	6.10396e-66	0.298658	0.342	0.078	1.51818e-61
SCs vs PCs	Epithelial cells	IGF2R	7.10789e-66	0.299208	0.33	0.073	1.76787e-61
SCs vs PCs	Epithelial cells	UBL5	7.46646e-66	-1.37261	0.71	0.675	1.85706e-61
SCs vs PCs	Epithelial cells	HP1BP3	7.55423e-66	0.261622	0.538	0.202	1.87889e-61
SCs vs PCs	Epithelial cells	PLA2G2A	7.65537e-66	0.863392	0.253	0.03	1.90404e-61
SCs vs PCs	Epithelial cells	HSPH1	8.32323e-66	0.67018	0.656	0.324	2.07015e-61
SCs vs PCs	Epithelial cells	HNRNPD	8.38756e-66	0.356079	0.566	0.219	2.08615e-61
SCs vs PCs	Epithelial cells	CTDNEP1	8.5463e-66	0.251223	0.375	0.1	2.12564e-61
SCs vs PCs	Epithelial cells	TRIM31	9.54946e-66	0.88631	0.465	0.175	2.37514e-61
SCs vs PCs	Epithelial cells	TEAD1	9.84776e-66	0.297921	0.333	0.076	2.44934e-61
SCs vs PCs	Epithelial cells	CREBZF	1.05232e-65	0.33846	0.356	0.088	2.61733e-61
SCs vs PCs	Epithelial cells	BDH1	1.06446e-65	0.270472	0.409	0.119	2.64752e-61
SCs vs PCs	Epithelial cells	FGD4	1.12991e-65	0.276014	0.299	0.055	2.81032e-61
SCs vs PCs	Epithelial cells	PATJ	1.19936e-65	0.285424	0.447	0.145	2.98305e-61
SCs vs PCs	Epithelial cells	ARHGAP26	1.24446e-65	0.433704	0.331	0.076	3.09523e-61
SCs vs PCs	Epithelial cells	ZBTB18	1.25353e-65	0.33449	0.275	0.044	3.11778e-61
SCs vs PCs	Epithelial cells	MDM2	1.31773e-65	0.273705	0.319	0.066	3.27746e-61
SCs vs PCs	Epithelial cells	CSDE1	1.35974e-65	0.250214	0.673	0.32	3.38193e-61
SCs vs PCs	Epithelial cells	TMEM50B	1.59733e-65	0.292844	0.343	0.081	3.97288e-61
SCs vs PCs	Epithelial cells	TTC14	1.64751e-65	0.298662	0.327	0.071	4.09768e-61
SCs vs PCs	Epithelial cells	MYO9A	1.92913e-65	0.330868	0.263	0.037	4.79812e-61
SCs vs PCs	Epithelial cells	THBS1	1.97821e-65	0.727851	0.297	0.06	4.92022e-61
SCs vs PCs	Epithelial cells	HNRNPUL2	2.48373e-65	0.334006	0.423	0.129	6.17752e-61
SCs vs PCs	Epithelial cells	PLPP2	2.67144e-65	0.383352	0.601	0.254	6.64441e-61
SCs vs PCs	Epithelial cells	ALKBH5	2.7365e-65	0.257647	0.314	0.065	6.80623e-61
SCs vs PCs	Epithelial cells	ZNF207	2.75318e-65	0.273983	0.587	0.237	6.84772e-61
SCs vs PCs	Epithelial cells	PSEN1	3.04445e-65	0.284502	0.311	0.062	7.57215e-61
SCs vs PCs	Epithelial cells	EFTUD2	3.04658e-65	0.256433	0.323	0.069	7.57745e-61
SCs vs PCs	Epithelial cells	KDM4B	3.17222e-65	0.318535	0.287	0.049	7.88995e-61
SCs vs PCs	Epithelial cells	SF1	3.43184e-65	0.335222	0.577	0.236	8.53568e-61
SCs vs PCs	Epithelial cells	NAP1L4	3.57819e-65	0.277812	0.472	0.156	8.89967e-61
SCs vs PCs	Epithelial cells	ATR	4.17209e-65	0.30469	0.319	0.066	1.03768e-60
SCs vs PCs	Epithelial cells	RSRP1	4.47389e-65	0.457929	0.517	0.192	1.11275e-60
SCs vs PCs	Epithelial cells	EPB41	4.50046e-65	0.282972	0.333	0.076	1.11935e-60
SCs vs PCs	Epithelial cells	CD9	4.96839e-65	0.710149	0.781	0.516	1.23574e-60
SCs vs PCs	Epithelial cells	SLC7A5	5.37861e-65	0.355343	0.284	0.049	1.33777e-60
SCs vs PCs	Epithelial cells	BNIP3L	5.41396e-65	0.271627	0.357	0.09	1.34656e-60
SCs vs PCs	Epithelial cells	MANF	5.99412e-65	0.287512	0.469	0.161	1.49086e-60
SCs vs PCs	Epithelial cells	RREB1	6.16683e-65	0.282283	0.361	0.093	1.53381e-60
SCs vs PCs	Epithelial cells	NR4A1	6.19193e-65	0.617389	0.606	0.273	1.54006e-60
SCs vs PCs	Epithelial cells	CCNT2	6.26804e-65	0.2651	0.309	0.062	1.55899e-60
SCs vs PCs	Epithelial cells	MXD1	6.27913e-65	0.560454	0.457	0.158	1.56175e-60
SCs vs PCs	Epithelial cells	CDK12	6.68475e-65	0.302624	0.5	0.18	1.66263e-60
SCs vs PCs	Epithelial cells	MPP1	7.78592e-65	0.468531	0.288	0.054	1.93651e-60
SCs vs PCs	Epithelial cells	ASAH1	8.38946e-65	0.282951	0.432	0.139	2.08663e-60
SCs vs PCs	Epithelial cells	CUX1	9.79142e-65	0.288345	0.51	0.185	2.43532e-60
SCs vs PCs	Epithelial cells	ZNF704	1.01314e-64	0.314853	0.316	0.067	2.51988e-60
SCs vs PCs	Epithelial cells	SEL1L	1.23734e-64	0.273509	0.316	0.068	3.07752e-60
SCs vs PCs	Epithelial cells	ERO1A	1.23887e-64	0.377316	0.448	0.146	3.08133e-60
SCs vs PCs	Epithelial cells	PSMD8	1.40702e-64	0.272561	0.667	0.315	3.49954e-60
SCs vs PCs	Epithelial cells	RASEF	1.44581e-64	0.277216	0.348	0.084	3.59601e-60
SCs vs PCs	Epithelial cells	EXOSC6	1.61874e-64	0.274951	0.335	0.078	4.02614e-60
SCs vs PCs	Epithelial cells	RASAL2	2.02463e-64	0.379799	0.269	0.042	5.03566e-60
SCs vs PCs	Epithelial cells	SELENOW	2.38972e-64	0.483665	0.771	0.44	5.94372e-60
SCs vs PCs	Epithelial cells	EPS8	2.52643e-64	0.423407	0.63	0.294	6.28374e-60
SCs vs PCs	Epithelial cells	SREBF2	2.63589e-64	0.287815	0.346	0.086	6.55598e-60
SCs vs PCs	Epithelial cells	MORC3	2.7883e-64	0.30644	0.269	0.041	6.93506e-60
SCs vs PCs	Epithelial cells	MYD88	2.87942e-64	0.255198	0.281	0.048	7.16169e-60
SCs vs PCs	Epithelial cells	CENPB	2.97366e-64	0.25199	0.285	0.051	7.39608e-60
SCs vs PCs	Epithelial cells	PRR15L	3.02804e-64	0.292085	0.504	0.184	7.53133e-60
SCs vs PCs	Epithelial cells	SLC25A37	3.50126e-64	0.44782	0.362	0.094	8.70833e-60
SCs vs PCs	Epithelial cells	REG4	3.5083e-64	2.09143	0.258	0.04	8.72584e-60
SCs vs PCs	Epithelial cells	RCOR3	3.89243e-64	0.258805	0.287	0.052	9.68125e-60
SCs vs PCs	Epithelial cells	TUBB2A	4.3652e-64	0.520915	0.349	0.09	1.08571e-59
SCs vs PCs	Epithelial cells	STK26	4.53699e-64	0.304557	0.292	0.055	1.12844e-59
SCs vs PCs	Epithelial cells	RDH10	4.58519e-64	0.322494	0.336	0.078	1.14043e-59
SCs vs PCs	Epithelial cells	B4GALT1	5.51616e-64	0.369693	0.391	0.112	1.37198e-59
SCs vs PCs	Epithelial cells	SNX9	5.56857e-64	0.36423	0.368	0.099	1.38502e-59
SCs vs PCs	Epithelial cells	PCF11	5.68734e-64	0.312568	0.391	0.111	1.41455e-59
SCs vs PCs	Epithelial cells	PAWR	5.99163e-64	0.314001	0.556	0.221	1.49024e-59
SCs vs PCs	Epithelial cells	CCNK	6.89284e-64	0.257624	0.325	0.073	1.71439e-59
SCs vs PCs	Epithelial cells	GIT1	6.96137e-64	0.3461	0.301	0.06	1.73143e-59
SCs vs PCs	Epithelial cells	MLF2	8.06565e-64	0.2823	0.593	0.243	2.00609e-59
SCs vs PCs	Epithelial cells	NEU1	8.43033e-64	0.361623	0.444	0.146	2.09679e-59
SCs vs PCs	Epithelial cells	ATM	1.03653e-63	0.367955	0.253	0.033	2.57805e-59
SCs vs PCs	Epithelial cells	EWSR1	1.09602e-63	0.320848	0.53	0.2	2.72603e-59
SCs vs PCs	Epithelial cells	ITM2B	1.17383e-63	0.490173	0.704	0.367	2.91954e-59
SCs vs PCs	Epithelial cells	SPINK5	1.19385e-63	-2.93191	0.086	0.269	2.96936e-59
SCs vs PCs	Epithelial cells	PDLIM5	1.27461e-63	0.253321	0.41	0.123	3.17022e-59
SCs vs PCs	Epithelial cells	NUDT2	1.31634e-63	0.272328	0.348	0.089	3.27401e-59
SCs vs PCs	Epithelial cells	WWP2	1.46458e-63	0.349653	0.278	0.047	3.64271e-59
SCs vs PCs	Epithelial cells	TMEM63A	1.54673e-63	0.373788	0.475	0.166	3.84702e-59
SCs vs PCs	Epithelial cells	ALDH2	1.54912e-63	0.291836	0.62	0.276	3.85298e-59
SCs vs PCs	Epithelial cells	PRR15	1.6695e-63	0.262224	0.523	0.202	4.15237e-59
SCs vs PCs	Epithelial cells	KMT5A	2.12749e-63	0.313471	0.311	0.067	5.29149e-59
SCs vs PCs	Epithelial cells	ATP1A1	2.63186e-63	0.52236	0.675	0.326	6.54596e-59
SCs vs PCs	Epithelial cells	E2F4	2.88758e-63	0.27999	0.357	0.092	7.18199e-59
SCs vs PCs	Epithelial cells	FBLIM1	2.94796e-63	0.304895	0.322	0.072	7.33217e-59
SCs vs PCs	Epithelial cells	P4HB	3.25621e-63	0.392732	0.696	0.342	8.09885e-59
SCs vs PCs	Epithelial cells	CAST	3.29069e-63	0.344051	0.712	0.342	8.18459e-59
SCs vs PCs	Epithelial cells	TALDO1	4.11203e-63	0.300647	0.651	0.299	1.02274e-58
SCs vs PCs	Epithelial cells	NFATC2IP	5.12994e-63	0.417791	0.434	0.143	1.27592e-58
SCs vs PCs	Epithelial cells	SLC25A6	5.46185e-63	-1.31089	0.739	0.706	1.35847e-58
SCs vs PCs	Epithelial cells	COG5	5.47613e-63	0.250838	0.255	0.036	1.36202e-58
SCs vs PCs	Epithelial cells	CRYBG1	5.67168e-63	0.34585	0.366	0.098	1.41066e-58
SCs vs PCs	Epithelial cells	YY1AP1	6.60754e-63	0.281757	0.316	0.068	1.64343e-58
SCs vs PCs	Epithelial cells	PLAGL1	6.63754e-63	0.328409	0.321	0.073	1.65089e-58
SCs vs PCs	Epithelial cells	RMND5A	7.11122e-63	0.330731	0.37	0.102	1.7687e-58
SCs vs PCs	Epithelial cells	FUCA1	7.46565e-63	0.267893	0.32	0.071	1.85686e-58
SCs vs PCs	Epithelial cells	RAD21	9.08103e-63	0.297993	0.574	0.235	2.25863e-58
SCs vs PCs	Epithelial cells	KHK	9.7321e-63	0.452289	0.284	0.055	2.42057e-58
SCs vs PCs	Epithelial cells	ZNF195	9.93457e-63	0.265906	0.3	0.059	2.47093e-58
SCs vs PCs	Epithelial cells	SNRNP200	1.07692e-62	0.281109	0.49	0.177	2.67851e-58
SCs vs PCs	Epithelial cells	CCDC112	1.10706e-62	0.272813	0.328	0.078	2.75347e-58
SCs vs PCs	Epithelial cells	CHPF	1.45762e-62	0.260949	0.398	0.119	3.6254e-58
SCs vs PCs	Epithelial cells	AZI2	1.59977e-62	0.297593	0.295	0.058	3.97894e-58
SCs vs PCs	Epithelial cells	UQCRC1	1.6434e-62	0.365248	0.65	0.301	4.08745e-58
SCs vs PCs	Epithelial cells	CERS2	1.80144e-62	0.266993	0.366	0.1	4.48055e-58
SCs vs PCs	Epithelial cells	PHLDA2	2.27519e-62	0.60055	0.66	0.346	5.65885e-58
SCs vs PCs	Epithelial cells	PTPRG	2.55282e-62	0.34068	0.258	0.039	6.34938e-58
SCs vs PCs	Epithelial cells	ANK3	2.57231e-62	0.288761	0.262	0.04	6.39786e-58
SCs vs PCs	Epithelial cells	SH2D3A	3.53915e-62	0.322958	0.381	0.109	8.80256e-58
SCs vs PCs	Epithelial cells	RAB2A	3.75141e-62	0.255093	0.676	0.341	9.33052e-58
SCs vs PCs	Epithelial cells	KAT7	4.35024e-62	0.30925	0.267	0.044	1.08199e-57
SCs vs PCs	Epithelial cells	RNF19A	4.42167e-62	0.315416	0.356	0.091	1.09976e-57
SCs vs PCs	Epithelial cells	PTEN	4.85797e-62	0.298689	0.276	0.048	1.20827e-57
SCs vs PCs	Epithelial cells	MNT	5.20108e-62	0.272282	0.265	0.043	1.29361e-57
SCs vs PCs	Epithelial cells	MYO15B	5.33161e-62	0.465576	0.42	0.139	1.32608e-57
SCs vs PCs	Epithelial cells	PRKAB1	5.652e-62	0.356514	0.333	0.081	1.40577e-57
SCs vs PCs	Epithelial cells	JUNB	7.7863e-62	0.598469	0.733	0.423	1.93661e-57
SCs vs PCs	Epithelial cells	ZNF768	7.92433e-62	0.265053	0.335	0.082	1.97094e-57
SCs vs PCs	Epithelial cells	PIBF1	7.98263e-62	0.303145	0.26	0.04	1.98544e-57
SCs vs PCs	Epithelial cells	DNMBP	8.33789e-62	0.25262	0.324	0.075	2.0738e-57
SCs vs PCs	Epithelial cells	TRIB3	9.30821e-62	0.537251	0.259	0.042	2.31514e-57
SCs vs PCs	Epithelial cells	MBOAT7	9.95209e-62	0.26196	0.356	0.094	2.47528e-57
SCs vs PCs	Epithelial cells	HEXA	1.02995e-61	0.301397	0.341	0.086	2.5617e-57
SCs vs PCs	Epithelial cells	PEA15	1.11716e-61	0.290863	0.331	0.08	2.77861e-57
SCs vs PCs	Epithelial cells	ZNF276	1.14675e-61	0.297772	0.263	0.041	2.85219e-57
SCs vs PCs	Epithelial cells	SYK	1.25947e-61	0.255689	0.348	0.093	3.13256e-57
SCs vs PCs	Epithelial cells	HIST3H2A	1.26272e-61	0.252239	0.371	0.102	3.14064e-57
SCs vs PCs	Epithelial cells	SOS2	1.3501e-61	0.259759	0.265	0.042	3.35797e-57
SCs vs PCs	Epithelial cells	MTUS1	1.55858e-61	0.344043	0.29	0.056	3.87651e-57
SCs vs PCs	Epithelial cells	LXN	1.57435e-61	0.299976	0.28	0.052	3.91573e-57
SCs vs PCs	Epithelial cells	KLF5	1.59139e-61	0.480801	0.689	0.365	3.95811e-57
SCs vs PCs	Epithelial cells	SMIM22	1.79455e-61	-1.55158	0.674	0.65	4.4634e-57
SCs vs PCs	Epithelial cells	CAPNS1	2.17364e-61	0.293817	0.578	0.233	5.40628e-57
SCs vs PCs	Epithelial cells	EDC4	2.99101e-61	0.326875	0.292	0.059	7.43925e-57
SCs vs PCs	Epithelial cells	HYAL2	3.52962e-61	0.28751	0.319	0.073	8.77887e-57
SCs vs PCs	Epithelial cells	BTN3A2	3.53265e-61	0.298205	0.337	0.081	8.7864e-57
SCs vs PCs	Epithelial cells	ALDH6A1	4.00457e-61	0.266439	0.264	0.043	9.96016e-57
SCs vs PCs	Epithelial cells	EFNA1	4.97271e-61	0.334601	0.547	0.219	1.23681e-56
SCs vs PCs	Epithelial cells	POU2F1	6.31316e-61	0.268934	0.266	0.045	1.57021e-56
SCs vs PCs	Epithelial cells	MRGBP	6.68204e-61	0.282116	0.298	0.062	1.66196e-56
SCs vs PCs	Epithelial cells	DHRS11	7.28904e-61	0.256286	0.265	0.044	1.81293e-56
SCs vs PCs	Epithelial cells	ATP13A3	1.14256e-60	0.263886	0.354	0.097	2.84177e-56
SCs vs PCs	Epithelial cells	LMO7	1.15371e-60	0.528989	0.565	0.239	2.86951e-56
SCs vs PCs	Epithelial cells	RABAC1	1.27718e-60	0.264668	0.632	0.279	3.17661e-56
SCs vs PCs	Epithelial cells	PLEKHG6	1.27784e-60	0.333618	0.316	0.073	3.17824e-56
SCs vs PCs	Epithelial cells	GON4L	1.2918e-60	0.289463	0.382	0.109	3.21297e-56
SCs vs PCs	Epithelial cells	WNK2	1.29284e-60	0.317816	0.355	0.097	3.21556e-56
SCs vs PCs	Epithelial cells	SSR4	1.37854e-60	0.571808	0.83	0.538	3.4287e-56
SCs vs PCs	Epithelial cells	SRI	1.49167e-60	0.376174	0.771	0.444	3.71007e-56
SCs vs PCs	Epithelial cells	LTBP4	1.60953e-60	0.382864	0.332	0.082	4.00323e-56
SCs vs PCs	Epithelial cells	NHSL1	1.66448e-60	0.254097	0.251	0.036	4.1399e-56
SCs vs PCs	Epithelial cells	NFIB	1.74454e-60	0.305637	0.418	0.137	4.33901e-56
SCs vs PCs	Epithelial cells	NSMF	1.89232e-60	0.282525	0.307	0.068	4.70658e-56
SCs vs PCs	Epithelial cells	CCDC93	2.4426e-60	0.30654	0.276	0.05	6.07524e-56
SCs vs PCs	Epithelial cells	NUP214	2.94478e-60	0.280772	0.313	0.072	7.32426e-56
SCs vs PCs	Epithelial cells	IYD	3.07105e-60	0.272466	0.276	0.051	7.63831e-56
SCs vs PCs	Epithelial cells	VEGFA	3.46922e-60	0.513369	0.556	0.235	8.62864e-56
SCs vs PCs	Epithelial cells	TAPBP	4.74105e-60	0.310842	0.588	0.249	1.17919e-55
SCs vs PCs	Epithelial cells	MYO5C	4.88639e-60	0.268233	0.283	0.056	1.21534e-55
SCs vs PCs	Epithelial cells	SPCS2	5.64319e-60	0.264873	0.634	0.294	1.40357e-55
SCs vs PCs	Epithelial cells	SH3BP1	5.71621e-60	0.258115	0.284	0.056	1.42174e-55
SCs vs PCs	Epithelial cells	NLRC5	6.72266e-60	0.327035	0.265	0.046	1.67206e-55
SCs vs PCs	Epithelial cells	GNG4	7.48773e-60	0.275437	0.287	0.058	1.86235e-55
SCs vs PCs	Epithelial cells	PTGER4	7.68977e-60	0.331834	0.299	0.065	1.9126e-55
SCs vs PCs	Epithelial cells	TMA7	9.21232e-60	-1.17378	0.778	0.717	2.29129e-55
SCs vs PCs	Epithelial cells	GOLGA3	9.74449e-60	0.263751	0.342	0.089	2.42365e-55
SCs vs PCs	Epithelial cells	GPRIN3	1.0514e-59	0.345405	0.255	0.04	2.61505e-55
SCs vs PCs	Epithelial cells	CAMKK2	1.12174e-59	0.2574	0.253	0.039	2.78999e-55
SCs vs PCs	Epithelial cells	MYO6	1.25669e-59	0.252095	0.492	0.185	3.12565e-55
SCs vs PCs	Epithelial cells	P4HA1	1.30962e-59	0.356032	0.339	0.087	3.25729e-55
SCs vs PCs	Epithelial cells	TPT1-AS1	1.46887e-59	0.305341	0.307	0.07	3.65337e-55
SCs vs PCs	Epithelial cells	ELF3	1.61513e-59	0.490623	0.857	0.605	4.01716e-55
SCs vs PCs	Epithelial cells	PLXNA3	1.7272e-59	0.349171	0.296	0.065	4.29589e-55
SCs vs PCs	Epithelial cells	SLC52A2	1.78558e-59	0.280384	0.504	0.193	4.44109e-55
SCs vs PCs	Epithelial cells	CIAO2B	3.87317e-59	0.296298	0.679	0.344	9.63336e-55
SCs vs PCs	Epithelial cells	NOTCH1	4.1759e-59	0.398575	0.338	0.09	1.03863e-54
SCs vs PCs	Epithelial cells	MON2	4.69897e-59	0.345789	0.25	0.039	1.16873e-54
SCs vs PCs	Epithelial cells	RUNDC1	4.80699e-59	0.272341	0.306	0.069	1.1956e-54
SCs vs PCs	Epithelial cells	TMEM219	5.19248e-59	0.330378	0.655	0.31	1.29147e-54
SCs vs PCs	Epithelial cells	CTDSPL	5.96061e-59	0.256505	0.27	0.049	1.48252e-54
SCs vs PCs	Epithelial cells	USP34	6.09012e-59	0.262382	0.425	0.142	1.51473e-54
SCs vs PCs	Epithelial cells	SYNGR2	6.2655e-59	0.404494	0.657	0.313	1.55836e-54
SCs vs PCs	Epithelial cells	VPS28	6.42143e-59	0.334496	0.696	0.339	1.59714e-54
SCs vs PCs	Epithelial cells	ATP5MD	6.74318e-59	-1.51196	0.654	0.651	1.67716e-54
SCs vs PCs	Epithelial cells	EPHB2	8.08314e-59	0.364367	0.425	0.147	2.01044e-54
SCs vs PCs	Epithelial cells	NFKBIA	8.80474e-59	0.610096	0.569	0.262	2.18992e-54
SCs vs PCs	Epithelial cells	YBX3	9.98307e-59	0.42267	0.64	0.307	2.48299e-54
SCs vs PCs	Epithelial cells	SENP2	1.03677e-58	0.256129	0.267	0.048	2.57865e-54
SCs vs PCs	Epithelial cells	TNFRSF1A	1.0471e-58	0.293113	0.398	0.124	2.60436e-54
SCs vs PCs	Epithelial cells	ADAM17	1.11493e-58	0.259604	0.288	0.06	2.77305e-54
SCs vs PCs	Epithelial cells	CDH17	1.16337e-58	0.416505	0.609	0.274	2.89353e-54
SCs vs PCs	Epithelial cells	ILVBL	1.18757e-58	0.314622	0.386	0.12	2.95372e-54
SCs vs PCs	Epithelial cells	JUN	1.23907e-58	0.689638	0.809	0.536	3.08182e-54
SCs vs PCs	Epithelial cells	PEMT	1.35125e-58	0.288608	0.27	0.051	3.36083e-54
SCs vs PCs	Epithelial cells	SOS1	1.60505e-58	0.253511	0.263	0.047	3.99207e-54
SCs vs PCs	Epithelial cells	KDELR2	1.60523e-58	0.323683	0.684	0.342	3.99252e-54
SCs vs PCs	Epithelial cells	CCDC137	1.62384e-58	0.264028	0.301	0.068	4.03882e-54
SCs vs PCs	Epithelial cells	DTD1	1.63807e-58	0.281288	0.304	0.07	4.0742e-54
SCs vs PCs	Epithelial cells	ABCC3	1.82512e-58	0.356903	0.503	0.194	4.53944e-54
SCs vs PCs	Epithelial cells	RAB15	2.06133e-58	0.268565	0.302	0.068	5.12694e-54
SCs vs PCs	Epithelial cells	ADAP1	2.33826e-58	0.251542	0.405	0.131	5.81571e-54
SCs vs PCs	Epithelial cells	FAR1	2.45059e-58	0.259864	0.301	0.068	6.09512e-54
SCs vs PCs	Epithelial cells	INTS1	2.50871e-58	0.277024	0.335	0.088	6.23968e-54
SCs vs PCs	Epithelial cells	DNM2	2.60446e-58	0.271392	0.489	0.185	6.47781e-54
SCs vs PCs	Epithelial cells	YWHAZ	2.7846e-58	0.502924	0.796	0.492	6.92585e-54
SCs vs PCs	Epithelial cells	FASN	3.07631e-58	0.330712	0.35	0.098	7.6514e-54
SCs vs PCs	Epithelial cells	TRPC4AP	3.35628e-58	0.273061	0.355	0.099	8.34774e-54
SCs vs PCs	Epithelial cells	ELOA	3.52953e-58	0.25378	0.277	0.055	8.77865e-54
SCs vs PCs	Epithelial cells	ZMIZ2	3.57323e-58	0.324953	0.333	0.087	8.88733e-54
SCs vs PCs	Epithelial cells	LAS1L	3.61055e-58	0.267879	0.291	0.062	8.98015e-54
SCs vs PCs	Epithelial cells	OTUD7B	3.64091e-58	0.263293	0.287	0.061	9.05568e-54
SCs vs PCs	Epithelial cells	ACTG1	3.82339e-58	0.548401	0.923	0.757	9.50954e-54
SCs vs PCs	Epithelial cells	BACE2	3.89283e-58	0.466903	0.423	0.15	9.68224e-54
SCs vs PCs	Epithelial cells	POR	4.18846e-58	0.326962	0.381	0.116	1.04175e-53
SCs vs PCs	Epithelial cells	SUPT6H	4.53956e-58	0.325994	0.31	0.075	1.12908e-53
SCs vs PCs	Epithelial cells	LENG8	5.50034e-58	0.368234	0.355	0.1	1.36805e-53
SCs vs PCs	Epithelial cells	PLXNB1	6.25103e-58	0.431386	0.326	0.082	1.55476e-53
SCs vs PCs	Epithelial cells	USB1	6.42168e-58	0.250866	0.252	0.043	1.5972e-53
SCs vs PCs	Epithelial cells	NPEPL1	6.71955e-58	0.30754	0.297	0.068	1.67129e-53
SCs vs PCs	Epithelial cells	RALGAPB	6.73135e-58	0.278029	0.272	0.054	1.67422e-53
SCs vs PCs	Epithelial cells	HERC4	1.2635e-57	0.277195	0.351	0.099	3.14257e-53
SCs vs PCs	Epithelial cells	FBXL6	1.34689e-57	0.25957	0.358	0.103	3.34998e-53
SCs vs PCs	Epithelial cells	MAP4K5	1.35085e-57	0.279866	0.29	0.062	3.35983e-53
SCs vs PCs	Epithelial cells	BCAR1	1.46262e-57	0.275591	0.302	0.07	3.63784e-53
SCs vs PCs	Epithelial cells	TM2D2	1.61065e-57	0.256189	0.325	0.085	4.00602e-53
SCs vs PCs	Epithelial cells	WDR6	1.62957e-57	0.279392	0.32	0.078	4.05306e-53
SCs vs PCs	Epithelial cells	HSF1	1.66393e-57	0.250095	0.442	0.156	4.13851e-53
SCs vs PCs	Epithelial cells	DDX5	1.70306e-57	0.449461	0.741	0.405	4.23584e-53
SCs vs PCs	Epithelial cells	HGS	1.8162e-57	0.289494	0.392	0.123	4.51726e-53
SCs vs PCs	Epithelial cells	KRT20	2.40102e-57	0.742944	0.471	0.19	5.97182e-53
SCs vs PCs	Epithelial cells	PDE8A	2.54032e-57	0.300967	0.274	0.055	6.31827e-53
SCs vs PCs	Epithelial cells	HGSNAT	3.42378e-57	0.271639	0.335	0.091	8.51562e-53
SCs vs PCs	Epithelial cells	AK4	4.03855e-57	0.307265	0.272	0.055	1.00447e-52
SCs vs PCs	Epithelial cells	SCAF11	5.39408e-57	0.260613	0.621	0.286	1.34162e-52
SCs vs PCs	Epithelial cells	CAPN5	5.81372e-57	0.263912	0.36	0.104	1.44599e-52
SCs vs PCs	Epithelial cells	CES3	6.24704e-57	0.372694	0.268	0.051	1.55376e-52
SCs vs PCs	Epithelial cells	ERBB3	7.37715e-57	0.311271	0.597	0.266	1.83484e-52
SCs vs PCs	Epithelial cells	GALNT1	7.72452e-57	0.321363	0.329	0.089	1.92124e-52
SCs vs PCs	Epithelial cells	RUNX1	8.13233e-57	0.32664	0.297	0.067	2.02267e-52
SCs vs PCs	Epithelial cells	GNE	9.62519e-57	0.253794	0.272	0.055	2.39398e-52
SCs vs PCs	Epithelial cells	DGAT1	1.23274e-56	0.294773	0.454	0.166	3.06608e-52
SCs vs PCs	Epithelial cells	GABPB2	1.58701e-56	0.282324	0.274	0.055	3.94721e-52
SCs vs PCs	Epithelial cells	TACSTD2	1.69977e-56	0.51773	0.292	0.07	4.22767e-52
SCs vs PCs	Epithelial cells	PRPF8	1.73144e-56	0.27054	0.323	0.081	4.30644e-52
SCs vs PCs	Epithelial cells	ZMYND8	1.7825e-56	0.250464	0.524	0.211	4.43343e-52
SCs vs PCs	Epithelial cells	TERF2	1.93377e-56	0.271079	0.251	0.044	4.80967e-52
SCs vs PCs	Epithelial cells	TUBB4B	1.95613e-56	0.478969	0.743	0.417	4.86529e-52
SCs vs PCs	Epithelial cells	PELI1	1.98505e-56	0.277011	0.296	0.068	4.93721e-52
SCs vs PCs	Epithelial cells	HDLBP	3.78197e-56	0.261285	0.613	0.275	9.40652e-52
SCs vs PCs	Epithelial cells	TC2N	3.78369e-56	0.342546	0.322	0.086	9.41078e-52
SCs vs PCs	Epithelial cells	UQCR11	4.03491e-56	-1.18589	0.75	0.686	1.00356e-51
SCs vs PCs	Epithelial cells	ST6GALNAC1	4.15357e-56	0.743868	0.378	0.128	1.03308e-51
SCs vs PCs	Epithelial cells	CLMN	4.16712e-56	0.253852	0.325	0.085	1.03645e-51
SCs vs PCs	Epithelial cells	ARF1	4.30112e-56	0.362908	0.702	0.352	1.06977e-51
SCs vs PCs	Epithelial cells	ARHGDIA	4.78262e-56	0.265742	0.589	0.261	1.18953e-51
SCs vs PCs	Epithelial cells	EGFR	5.31395e-56	0.260346	0.269	0.055	1.32169e-51
SCs vs PCs	Epithelial cells	GMPPA	5.45355e-56	0.276634	0.312	0.078	1.35641e-51
SCs vs PCs	Epithelial cells	MFSD10	6.36875e-56	0.293103	0.368	0.11	1.58404e-51
SCs vs PCs	Epithelial cells	MYL6	8.67285e-56	-0.62612	0.891	0.843	2.15711e-51
SCs vs PCs	Epithelial cells	RAVER1	9.31784e-56	0.264332	0.294	0.068	2.31753e-51
SCs vs PCs	Epithelial cells	JAG1	9.36838e-56	0.318128	0.264	0.052	2.3301e-51
SCs vs PCs	Epithelial cells	PET117	9.91477e-56	0.255454	0.265	0.052	2.466e-51
SCs vs PCs	Epithelial cells	TMEM214	1.29072e-55	0.254675	0.328	0.089	3.21028e-51
SCs vs PCs	Epithelial cells	HSPA8	1.83586e-55	0.403562	0.779	0.47	4.56616e-51
SCs vs PCs	Epithelial cells	SNRPD2	1.85978e-55	-1.27047	0.754	0.701	4.62565e-51
SCs vs PCs	Epithelial cells	METRNL	2.325e-55	0.320714	0.285	0.065	5.78273e-51
SCs vs PCs	Epithelial cells	PBX1	2.36299e-55	0.254323	0.304	0.074	5.87723e-51
SCs vs PCs	Epithelial cells	CDHR1	2.36817e-55	0.44417	0.317	0.082	5.89012e-51
SCs vs PCs	Epithelial cells	PLOD2	3.00644e-55	0.392511	0.284	0.065	7.47763e-51
SCs vs PCs	Epithelial cells	ANO9	3.93541e-55	0.443398	0.416	0.143	9.78815e-51
SCs vs PCs	Epithelial cells	DDX55	4.27741e-55	0.276211	0.272	0.057	1.06388e-50
SCs vs PCs	Epithelial cells	MAST4	5.38481e-55	0.251506	0.256	0.047	1.33931e-50
SCs vs PCs	Epithelial cells	CPNE7	5.40682e-55	0.350151	0.254	0.046	1.34478e-50
SCs vs PCs	Epithelial cells	TMEM259	5.66447e-55	0.400948	0.479	0.181	1.40887e-50
SCs vs PCs	Epithelial cells	KLF13	5.73926e-55	0.262192	0.294	0.068	1.42747e-50
SCs vs PCs	Epithelial cells	NUCB2	5.94039e-55	0.298559	0.304	0.077	1.47749e-50
SCs vs PCs	Epithelial cells	GOLM1	6.14753e-55	0.335503	0.516	0.209	1.52901e-50
SCs vs PCs	Epithelial cells	LYZ	6.58393e-55	1.55209	0.419	0.166	1.63756e-50
SCs vs PCs	Epithelial cells	NPLOC4	7.41061e-55	0.250392	0.295	0.07	1.84317e-50
SCs vs PCs	Epithelial cells	RICTOR	8.15641e-55	0.250489	0.319	0.081	2.02866e-50
SCs vs PCs	Epithelial cells	SLC26A6	9.25376e-55	0.300549	0.281	0.062	2.3016e-50
SCs vs PCs	Epithelial cells	MICAL2	1.05051e-54	0.308705	0.255	0.049	2.61284e-50
SCs vs PCs	Epithelial cells	TMEM176A	1.2253e-54	0.351743	0.644	0.308	3.04755e-50
SCs vs PCs	Epithelial cells	CFB	1.59338e-54	0.33863	0.302	0.076	3.96305e-50
SCs vs PCs	Epithelial cells	GCN1	1.60964e-54	0.296993	0.27	0.057	4.00349e-50
SCs vs PCs	Epithelial cells	XPO6	1.83888e-54	0.33061	0.304	0.076	4.57366e-50
SCs vs PCs	Epithelial cells	IER5	2.09584e-54	0.331201	0.461	0.176	5.21278e-50
SCs vs PCs	Epithelial cells	SRC	2.96978e-54	0.373059	0.279	0.064	7.38645e-50
SCs vs PCs	Epithelial cells	SERPINB5	2.98035e-54	0.329143	0.278	0.062	7.41272e-50
SCs vs PCs	Epithelial cells	EPHA2	3.00144e-54	0.464282	0.295	0.075	7.46518e-50
SCs vs PCs	Epithelial cells	TMEM54	3.10519e-54	0.27513	0.673	0.321	7.72323e-50
SCs vs PCs	Epithelial cells	AKAP9	3.60368e-54	0.407109	0.639	0.305	8.96306e-50
SCs vs PCs	Epithelial cells	PCCA-DT	5.18757e-54	0.280327	0.281	0.063	1.29025e-49
SCs vs PCs	Epithelial cells	DYRK4	6.31737e-54	0.315235	0.283	0.066	1.57126e-49
SCs vs PCs	Epithelial cells	YPEL2	8.22807e-54	0.280542	0.282	0.064	2.04649e-49
SCs vs PCs	Epithelial cells	HDAC5	8.39288e-54	0.255516	0.252	0.046	2.08748e-49
SCs vs PCs	Epithelial cells	SNRNP70	1.02692e-53	0.302964	0.588	0.251	2.55417e-49
SCs vs PCs	Epithelial cells	A1CF	1.29648e-53	0.293885	0.333	0.097	3.2246e-49
SCs vs PCs	Epithelial cells	PSAP	1.41894e-53	0.32397	0.662	0.307	3.52919e-49
SCs vs PCs	Epithelial cells	KIAA0232	1.78145e-53	0.25696	0.261	0.054	4.43082e-49
SCs vs PCs	Epithelial cells	ZNRF3	1.80935e-53	0.250449	0.282	0.065	4.50022e-49
SCs vs PCs	Epithelial cells	KLK1	1.98296e-53	0.42943	0.45	0.167	4.93202e-49
SCs vs PCs	Epithelial cells	ZFC3H1	2.70225e-53	0.360275	0.38	0.124	6.72104e-49
SCs vs PCs	Epithelial cells	CDC25B	3.09828e-53	0.322219	0.255	0.052	7.70604e-49
SCs vs PCs	Epithelial cells	DDC	3.19685e-53	0.324293	0.298	0.076	7.9512e-49
SCs vs PCs	Epithelial cells	ANXA4	3.47198e-53	0.309074	0.697	0.372	8.63551e-49
SCs vs PCs	Epithelial cells	MED15	3.61836e-53	0.315813	0.288	0.07	8.99959e-49
SCs vs PCs	Epithelial cells	ASCC2	5.0215e-53	0.263248	0.294	0.072	1.24895e-48
SCs vs PCs	Epithelial cells	ABHD12	5.05638e-53	0.252876	0.4	0.138	1.25762e-48
SCs vs PCs	Epithelial cells	MYC	5.57962e-53	0.377005	0.549	0.247	1.38776e-48
SCs vs PCs	Epithelial cells	LBR	6.12926e-53	0.298897	0.475	0.19	1.52447e-48
SCs vs PCs	Epithelial cells	TSC22D3	6.17171e-53	0.443597	0.326	0.092	1.53503e-48
SCs vs PCs	Epithelial cells	KIAA1324	9.91958e-53	0.532253	0.346	0.108	2.4672e-48
SCs vs PCs	Epithelial cells	MDK	1.11293e-52	0.454627	0.551	0.246	2.76808e-48
SCs vs PCs	Epithelial cells	UBC	1.14734e-52	0.548882	0.893	0.667	2.85367e-48
SCs vs PCs	Epithelial cells	GFPT1	1.35334e-52	0.288056	0.578	0.266	3.36602e-48
SCs vs PCs	Epithelial cells	TMBIM1	1.41012e-52	0.270556	0.432	0.157	3.50724e-48
SCs vs PCs	Epithelial cells	STAT6	2.60994e-52	0.261935	0.415	0.144	6.49145e-48
SCs vs PCs	Epithelial cells	FAM83H	2.72391e-52	0.266033	0.353	0.11	6.77491e-48
SCs vs PCs	Epithelial cells	ECI2	2.92923e-52	0.32277	0.253	0.051	7.28559e-48
SCs vs PCs	Epithelial cells	EIF4G2	3.04616e-52	0.272953	0.718	0.385	7.5764e-48
SCs vs PCs	Epithelial cells	SGSM3	3.85542e-52	0.260872	0.296	0.074	9.58919e-48
SCs vs PCs	Epithelial cells	C19orf33	4.20416e-52	-1.33784	0.684	0.669	1.04566e-47
SCs vs PCs	Epithelial cells	ZFP36L2	1.26491e-51	0.42742	0.741	0.445	3.14609e-47
SCs vs PCs	Epithelial cells	UBE2S	1.28896e-51	0.450093	0.483	0.188	3.2059e-47
SCs vs PCs	Epithelial cells	SNRPB	1.31514e-51	0.355759	0.737	0.412	3.27102e-47
SCs vs PCs	Epithelial cells	LIMK2	2.21168e-51	0.255016	0.276	0.065	5.5009e-47
SCs vs PCs	Epithelial cells	SDCBP2	2.29767e-51	0.498425	0.312	0.089	5.71477e-47
SCs vs PCs	Epithelial cells	TFCP2L1	2.39792e-51	0.41475	0.269	0.062	5.9641e-47
SCs vs PCs	Epithelial cells	CRACR2B	2.92398e-51	0.279628	0.394	0.134	7.27253e-47
SCs vs PCs	Epithelial cells	HEPH	3.18306e-51	0.270128	0.373	0.122	7.91692e-47
SCs vs PCs	Epithelial cells	RBBP6	3.62514e-51	0.267191	0.453	0.169	9.01645e-47
SCs vs PCs	Epithelial cells	GCNT1	5.30785e-51	0.327563	0.281	0.07	1.32017e-46
SCs vs PCs	Epithelial cells	ADAM9	6.05777e-51	0.301576	0.347	0.108	1.50669e-46
SCs vs PCs	Epithelial cells	METTL7A	8.66456e-51	0.25909	0.269	0.062	2.15505e-46
SCs vs PCs	Epithelial cells	CLDN15	8.69052e-51	0.305754	0.267	0.061	2.16151e-46
SCs vs PCs	Epithelial cells	SPPL2B	8.83691e-51	0.340428	0.383	0.129	2.19792e-46
SCs vs PCs	Epithelial cells	CEBPA	9.51903e-51	0.381819	0.339	0.112	2.36757e-46
SCs vs PCs	Epithelial cells	AP003774.2	4.62657e-50	0.310529	0.354	0.121	1.15072e-45
SCs vs PCs	Epithelial cells	CDK5RAP3	7.29585e-50	0.28339	0.419	0.15	1.81462e-45
SCs vs PCs	Epithelial cells	CYTH1	8.80584e-50	0.255673	0.256	0.055	2.19019e-45
SCs vs PCs	Epithelial cells	LAMA3	9.13837e-50	0.484815	0.264	0.062	2.2729e-45
SCs vs PCs	Epithelial cells	H1FX	9.98835e-50	0.290852	0.446	0.172	2.4843e-45
SCs vs PCs	Epithelial cells	PYGB	1.30419e-49	0.310396	0.468	0.189	3.24379e-45
SCs vs PCs	Epithelial cells	TMC8	1.53709e-49	0.347971	0.313	0.092	3.82304e-45
SCs vs PCs	Epithelial cells	TPCN1	1.54127e-49	0.333433	0.272	0.065	3.83345e-45
SCs vs PCs	Epithelial cells	ZNF503	2.17012e-49	0.449799	0.374	0.13	5.39752e-45
SCs vs PCs	Epithelial cells	TMEM176B	2.24133e-49	0.379603	0.632	0.317	5.57464e-45
SCs vs PCs	Epithelial cells	MPC2	2.59993e-49	0.311931	0.664	0.34	6.46655e-45
SCs vs PCs	Epithelial cells	CDC34	3.64019e-49	0.30871	0.395	0.14	9.05387e-45
SCs vs PCs	Epithelial cells	FXYD3	4.9076e-49	0.284673	0.812	0.509	1.22062e-44
SCs vs PCs	Epithelial cells	GPR160	5.37849e-49	0.27908	0.593	0.302	1.33774e-44
SCs vs PCs	Epithelial cells	FTX	7.26235e-49	0.382666	0.431	0.164	1.80629e-44
SCs vs PCs	Epithelial cells	DENND1B	9.07664e-49	0.250752	0.266	0.063	2.25754e-44
SCs vs PCs	Epithelial cells	PERP	1.28905e-48	0.551136	0.721	0.433	3.20611e-44
SCs vs PCs	Epithelial cells	LRP11	1.47704e-48	0.256639	0.26	0.06	3.67369e-44
SCs vs PCs	Epithelial cells	CDX2	1.55547e-48	0.27921	0.624	0.318	3.86876e-44
SCs vs PCs	Epithelial cells	MLEC	1.72267e-48	0.353969	0.637	0.321	4.28462e-44
SCs vs PCs	Epithelial cells	BCL3	2.14782e-48	0.266456	0.33	0.101	5.34206e-44
SCs vs PCs	Epithelial cells	KRT19	2.32146e-48	0.769958	0.825	0.591	5.77393e-44
SCs vs PCs	Epithelial cells	MTDH	2.93155e-48	0.37114	0.663	0.36	7.29136e-44
SCs vs PCs	Epithelial cells	ZNF598	4.10105e-48	0.342695	0.274	0.069	1.02001e-43
SCs vs PCs	Epithelial cells	TACC1	4.37634e-48	0.295059	0.448	0.181	1.08848e-43
SCs vs PCs	Epithelial cells	MUC4	6.61899e-48	0.604549	0.318	0.1	1.64628e-43
SCs vs PCs	Epithelial cells	INF2	7.62029e-48	0.263487	0.398	0.145	1.89532e-43
SCs vs PCs	Epithelial cells	ITPR3	9.69961e-48	0.282103	0.346	0.111	2.41249e-43
SCs vs PCs	Epithelial cells	ATP5MF	1.50378e-47	-1.41195	0.693	0.65	3.7402e-43
SCs vs PCs	Epithelial cells	MUC1	1.61609e-47	0.403626	0.393	0.148	4.01953e-43
SCs vs PCs	Epithelial cells	COX6C	1.71691e-47	-0.977746	0.787	0.727	4.27029e-43
SCs vs PCs	Epithelial cells	TMEM161B-AS1	1.81153e-47	0.31211	0.274	0.071	4.50563e-43
SCs vs PCs	Epithelial cells	FAHD1	1.84018e-47	0.260402	0.331	0.104	4.5769e-43
SCs vs PCs	Epithelial cells	ARPC2	2.72741e-47	0.266884	0.749	0.435	6.78363e-43
SCs vs PCs	Epithelial cells	S100A14	3.81266e-47	0.445017	0.616	0.302	9.48286e-43
SCs vs PCs	Epithelial cells	ALDH1B1	4.91929e-47	0.257155	0.298	0.086	1.22352e-42
SCs vs PCs	Epithelial cells	MYOF	5.11519e-47	0.340272	0.262	0.065	1.27225e-42
SCs vs PCs	Epithelial cells	NDFIP2	5.14836e-47	-0.286755	0.516	0.216	1.2805e-42
SCs vs PCs	Epithelial cells	SNHG12	5.51218e-47	0.285386	0.261	0.062	1.37099e-42
SCs vs PCs	Epithelial cells	GUSB	5.7485e-47	0.306784	0.302	0.09	1.42977e-42
SCs vs PCs	Epithelial cells	CYP3A5	9.66392e-47	0.393592	0.458	0.191	2.40361e-42
SCs vs PCs	Epithelial cells	MLXIP	9.94654e-47	0.253302	0.558	0.257	2.4739e-42
SCs vs PCs	Epithelial cells	SERTAD1	1.11637e-46	0.255738	0.385	0.139	2.77664e-42
SCs vs PCs	Epithelial cells	RUBCNL	1.25197e-46	0.304814	0.318	0.1	3.11391e-42
SCs vs PCs	Epithelial cells	COX7C	1.90121e-46	-1.04409	0.766	0.733	4.72869e-42
SCs vs PCs	Epithelial cells	TNK2	4.68629e-46	0.285116	0.274	0.073	1.16558e-41
SCs vs PCs	Epithelial cells	TNFAIP3	5.1411e-46	0.429868	0.281	0.077	1.27869e-41
SCs vs PCs	Epithelial cells	SPINK1	6.66543e-46	-1.42078	0.65	0.689	1.65782e-41
SCs vs PCs	Epithelial cells	TGFBR2	6.78292e-46	0.269783	0.28	0.077	1.68705e-41
SCs vs PCs	Epithelial cells	COX5B	3.97384e-45	-0.761956	0.844	0.766	9.88375e-41
SCs vs PCs	Epithelial cells	PILRB	4.12869e-45	0.362735	0.3	0.09	1.02689e-40
SCs vs PCs	Epithelial cells	DSTN	1.3396e-44	0.296786	0.793	0.508	3.33186e-40
SCs vs PCs	Epithelial cells	CALR	1.34298e-44	0.387756	0.709	0.396	3.34026e-40
SCs vs PCs	Epithelial cells	NDUFS5	1.367e-44	-1.19609	0.715	0.659	3.40001e-40
SCs vs PCs	Epithelial cells	MVD	1.70043e-44	0.265533	0.339	0.116	4.22931e-40
SCs vs PCs	Epithelial cells	ST14	1.8547e-44	0.257575	0.605	0.296	4.61301e-40
SCs vs PCs	Epithelial cells	ANG	3.30179e-44	0.250246	0.319	0.107	8.21221e-40
SCs vs PCs	Epithelial cells	HMGB1	1.19839e-43	-0.904567	0.852	0.842	2.98063e-39
SCs vs PCs	Epithelial cells	IER3	1.91028e-43	0.536695	0.746	0.464	4.75124e-39
SCs vs PCs	Epithelial cells	ENTPD2	2.01524e-43	0.258773	0.302	0.094	5.01229e-39
SCs vs PCs	Epithelial cells	SLC44A2	2.39565e-43	0.257096	0.26	0.069	5.95846e-39
SCs vs PCs	Epithelial cells	SLC25A5	5.8997e-43	0.393267	0.795	0.551	1.46737e-38
SCs vs PCs	Epithelial cells	ID3	6.34865e-43	0.368508	0.406	0.17	1.57904e-38
SCs vs PCs	Epithelial cells	MYO7B	1.31895e-42	0.343853	0.324	0.108	3.28048e-38
SCs vs PCs	Epithelial cells	LAMC2	1.49511e-42	0.532283	0.309	0.102	3.71863e-38
SCs vs PCs	Epithelial cells	PLS3	1.56073e-42	0.255614	0.27	0.078	3.88184e-38
SCs vs PCs	Epithelial cells	SLC12A2	2.09979e-42	0.715646	0.619	0.352	5.22259e-38
SCs vs PCs	Epithelial cells	UQCRH	3.95625e-42	-0.995372	0.777	0.722	9.83998e-38
SCs vs PCs	Epithelial cells	CCNL2	4.05647e-42	0.29824	0.393	0.153	1.00893e-37
SCs vs PCs	Epithelial cells	ETS2	4.1255e-42	0.269905	0.644	0.341	1.0261e-37
SCs vs PCs	Epithelial cells	GTF2F2	5.23772e-42	-0.275913	0.499	0.217	1.30273e-37
SCs vs PCs	Epithelial cells	SLCO4A1	5.7198e-42	0.278141	0.263	0.075	1.42263e-37
SCs vs PCs	Epithelial cells	ANKRD37	7.43842e-42	0.361052	0.286	0.089	1.85008e-37
SCs vs PCs	Epithelial cells	TCEAL8	1.23926e-41	-0.270158	0.414	0.159	3.0823e-37
SCs vs PCs	Epithelial cells	VPS37B	1.70728e-41	0.288965	0.317	0.11	4.24635e-37
SCs vs PCs	Epithelial cells	FAM3D	1.71431e-41	0.673298	0.674	0.385	4.26384e-37
SCs vs PCs	Epithelial cells	HNRNPA2B1	2.79898e-41	0.32721	0.81	0.529	6.96163e-37
SCs vs PCs	Epithelial cells	MUC12	6.66178e-41	0.650019	0.521	0.257	1.65692e-36
SCs vs PCs	Epithelial cells	SNHG25	7.70802e-41	-1.52437	0.169	0.32	1.91714e-36
SCs vs PCs	Epithelial cells	RNASE1	1.32931e-40	0.463187	0.304	0.105	3.30627e-36
SCs vs PCs	Epithelial cells	MRPL42	1.72311e-40	-0.388658	0.49	0.206	4.28573e-36
SCs vs PCs	Epithelial cells	EEF1G	2.54914e-40	-0.619043	0.879	0.858	6.34022e-36
SCs vs PCs	Epithelial cells	NBEAL2	4.75785e-40	0.301381	0.257	0.073	1.18337e-35
SCs vs PCs	Epithelial cells	EIF1	7.52874e-40	0.409421	0.899	0.739	1.87255e-35
SCs vs PCs	Epithelial cells	AC103702.2	9.00431e-40	-1.61734	0.363	0.469	2.23955e-35
SCs vs PCs	Epithelial cells	ATP5MPL	1.19475e-39	-1.44537	0.637	0.61	2.97159e-35
SCs vs PCs	Epithelial cells	H3F3B	5.33483e-39	0.422989	0.859	0.669	1.32688e-34
SCs vs PCs	Epithelial cells	DCTN3	6.21533e-39	-0.275133	0.482	0.209	1.54588e-34
SCs vs PCs	Epithelial cells	SYPL1	2.44902e-38	-0.276196	0.533	0.244	6.0912e-34
SCs vs PCs	Epithelial cells	MED4	5.99437e-38	-0.257799	0.489	0.217	1.49092e-33
SCs vs PCs	Epithelial cells	NDUFA5	8.33999e-38	-0.339474	0.549	0.254	2.07432e-33
SCs vs PCs	Epithelial cells	PFN1	9.00844e-38	-0.982031	0.782	0.711	2.24058e-33
SCs vs PCs	Epithelial cells	TATDN1	9.70156e-38	-0.255891	0.465	0.203	2.41297e-33
SCs vs PCs	Epithelial cells	PCK1	1.06602e-37	1.11919	0.44	0.232	2.6514e-33
SCs vs PCs	Epithelial cells	SLC26A3	2.5136e-37	0.253413	0.255	0.078	6.25182e-33
SCs vs PCs	Epithelial cells	CETN2	3.08175e-37	-0.312627	0.394	0.158	7.66493e-33
SCs vs PCs	Epithelial cells	EMP1	6.33668e-37	0.360197	0.302	0.11	1.57606e-32
SCs vs PCs	Epithelial cells	TIMM17A	6.42832e-37	-0.28217	0.407	0.169	1.59885e-32
SCs vs PCs	Epithelial cells	RAP1A	8.34162e-37	-0.275025	0.392	0.158	2.07473e-32
SCs vs PCs	Epithelial cells	TSPO	1.52619e-36	0.271557	0.771	0.49	3.79593e-32
SCs vs PCs	Epithelial cells	AKR7A2	3.3172e-36	-0.301679	0.34	0.126	8.25054e-32
SCs vs PCs	Epithelial cells	EEF1E1	4.97874e-36	-0.275587	0.426	0.18	1.23831e-31
SCs vs PCs	Epithelial cells	HNRNPA1	8.40259e-36	-0.940657	0.792	0.715	2.08989e-31
SCs vs PCs	Epithelial cells	OST4	1.81493e-35	-1.1181	0.717	0.634	4.5141e-31
SCs vs PCs	Epithelial cells	VAMP3	2.41988e-35	-0.271517	0.333	0.125	6.01872e-31
SCs vs PCs	Epithelial cells	HINT1	3.17928e-35	-0.799071	0.785	0.738	7.90751e-31
SCs vs PCs	Epithelial cells	HNRNPU	4.49078e-35	0.267581	0.732	0.446	1.11695e-30
SCs vs PCs	Epithelial cells	NPDC1	5.34718e-35	0.334147	0.504	0.255	1.32995e-30
SCs vs PCs	Epithelial cells	GPRC5A	5.61976e-35	0.419104	0.576	0.312	1.39775e-30
SCs vs PCs	Epithelial cells	CCND2	7.89514e-35	0.276827	0.564	0.312	1.96368e-30
SCs vs PCs	Epithelial cells	C15orf48	8.1514e-35	-1.08012	0.654	0.683	2.02742e-30
SCs vs PCs	Epithelial cells	NUPR1	1.12577e-34	-1.79206	0.395	0.478	2.80002e-30
SCs vs PCs	Epithelial cells	NDUFA3	2.20719e-34	-1.39361	0.547	0.544	5.48972e-30
SCs vs PCs	Epithelial cells	NFKBIZ	3.5623e-34	0.435881	0.354	0.156	8.86015e-30
SCs vs PCs	Epithelial cells	SNRPB2	4.74435e-34	-0.33166	0.576	0.289	1.18002e-29
SCs vs PCs	Epithelial cells	C1D	7.65842e-34	-0.273236	0.407	0.174	1.9048e-29
SCs vs PCs	Epithelial cells	ANAPC13	9.49483e-34	-0.273214	0.364	0.148	2.36155e-29
SCs vs PCs	Epithelial cells	NACA	1.74331e-33	0.370292	0.924	0.801	4.33597e-29
SCs vs PCs	Epithelial cells	DYNLT3	1.84667e-33	-0.348676	0.317	0.118	4.59304e-29
SCs vs PCs	Epithelial cells	CMSS1	6.23409e-33	-0.31528	0.375	0.156	1.55054e-28
SCs vs PCs	Epithelial cells	CD63	6.26762e-33	0.475916	0.793	0.528	1.55888e-28
SCs vs PCs	Epithelial cells	S100A11	1.09e-32	-0.697212	0.857	0.848	2.71105e-28
SCs vs PCs	Epithelial cells	ZFAS1	2.17378e-32	-1.07843	0.759	0.68	5.40662e-28
SCs vs PCs	Epithelial cells	CDC123	5.81677e-32	-0.336428	0.374	0.155	1.44675e-27
SCs vs PCs	Epithelial cells	RPF1	7.62393e-32	-0.261039	0.342	0.137	1.89622e-27
SCs vs PCs	Epithelial cells	NDUFS3	8.61866e-32	-0.25848	0.51	0.243	2.14363e-27
SCs vs PCs	Epithelial cells	MICU2	9.59619e-32	-0.280719	0.309	0.116	2.38676e-27
SCs vs PCs	Epithelial cells	ID1	1.50047e-31	0.44108	0.568	0.323	3.73196e-27
SCs vs PCs	Epithelial cells	HDAC2	1.56337e-31	-0.288332	0.488	0.23	3.8884e-27
SCs vs PCs	Epithelial cells	ZNF593	2.16724e-31	-0.250023	0.525	0.259	5.39035e-27
SCs vs PCs	Epithelial cells	GGCT	8.39445e-31	-0.275736	0.561	0.29	2.08787e-26
SCs vs PCs	Epithelial cells	PCNP	1.0638e-30	-0.407237	0.539	0.265	2.64588e-26
SCs vs PCs	Epithelial cells	MALL	3.39332e-30	0.254648	0.285	0.114	8.43986e-26
SCs vs PCs	Epithelial cells	PSMG4	4.05362e-30	-0.337478	0.379	0.162	1.00822e-25
SCs vs PCs	Epithelial cells	HSPD1	6.29015e-30	0.322331	0.784	0.56	1.56449e-25
SCs vs PCs	Epithelial cells	POLR2H	6.87036e-30	-0.250189	0.541	0.265	1.70879e-25
SCs vs PCs	Epithelial cells	PUM3	7.75339e-30	-0.293752	0.397	0.177	1.92842e-25
SCs vs PCs	Epithelial cells	MRPL13	8.67707e-30	-0.3342	0.563	0.286	2.15816e-25
SCs vs PCs	Epithelial cells	TMEM98	9.87447e-30	-0.288858	0.406	0.183	2.45598e-25
SCs vs PCs	Epithelial cells	PFDN4	9.97817e-30	-0.291983	0.504	0.246	2.48177e-25
SCs vs PCs	Epithelial cells	HIGD1A	1.16332e-29	-0.353424	0.496	0.241	2.89342e-25
SCs vs PCs	Epithelial cells	CHURC1	1.21031e-29	-0.33253	0.612	0.316	3.01029e-25
SCs vs PCs	Epithelial cells	NDUFA1	1.25117e-29	-1.13254	0.72	0.633	3.11192e-25
SCs vs PCs	Epithelial cells	MTIF3	2.76522e-29	-0.343782	0.564	0.285	6.87765e-25
SCs vs PCs	Epithelial cells	TMEM126B	3.74137e-29	-0.321521	0.399	0.177	9.30553e-25
SCs vs PCs	Epithelial cells	CAPZA1	3.85221e-29	-0.345642	0.554	0.272	9.58121e-25
SCs vs PCs	Epithelial cells	CSTB	4.09044e-29	0.328495	0.761	0.502	1.01738e-24
SCs vs PCs	Epithelial cells	HMGN3	7.78083e-29	-0.275496	0.438	0.203	1.93525e-24
SCs vs PCs	Epithelial cells	DDX39A	1.1253e-28	-0.274559	0.424	0.195	2.79886e-24
SCs vs PCs	Epithelial cells	IFI27	1.29248e-28	-0.734602	0.789	0.744	3.21465e-24
SCs vs PCs	Epithelial cells	NDUFAF2	1.29294e-28	-0.382089	0.367	0.161	3.2158e-24
SCs vs PCs	Epithelial cells	RAD23B	2.28052e-28	-0.283251	0.499	0.241	5.6721e-24
SCs vs PCs	Epithelial cells	GLO1	6.29518e-28	-0.524792	0.524	0.262	1.56574e-23
SCs vs PCs	Epithelial cells	BTF3L4	7.70794e-28	-0.365034	0.396	0.178	1.91712e-23
SCs vs PCs	Epithelial cells	COPZ1	9.32266e-28	-0.383448	0.567	0.294	2.31873e-23
SCs vs PCs	Epithelial cells	IFITM3	1.15284e-27	-1.10227	0.706	0.65	2.86734e-23
SCs vs PCs	Epithelial cells	ARPC4	1.17625e-27	-0.412872	0.484	0.233	2.92556e-23
SCs vs PCs	Epithelial cells	KRT18	1.56105e-27	-0.559812	0.935	0.887	3.88265e-23
SCs vs PCs	Epithelial cells	SCOC	1.71743e-27	-0.395928	0.344	0.15	4.27158e-23
SCs vs PCs	Epithelial cells	PPA2	1.74206e-27	-0.35592	0.383	0.171	4.33285e-23
SCs vs PCs	Epithelial cells	PRDX5	1.7808e-27	-0.547721	0.853	0.813	4.42921e-23
SCs vs PCs	Epithelial cells	MNAT1	5.7818e-27	-0.259102	0.278	0.108	1.43805e-22
SCs vs PCs	Epithelial cells	PRDX3	7.32058e-27	-0.358586	0.512	0.261	1.82077e-22
SCs vs PCs	Epithelial cells	FRG1	7.66899e-27	-0.250791	0.339	0.147	1.90743e-22
SCs vs PCs	Epithelial cells	PFDN5	9.20397e-27	-0.68567	0.815	0.721	2.28921e-22
SCs vs PCs	Epithelial cells	C9orf152	1.02354e-26	-0.321106	0.366	0.164	2.54574e-22
SCs vs PCs	Epithelial cells	CFL1	1.19014e-26	-0.587501	0.851	0.782	2.96011e-22
SCs vs PCs	Epithelial cells	MRPS36	1.84176e-26	-0.35719	0.455	0.222	4.58081e-22
SCs vs PCs	Epithelial cells	PSMA3	5.18808e-26	-0.384767	0.576	0.299	1.29038e-21
SCs vs PCs	Epithelial cells	ZNRD1	5.4108e-26	-0.336148	0.492	0.243	1.34578e-21
SCs vs PCs	Epithelial cells	MRPS15	6.35864e-26	-0.315054	0.529	0.263	1.58152e-21
SCs vs PCs	Epithelial cells	MRPL47	7.25414e-26	-0.48134	0.491	0.245	1.80425e-21
SCs vs PCs	Epithelial cells	PRKAG1	1.17732e-25	-0.34368	0.318	0.137	2.92824e-21
SCs vs PCs	Epithelial cells	CISD2	1.32367e-25	-0.266935	0.342	0.154	3.29223e-21
SCs vs PCs	Epithelial cells	HMGN4	1.54361e-25	-0.354529	0.374	0.17	3.83927e-21
SCs vs PCs	Epithelial cells	COMT	1.66857e-25	-0.255327	0.534	0.278	4.15006e-21
SCs vs PCs	Epithelial cells	NDUFA6	1.73539e-25	-0.321111	0.586	0.312	4.31627e-21
SCs vs PCs	Epithelial cells	MEAF6	1.84349e-25	-0.448271	0.444	0.214	4.58514e-21
SCs vs PCs	Epithelial cells	ESD	2.06606e-25	-0.503099	0.598	0.323	5.1387e-21
SCs vs PCs	Epithelial cells	HSPB11	2.10648e-25	-0.259798	0.323	0.14	5.23924e-21
SCs vs PCs	Epithelial cells	NDUFB1	2.4668e-25	-1.53446	0.522	0.505	6.13543e-21
SCs vs PCs	Epithelial cells	PSMB6	4.35118e-25	-0.26582	0.524	0.272	1.08223e-20
SCs vs PCs	Epithelial cells	NET1	5.27693e-25	-0.33853	0.52	0.267	1.31248e-20
SCs vs PCs	Epithelial cells	UBE2D3	6.28911e-25	-0.306339	0.617	0.332	1.56423e-20
SCs vs PCs	Epithelial cells	MRPS12	6.85785e-25	-0.259737	0.545	0.281	1.70568e-20
SCs vs PCs	Epithelial cells	HINT2	7.02852e-25	-0.370391	0.439	0.211	1.74813e-20
SCs vs PCs	Epithelial cells	MRPL27	7.40038e-25	-0.32421	0.519	0.265	1.84062e-20
SCs vs PCs	Epithelial cells	ROMO1	9.26405e-25	-1.33591	0.638	0.565	2.30415e-20
SCs vs PCs	Epithelial cells	CNIH1	1.19639e-24	-0.349991	0.446	0.222	2.97566e-20
SCs vs PCs	Epithelial cells	SPTSSA	1.23896e-24	-0.510615	0.503	0.254	3.08155e-20
SCs vs PCs	Epithelial cells	AP3S1	1.45626e-24	-0.423245	0.483	0.241	3.62201e-20
SCs vs PCs	Epithelial cells	MED29	1.56401e-24	-0.250903	0.288	0.124	3.89001e-20
SCs vs PCs	Epithelial cells	METTL9	1.61163e-24	-0.291469	0.397	0.188	4.00845e-20
SCs vs PCs	Epithelial cells	SHARPIN	1.61689e-24	-0.363829	0.399	0.19	4.02153e-20
SCs vs PCs	Epithelial cells	CNIH4	2.29566e-24	-0.393784	0.49	0.243	5.70977e-20
SCs vs PCs	Epithelial cells	LYAR	2.46162e-24	-0.253173	0.284	0.119	6.12253e-20
SCs vs PCs	Epithelial cells	GTF2H5	3.11158e-24	-0.444044	0.5	0.252	7.73912e-20
SCs vs PCs	Epithelial cells	NUDT1	3.43336e-24	-0.310782	0.401	0.195	8.53945e-20
SCs vs PCs	Epithelial cells	IRF2	3.87828e-24	-0.286382	0.271	0.111	9.64605e-20
SCs vs PCs	Epithelial cells	ABRACL	6.46015e-24	-0.42671	0.514	0.259	1.60677e-19
SCs vs PCs	Epithelial cells	RAB32	8.77867e-24	-0.323294	0.302	0.132	2.18343e-19
SCs vs PCs	Epithelial cells	NRAS	8.99656e-24	-0.269234	0.272	0.114	2.23763e-19
SCs vs PCs	Epithelial cells	CDK4	9.81024e-24	-0.265532	0.43	0.211	2.44e-19
SCs vs PCs	Epithelial cells	CAAP1	1.06141e-23	-0.288036	0.287	0.124	2.63993e-19
SCs vs PCs	Epithelial cells	POLR2G	1.07832e-23	-0.344309	0.401	0.191	2.682e-19
SCs vs PCs	Epithelial cells	DDX24	1.28841e-23	-0.267404	0.51	0.265	3.20453e-19
SCs vs PCs	Epithelial cells	DPM1	1.53674e-23	-0.443182	0.465	0.232	3.82219e-19
SCs vs PCs	Epithelial cells	HSPA1A	2.58185e-23	0.474708	0.498	0.298	6.42158e-19
SCs vs PCs	Epithelial cells	NDUFS4	2.74982e-23	-0.321127	0.474	0.241	6.83936e-19
SCs vs PCs	Epithelial cells	ORMDL2	2.77065e-23	-0.291645	0.38	0.182	6.89117e-19
SCs vs PCs	Epithelial cells	POP7	3.81675e-23	-0.341859	0.388	0.186	9.49302e-19
SCs vs PCs	Epithelial cells	YME1L1	6.69475e-23	-0.290499	0.484	0.25	1.66512e-18
SCs vs PCs	Epithelial cells	SSBP1	7.49517e-23	-0.309664	0.66	0.375	1.8642e-18
SCs vs PCs	Epithelial cells	RFXANK	9.35174e-23	-0.27524	0.366	0.173	2.32597e-18
SCs vs PCs	Epithelial cells	PYM1	9.61675e-23	-0.309252	0.28	0.121	2.39188e-18
SCs vs PCs	Epithelial cells	RPP21	1.68443e-22	-0.328006	0.58	0.305	4.18951e-18
SCs vs PCs	Epithelial cells	ZMAT2	1.89476e-22	-0.356755	0.431	0.213	4.71264e-18
SCs vs PCs	Epithelial cells	TM4SF1	2.0091e-22	0.27992	0.379	0.208	4.99704e-18
SCs vs PCs	Epithelial cells	HSPE1	2.09233e-22	-0.761882	0.786	0.711	5.20405e-18
SCs vs PCs	Epithelial cells	ERN2	3.44028e-22	0.2528	0.27	0.121	8.55666e-18
SCs vs PCs	Epithelial cells	HNMT	4.83676e-22	-0.466332	0.514	0.268	1.203e-17
SCs vs PCs	Epithelial cells	SNRPC	7.27126e-22	-0.397234	0.553	0.294	1.80851e-17
SCs vs PCs	Epithelial cells	SF3B5	8.25056e-22	-0.266062	0.665	0.38	2.05208e-17
SCs vs PCs	Epithelial cells	SH3GLB1	8.55338e-22	-0.284149	0.511	0.265	2.1274e-17
SCs vs PCs	Epithelial cells	SPG21	9.34682e-22	-0.347271	0.374	0.182	2.32474e-17
SCs vs PCs	Epithelial cells	MGMT	1.05065e-21	-0.27296	0.509	0.273	2.61318e-17
SCs vs PCs	Epithelial cells	RFC1	1.13195e-21	-0.360252	0.354	0.17	2.8154e-17
SCs vs PCs	Epithelial cells	MRPS35	1.6766e-21	-0.495555	0.528	0.282	4.17005e-17
SCs vs PCs	Epithelial cells	ARHGDIB	1.99133e-21	-0.3377	0.308	0.141	4.95284e-17
SCs vs PCs	Epithelial cells	COX7B	2.25269e-21	-0.996903	0.74	0.636	5.60289e-17
SCs vs PCs	Epithelial cells	CAMTA1	2.68935e-21	-0.46815	0.464	0.236	6.68896e-17
SCs vs PCs	Epithelial cells	CHMP5	2.8913e-21	-0.41962	0.543	0.293	7.19124e-17
SCs vs PCs	Epithelial cells	TOMM7	3.16536e-21	-0.991175	0.712	0.622	7.87288e-17
SCs vs PCs	Epithelial cells	COX8A	3.23461e-21	-1.08502	0.702	0.597	8.04513e-17
SCs vs PCs	Epithelial cells	ISOC2	3.312e-21	-0.34231	0.501	0.26	8.23761e-17
SCs vs PCs	Epithelial cells	MAGOH	5.72224e-21	-0.502306	0.495	0.257	1.42324e-16
SCs vs PCs	Epithelial cells	CNPY3	7.35935e-21	-0.258048	0.368	0.18	1.83042e-16
SCs vs PCs	Epithelial cells	PSMB9	8.1366e-21	-0.453804	0.554	0.304	2.02374e-16
SCs vs PCs	Epithelial cells	CHPT1	8.14001e-21	-0.387179	0.35	0.171	2.02458e-16
SCs vs PCs	Epithelial cells	NDUFAB1	8.18905e-21	-0.285044	0.61	0.339	2.03678e-16
SCs vs PCs	Epithelial cells	SNRPD1	8.23161e-21	-0.329581	0.61	0.348	2.04737e-16
SCs vs PCs	Epithelial cells	NELFE	8.6787e-21	-0.293923	0.467	0.235	2.15857e-16
SCs vs PCs	Epithelial cells	CD99	9.07181e-21	-0.259506	0.523	0.276	2.25634e-16
SCs vs PCs	Epithelial cells	GRPEL1	9.78012e-21	-0.299725	0.317	0.148	2.43251e-16
[truncated: 1,315 more rows]
