# Supplementary material for: Single‐cell transcriptomic landscape reveals distinct tumourigenesis and immune microenvironments in secondary radiation‐exposed rectal cancer
Source: Clin Transl Med. 2024 Apr 17;14(4):e1659. doi: 10.1002/ctm2.1659 (PMC11022289; doi:10.1002/ctm2.1659)
Supplement: Supplementary file 4 — Supporting Information [file CTM2-14-e1659-s002.xlsx]

## Sheet: EPCAsSource
Table S3, Detail cell-cell communication between immune cells and epithelial cells
source	target	ligand	receptor	prob	pval	interaction_name	interaction_name_2	pathway_name	annotation	evidence	source.target	prob.original	SourceSample	TargetSample
PN1_EPC	PN1_B cells	HMGB1	SDC1	0.283759	3	HMGB1_SDC1	HMGB1 - SDC1	HMGB1	Secreted Signaling	13696841369684	PN1_EPC -> PN1_B cells	0.0294777	PN1	PN1
PN1_EPC	PN1_B cells	MDK	ITGA6_ITGB1	0.132594	3	MDK_ITGA6_ITGB1	MDK - (ITGA6+ITGB1)	MK	Secreted Signaling	PMID: 28356350	PN1_EPC -> PN1_B cells	0.000530434	PN1	PN1
PN1_EPC	PN1_B cells	MDK	ITGA6	0.12907	3	MDK_ITGA6	MDK - ITGA6	MDK	Secreted Signaling	32196115	PN1_EPC -> PN1_B cells	0.000431726	PN1	PN1
PN1_EPC	PN1_B cells	MDK	ITGB1	0.136315	3	MDK_ITGB1	MDK - ITGB1	MDK	Secreted Signaling	32196115	PN1_EPC -> PN1_B cells	0.000651697	PN1	PN1
PN1_EPC	PN1_B cells	MDK	NCL	0.161474	3	MDK_NCL	MDK - NCL	MK	Secreted Signaling	PMID: 28356350	PN1_EPC -> PN1_B cells	0.00204382	PN1	PN1
PN1_EPC	PN1_B cells	MDK	SDC1	0.156443	3	MDK_SDC1	MDK - SDC1	MK	Secreted Signaling	PMID: 28356350	PN1_EPC -> PN1_B cells	0.00167471	PN1	PN1
PN1_EPC	PN1_B cells	MIF	CD74_CD44	0.447055	3	MIF_CD74_CD44	MIF - (CD74+CD44)	MIF	Secreted Signaling	PMID: 29637711; PMID: 26175090	PN1_EPC -> PN1_B cells	0.106793	PN1	PN1
PN1_EPC	PN1_B cells	MIF	CD74_CXCR4	0.423359	3	MIF_CD74_CXCR4	MIF - (CD74+CXCR4)	MIF	Secreted Signaling	PMID: 29637711; PMID: 24760155	PN1_EPC -> PN1_B cells	0.0942258	PN1	PN1
PN1_EPC	PN1_B cells	MIF	CD44	0.380587	3	MIF_CD44	MIF - CD44	MIF	Secreted Signaling	30682543	PN1_EPC -> PN1_B cells	0.0722577	PN1	PN1
PN1_EPC	PN1_B cells	MIF	CD74	0.536526	3	MIF_CD74	MIF - CD74	MIF	Secreted Signaling	3068254327573360	PN1_EPC -> PN1_B cells	0.155075	PN1	PN1
PN1_EPC	PN1_B cells	TIMP1	CD63	0.241872	3	TIMP1_CD63	TIMP1 - CD63	TIMP	Secreted Signaling	16917503	PN1_EPC -> PN1_B cells	0.0160119	PN1	PN1
PN1_EPC	PN1_Macrophages	B2M	LILRB1	0.192245	3	B2M_LILRB1	B2M - LILRB1	B2M	Secreted Signaling	12897781	PN1_EPC -> PN1_Macrophages	0.00550717	PN1	PN1
PN1_EPC	PN1_Macrophages	B2M	LILRB2	0.220757	3	B2M_LILRB2	B2M - LILRB2	B2M	Secreted Signaling	32196115	PN1_EPC -> PN1_Macrophages	0.010782	PN1	PN1
PN1_EPC	PN1_Macrophages	B2M	TFRC	0.257488	2	B2M_TFRC	B2M - TFRC	B2M	Secreted Signaling	32196115	PN1_EPC -> PN1_Macrophages	0.0205751	PN1	PN1
PN1_EPC	PN1_Macrophages	CALR	LRP1	0.161101	3	CALR_LRP1	CALR - LRP1	CALR	Secreted Signaling	1498051822045000	PN1_EPC -> PN1_Macrophages	0.00201472	PN1	PN1
PN1_EPC	PN1_Macrophages	GNAS	ADCY7	0.150426	3	GNAS_ADCY7	GNAS - ADCY7	GNAS	Secreted Signaling	32196115	PN1_EPC -> PN1_Macrophages	0.00129686	PN1	PN1
PN1_EPC	PN1_Macrophages	HLA-A	LILRB1	0.146066	3	HLA-A_LILRB1	HLA-A - LILRB1	HLA-A	Secreted Signaling	12897781	PN1_EPC -> PN1_Macrophages	0.00106346	PN1	PN1
PN1_EPC	PN1_Macrophages	HLA-A	LILRB2	0.162072	3	HLA-A_LILRB2	HLA-A - LILRB2	HLA-A	Secreted Signaling	12853576	PN1_EPC -> PN1_Macrophages	0.00209101	PN1	PN1
PN1_EPC	PN1_Macrophages	HLA-B	LILRB1	0.146456	3	HLA-B_LILRB1	HLA-B - LILRB1	HLA-B	Secreted Signaling	12853576	PN1_EPC -> PN1_Macrophages	0.00108301	PN1	PN1
PN1_EPC	PN1_Macrophages	HLA-B	LILRB2	0.162551	3	HLA-B_LILRB2	HLA-B - LILRB2	HLA-B	Secreted Signaling	12853576	PN1_EPC -> PN1_Macrophages	0.00212941	PN1	PN1
PN1_EPC	PN1_Macrophages	HLA-C	LILRB1	0.143511	3	HLA-C_LILRB1	HLA-C - LILRB1	HLA-C	Secreted Signaling	12853576	PN1_EPC -> PN1_Macrophages	0.000941414	PN1	PN1
PN1_EPC	PN1_Macrophages	HLA-C	LILRB2	0.158935	3	HLA-C_LILRB2	HLA-C - LILRB2	HLA-C	Secreted Signaling	12853576	PN1_EPC -> PN1_Macrophages	0.00185126	PN1	PN1
PN1_EPC	PN1_Macrophages	HLA-DRA	CD4	0.21078	3	HLA-DRA_CD4	HLA-DRA - CD4	MHC-II	Cell-Cell Contact	KEGG: hsa04514	PN1_EPC -> PN1_Macrophages	0.00870129	PN1	PN1
PN1_EPC	PN1_Macrophages	HLA-DRB1	CD4	0.19515	3	HLA-DRB1_CD4	HLA-DRB1 - CD4	MHC-II	Cell-Cell Contact	KEGG: hsa04514	PN1_EPC -> PN1_Macrophages	0.0059506	PN1	PN1
PN1_EPC	PN1_Macrophages	HMGB1	CD163	0.219392	3	HMGB1_CD163	HMGB1 - CD163	HMGB1	Secreted Signaling	28464519	PN1_EPC -> PN1_Macrophages	0.0104825	PN1	PN1
PN1_EPC	PN1_Macrophages	HMGB1	THBD	0.239501	3	HMGB1_THBD	HMGB1 - THBD	HMGB1	Secreted Signaling	15841214	PN1_EPC -> PN1_Macrophages	0.0153698	PN1	PN1
PN1_EPC	PN1_Macrophages	HMGB1	TLR2	0.198462	3	HMGB1_TLR2	HMGB1 - TLR2	HMGB1	Secreted Signaling	20192808	PN1_EPC -> PN1_Macrophages	0.0064818	PN1	PN1
PN1_EPC	PN1_Macrophages	HMGB1	TLR4	0.220617	3	HMGB1_TLR4	HMGB1 - TLR4	HMGB1	Secreted Signaling	20348922	PN1_EPC -> PN1_Macrophages	0.0107511	PN1	PN1
PN1_EPC	PN1_Macrophages	HSP90AA1	LRP1	0.189793	3	HSP90AA1_LRP1	HSP90AA1 - LRP1	HSP90AA1	Secreted Signaling	3127303330061660	PN1_EPC -> PN1_Macrophages	0.00514929	PN1	PN1
PN1_EPC	PN1_Macrophages	HSP90B1	LRP1	0.167501	3	HSP90B1_LRP1	HSP90B1 - LRP1	HSP90B1	Secreted Signaling	11290339	PN1_EPC -> PN1_Macrophages	0.00255391	PN1	PN1
PN1_EPC	PN1_Macrophages	HSP90B1	TLR2	0.145823	3	HSP90B1_TLR2	HSP90B1 - TLR2	HSP90B1	Secreted Signaling	11912201	PN1_EPC -> PN1_Macrophages	0.00105142	PN1	PN1
PN1_EPC	PN1_Macrophages	HSP90B1	TLR4	0.15753	3	HSP90B1_TLR4	HSP90B1 - TLR4	HSP90B1	Secreted Signaling	11912201	PN1_EPC -> PN1_Macrophages	0.00175024	PN1	PN1
PN1_EPC	PN1_Macrophages	MDK	ITGA4_ITGB1	0.147675	3	MDK_ITGA4_ITGB1	MDK - (ITGA4+ITGB1)	MK	Secreted Signaling	PMID: 28356350	PN1_EPC -> PN1_Macrophages	0.00114583	PN1	PN1
PN1_EPC	PN1_Macrophages	MDK	ITGA4	0.130475	3	MDK_ITGA4	MDK - ITGA4	MDK	Secreted Signaling	32196115	PN1_EPC -> PN1_Macrophages	0.000469276	PN1	PN1
PN1_EPC	PN1_Macrophages	MDK	ITGB1	0.170071	3	MDK_ITGB1	MDK - ITGB1	MDK	Secreted Signaling	32196115	PN1_EPC -> PN1_Macrophages	0.00279504	PN1	PN1
PN1_EPC	PN1_Macrophages	MDK	LRP1	0.142038	3	MDK_LRP1	MDK - LRP1	MK	Secreted Signaling	PMID: 28356350	PN1_EPC -> PN1_Macrophages	0.000875793	PN1	PN1
PN1_EPC	PN1_Macrophages	MDK	NCL	0.174186	3	MDK_NCL	MDK - NCL	MK	Secreted Signaling	PMID: 28356350	PN1_EPC -> PN1_Macrophages	0.00321159	PN1	PN1
PN1_EPC	PN1_Macrophages	MDK	SORL1	0.133175	3	MDK_SORL1	MDK - SORL1	MDK	Secreted Signaling	32103204	PN1_EPC -> PN1_Macrophages	0.000548179	PN1	PN1
PN1_EPC	PN1_Macrophages	MIF	CD74_CD44	0.727406	3	MIF_CD74_CD44	MIF - (CD74+CD44)	MIF	Secreted Signaling	PMID: 29637711; PMID: 26175090	PN1_EPC -> PN1_Macrophages	0.252904	PN1	PN1
PN1_EPC	PN1_Macrophages	MIF	CD74_CXCR4	0.596801	3	MIF_CD74_CXCR4	MIF - (CD74+CXCR4)	MIF	Secreted Signaling	PMID: 29637711; PMID: 24760155	PN1_EPC -> PN1_Macrophages	0.187196	PN1	PN1
PN1_EPC	PN1_Macrophages	MIF	CD44	0.581723	3	MIF_CD44	MIF - CD44	MIF	Secreted Signaling	30682543	PN1_EPC -> PN1_Macrophages	0.17924	PN1	PN1
PN1_EPC	PN1_Macrophages	MIF	CD74	0.937485	3	MIF_CD74	MIF - CD74	MIF	Secreted Signaling	3068254327573360	PN1_EPC -> PN1_Macrophages	0.344148	PN1	PN1
PN1_EPC	PN1_Macrophages	PKM	CD44	0.262201	3	PKM_CD44	PKM - CD44	PKM	Secreted Signaling	32196115	PN1_EPC -> PN1_Macrophages	0.0220626	PN1	PN1
PN1_EPC	PN1_Macrophages	TIMP1	CD63	0.286314	3	TIMP1_CD63	TIMP1 - CD63	TIMP	Secreted Signaling	16917503	PN1_EPC -> PN1_Macrophages	0.0304197	PN1	PN1
PN1_EPC	PN1_T cells	B2M	CD247	0.308667	3	B2M_CD247	B2M - CD247	B2M	Secreted Signaling	32196115	PN1_EPC -> PN1_T cells	0.0391743	PN1	PN1
PN1_EPC	PN1_T cells	B2M	CD3D	0.665035	3	B2M_CD3D	B2M - CD3D	B2M	Secreted Signaling	32196115	PN1_EPC -> PN1_T cells	0.222311	PN1	PN1
PN1_EPC	PN1_T cells	B2M	CD3G	0.496866	3	B2M_CD3G	B2M - CD3G	B2M	Secreted Signaling	32196115	PN1_EPC -> PN1_T cells	0.133639	PN1	PN1
PN1_EPC	PN1_T cells	B2M	HLA-F	0.325221	3	B2M_HLA-F	B2M - HLA-F	B2M	Secreted Signaling	11169396	PN1_EPC -> PN1_T cells	0.0461974	PN1	PN1
PN1_EPC	PN1_T cells	HLA-A	CD3G	0.281899	2	HLA-A_CD3G	HLA-A - CD3G	HLA-A	Secreted Signaling	32196115	PN1_EPC -> PN1_T cells	0.0288004	PN1	PN1
PN1_EPC	PN1_T cells	HLA-B	CD3G	0.283314	2	HLA-B_CD3G	HLA-B - CD3G	HLA-B	Secreted Signaling	32196115	PN1_EPC -> PN1_T cells	0.029315	PN1	PN1
PN1_EPC	PN1_T cells	HLA-C	CD3G	0.272771	2	HLA-C_CD3G	HLA-C - CD3G	HLA-C	Secreted Signaling	31848223	PN1_EPC -> PN1_T cells	0.0255767	PN1	PN1
PN1_EPC	PN1_T cells	HMGB1	CXCR4	0.535775	3	HMGB1_CXCR4	HMGB1 - CXCR4	HMGB1	Secreted Signaling	22370717	PN1_EPC -> PN1_T cells	0.154671	PN1	PN1
PN1_EPC	PN1_T cells	MDK	ITGB1	0.15834	3	MDK_ITGB1	MDK - ITGB1	MDK	Secreted Signaling	32196115	PN1_EPC -> PN1_T cells	0.00180801	PN1	PN1
PN1_EPC	PN1_T cells	MDK	NCL	0.190651	3	MDK_NCL	MDK - NCL	MK	Secreted Signaling	PMID: 28356350	PN1_EPC -> PN1_T cells	0.0052728	PN1	PN1
PN1_EPC	PN1_T cells	MIF	CD74_CD44	0.548381	3	MIF_CD74_CD44	MIF - (CD74+CD44)	MIF	Secreted Signaling	PMID: 29637711; PMID: 26175090	PN1_EPC -> PN1_T cells	0.161452	PN1	PN1
PN1_EPC	PN1_T cells	MIF	CD74_CXCR4	0.636371	3	MIF_CD74_CXCR4	MIF - (CD74+CXCR4)	MIF	Secreted Signaling	PMID: 29637711; PMID: 24760155	PN1_EPC -> PN1_T cells	0.207752	PN1	PN1
PN1_EPC	PN1_T cells	MIF	CD44	0.516179	3	MIF_CD44	MIF - CD44	MIF	Secreted Signaling	30682543	PN1_EPC -> PN1_T cells	0.144091	PN1	PN1
PN1_EPC	PN1_T cells	MIF	CD74	0.584034	3	MIF_CD74	MIF - CD74	MIF	Secreted Signaling	3068254327573360	PN1_EPC -> PN1_T cells	0.180463	PN1	PN1
PN1_EPC	PN1_T cells	MIF	CXCR4	0.696565	3	MIF_CXCR4	MIF - CXCR4	MIF	Secreted Signaling	19665027	PN1_EPC -> PN1_T cells	0.237969	PN1	PN1
PN1_EPC	PN1_T cells	PKM	CD44	0.24576	3	PKM_CD44	PKM - CD44	PKM	Secreted Signaling	32196115	PN1_EPC -> PN1_T cells	0.0170942	PN1	PN1
PN2_EPC	PN2_B cells	APP	CD74	0.219119	3	APP_CD74	APP - CD74	APP	Cell-Cell Contact	PMID: 19849849	PN2_EPC -> PN2_B cells	0.0104231	PN2	PN2
PN2_EPC	PN2_B cells	ARF1	INSR	0.158099	3	ARF1_INSR	ARF1 - INSR	ARF	Secreted Signaling	9197239	PN2_EPC -> PN2_B cells	0.0017907	PN2	PN2
PN2_EPC	PN2_B cells	CALM1	INSR	0.20447	3	CALM1_INSR	CALM1 - INSR	CALM1	Secreted Signaling	32196115	PN2_EPC -> PN2_B cells	0.00751617	PN2	PN2
PN2_EPC	PN2_B cells	CALM2	INSR	0.22221	3	CALM2_INSR	CALM2 - INSR	CALM2	Secreted Signaling	32196115	PN2_EPC -> PN2_B cells	0.0111063	PN2	PN2
PN2_EPC	PN2_B cells	MDK	ITGA4	0.156497	3	MDK_ITGA4	MDK - ITGA4	MDK	Secreted Signaling	32196115	PN2_EPC -> PN2_B cells	0.0016784	PN2	PN2
PN2_EPC	PN2_B cells	MDK	NCL	0.239989	3	MDK_NCL	MDK - NCL	MK	Secreted Signaling	PMID: 28356350	PN2_EPC -> PN2_B cells	0.0155009	PN2	PN2
PN2_EPC	PN2_T cells	B2M	CD3D	0.638229	3	B2M_CD3D	B2M - CD3D	B2M	Secreted Signaling	32196115	PN2_EPC -> PN2_T cells	0.208704	PN2	PN2
PN2_EPC	PN2_T cells	B2M	CD3G	0.520376	3	B2M_CD3G	B2M - CD3G	B2M	Secreted Signaling	32196115	PN2_EPC -> PN2_T cells	0.14636	PN2	PN2
PN2_EPC	PN2_T cells	B2M	HLA-F	0.327058	3	B2M_HLA-F	B2M - HLA-F	B2M	Secreted Signaling	11169396	PN2_EPC -> PN2_T cells	0.047002	PN2	PN2
PN2_EPC	PN2_T cells	B2M	KLRC2	0.331337	3	B2M_KLRC2	B2M - KLRC2	B2M	Secreted Signaling	32196115	PN2_EPC -> PN2_T cells	0.0488953	PN2	PN2
PN2_EPC	PN2_T cells	B2M	KLRD1	0.523725	3	B2M_KLRD1	B2M - KLRD1	B2M	Secreted Signaling	32196115	PN2_EPC -> PN2_T cells	0.14817	PN2	PN2
PN2_EPC	PN2_T cells	CD55	ADGRE5	0.186994	3	CD55_ADGRE5	CD55 - ADGRE5	CD55	Secreted Signaling	12417446	PN2_EPC -> PN2_T cells	0.00475878	PN2	PN2
PN2_EPC	PN2_T cells	GRN	TNFRSF1B	0.192233	3	GRN_TNFRSF1B	GRN - TNFRSF1B	GRN	Secreted Signaling	29740434	PN2_EPC -> PN2_T cells	0.00550536	PN2	PN2
PN2_EPC	PN2_T cells	HLA-A	CD3D	0.513226	3	HLA-A_CD3D	HLA-A - CD3D	HLA-A	Secreted Signaling	32196115	PN2_EPC -> PN2_T cells	0.142493	PN2	PN2
PN2_EPC	PN2_T cells	HLA-A	CD3G	0.429553	3	HLA-A_CD3G	HLA-A - CD3G	HLA-A	Secreted Signaling	32196115	PN2_EPC -> PN2_T cells	0.0974906	PN2	PN2
PN2_EPC	PN2_T cells	HLA-A	CD8A	0.291937	3	HLA-A_CD8A	HLA-A - CD8A	MHC-I	Cell-Cell Contact	KEGG: hsa04514	PN2_EPC -> PN2_T cells	0.0325363	PN2	PN2
PN2_EPC	PN2_T cells	HLA-A	CD8B	0.289047	3	HLA-A_CD8B	HLA-A - CD8B	MHC-I	Cell-Cell Contact	KEGG: hsa04514	PN2_EPC -> PN2_T cells	0.0314411	PN2	PN2
PN2_EPC	PN2_T cells	HLA-B	CD3D	0.494786	3	HLA-B_CD3D	HLA-B - CD3D	HLA-B	Secreted Signaling	32196115	PN2_EPC -> PN2_T cells	0.132513	PN2	PN2
PN2_EPC	PN2_T cells	HLA-B	CD3G	0.415925	3	HLA-B_CD3G	HLA-B - CD3G	HLA-B	Secreted Signaling	32196115	PN2_EPC -> PN2_T cells	0.0903304	PN2	PN2
PN2_EPC	PN2_T cells	HLA-B	CD8A	0.285148	3	HLA-B_CD8A	HLA-B - CD8A	MHC-I	Cell-Cell Contact	KEGG: hsa04514	PN2_EPC -> PN2_T cells	0.0299882	PN2	PN2
PN2_EPC	PN2_T cells	HLA-B	CD8B	0.282384	3	HLA-B_CD8B	HLA-B - CD8B	MHC-I	Cell-Cell Contact	KEGG: hsa04514	PN2_EPC -> PN2_T cells	0.0289761	PN2	PN2
PN2_EPC	PN2_T cells	HLA-B	KLRD1	0.418203	3	HLA-B_KLRD1	HLA-B - KLRD1	HLA-B	Secreted Signaling	8046333	PN2_EPC -> PN2_T cells	0.0915216	PN2	PN2
PN2_EPC	PN2_T cells	HLA-C	CD3D	0.460075	3	HLA-C_CD3D	HLA-C - CD3D	HLA-C	Secreted Signaling	31848223	PN2_EPC -> PN2_T cells	0.113772	PN2	PN2
PN2_EPC	PN2_T cells	HLA-C	CD3G	0.390073	3	HLA-C_CD3G	HLA-C - CD3G	HLA-C	Secreted Signaling	31848223	PN2_EPC -> PN2_T cells	0.0770254	PN2	PN2
PN2_EPC	PN2_T cells	HLA-C	CD8A	0.272034	3	HLA-C_CD8A	HLA-C - CD8A	MHC-I	Cell-Cell Contact	KEGG: hsa04514	PN2_EPC -> PN2_T cells	0.0253237	PN2	PN2
PN2_EPC	PN2_T cells	HLA-C	CD8B	0.269505	3	HLA-C_CD8B	HLA-C - CD8B	MHC-I	Cell-Cell Contact	KEGG: hsa04514	PN2_EPC -> PN2_T cells	0.0244651	PN2	PN2
PN2_EPC	PN2_T cells	HLA-E	CD8A	0.200989	3	HLA-E_CD8A	HLA-E - CD8A	MHC-I	Cell-Cell Contact	KEGG: hsa04514	PN2_EPC -> PN2_T cells	0.00690571	PN2	PN2
PN2_EPC	PN2_T cells	HLA-E	CD8B	0.199579	3	HLA-E_CD8B	HLA-E - CD8B	MHC-I	Cell-Cell Contact	KEGG: hsa04514	PN2_EPC -> PN2_T cells	0.0066673	PN2	PN2
PN2_EPC	PN2_T cells	HLA-E	CD94:NKG2C	0.226816	3	HLA-E_CD94:NKG2C	HLA-E - CD94:NKG2C	MHC-I	Cell-Cell Contact	PMID: 28484462	PN2_EPC -> PN2_T cells	0.0121689	PN2	PN2
PN2_EPC	PN2_T cells	HLA-E	CD94:NKG2E	0.22484	3	HLA-E_CD94:NKG2E	HLA-E - CD94:NKG2E	MHC-I	Cell-Cell Contact	PMID: 28484462	PN2_EPC -> PN2_T cells	0.0117065	PN2	PN2
PN2_EPC	PN2_T cells	HLA-E	KLRC2	0.199491	3	HLA-E_KLRC2	HLA-E - KLRC2	MHC-I	Cell-Cell Contact	PMID: 26697006	PN2_EPC -> PN2_T cells	0.00665254	PN2	PN2
PN2_EPC	PN2_T cells	HLA-E	KLRD1	0.262496	3	HLA-E_KLRD1	HLA-E - KLRD1	HLA-E	Secreted Signaling	9.48665e+35	PN2_EPC -> PN2_T cells	0.0221576	PN2	PN2
PN2_EPC	PN2_T cells	HLA-E	KLRK1	0.207129	3	HLA-E_KLRK1	HLA-E - KLRK1	MHC-I	Cell-Cell Contact	PMID: 28484462	PN2_EPC -> PN2_T cells	0.00800319	PN2	PN2
PN2_EPC	PN2_T cells	HMGB1	CXCR4	0.544767	3	HMGB1_CXCR4	HMGB1 - CXCR4	HMGB1	Secreted Signaling	22370717	PN2_EPC -> PN2_T cells	0.15951	PN2	PN2
PN2_EPC	PN2_T cells	MDK	ITGA4	0.202334	3	MDK_ITGA4	MDK - ITGA4	MDK	Secreted Signaling	32196115	PN2_EPC -> PN2_T cells	0.007138	PN2	PN2
PN2_EPC	PN2_T cells	MDK	NCL	0.266205	3	MDK_NCL	MDK - NCL	MK	Secreted Signaling	PMID: 28356350	PN2_EPC -> PN2_T cells	0.0233655	PN2	PN2
PN2_EPC	PN2_T cells	MIF	CXCR4	0.550493	3	MIF_CXCR4	MIF - CXCR4	MIF	Secreted Signaling	19665027	PN2_EPC -> PN2_T cells	0.162585	PN2	PN2
SCN1_EPC	SCN1_B cells	APP	CD74	0.230526	3	APP_CD74	APP - CD74	APP	Cell-Cell Contact	PMID: 19849849	SCN1_EPC -> SCN1_B cells	0.0130638	SCN1	SCN1
SCN1_EPC	SCN1_B cells	HMGB1	SDC1	0.192998	3	HMGB1_SDC1	HMGB1 - SDC1	HMGB1	Secreted Signaling	13696841369684	SCN1_EPC -> SCN1_B cells	0.00562008	SCN1	SCN1
SCN1_EPC	SCN1_B cells	LGALS9	CD44	0.167167	3	LGALS9_CD44	LGALS9 - CD44	GALECTIN	Secreted Signaling	PMID: 25065622	SCN1_EPC -> SCN1_B cells	0.00252371	SCN1	SCN1
SCN1_EPC	SCN1_B cells	LGALS9	PTPRC	0.169484	3	LGALS9_CD45	LGALS9 - CD45	GALECTIN	Secreted Signaling	PMID: 30120235	SCN1_EPC -> SCN1_B cells	0.00273872	SCN1	SCN1
SCN1_EPC	SCN1_B cells	MDK	NCL	0.177378	3	MDK_NCL	MDK - NCL	MK	Secreted Signaling	PMID: 28356350	SCN1_EPC -> SCN1_B cells	0.00356112	SCN1	SCN1
SCN1_EPC	SCN1_B cells	MDK	SDC1	0.152818	3	MDK_SDC1	MDK - SDC1	MK	Secreted Signaling	PMID: 28356350	SCN1_EPC -> SCN1_B cells	0.00143909	SCN1	SCN1
SCN1_EPC	SCN1_B cells	ZG16B	CXCR4	0.172393	3	ZG16B_CXCR4	ZG16B - CXCR4	ZG16B	Secreted Signaling	20802527	SCN1_EPC -> SCN1_B cells	0.00302544	SCN1	SCN1
SCN1_EPC	SCN1_T cells	APP	CD74	0.188083	3	APP_CD74	APP - CD74	APP	Cell-Cell Contact	PMID: 19849849	SCN1_EPC -> SCN1_T cells	0.00490843	SCN1	SCN1
SCN1_EPC	SCN1_T cells	B2M	CD247	0.343362	3	B2M_CD247	B2M - CD247	B2M	Secreted Signaling	32196115	SCN1_EPC -> SCN1_T cells	0.0543463	SCN1	SCN1
SCN1_EPC	SCN1_T cells	B2M	CD3D	0.60799	3	B2M_CD3D	B2M - CD3D	B2M	Secreted Signaling	32196115	SCN1_EPC -> SCN1_T cells	0.193058	SCN1	SCN1
SCN1_EPC	SCN1_T cells	B2M	CD3G	0.522625	3	B2M_CD3G	B2M - CD3G	B2M	Secreted Signaling	32196115	SCN1_EPC -> SCN1_T cells	0.147575	SCN1	SCN1
SCN1_EPC	SCN1_T cells	B2M	HLA-F	0.343226	3	B2M_HLA-F	B2M - HLA-F	B2M	Secreted Signaling	11169396	SCN1_EPC -> SCN1_T cells	0.0542834	SCN1	SCN1
SCN1_EPC	SCN1_T cells	B2M	KLRD1	0.328474	3	B2M_KLRD1	B2M - KLRD1	B2M	Secreted Signaling	32196115	SCN1_EPC -> SCN1_T cells	0.0476257	SCN1	SCN1
SCN1_EPC	SCN1_T cells	CALR	HLA-F	0.239636	3	CALR_HLA-F	CALR - HLA-F	CALR	Secreted Signaling	32196115	SCN1_EPC -> SCN1_T cells	0.0154062	SCN1	SCN1
SCN1_EPC	SCN1_T cells	CD59	CD2	0.237281	3	CD59_CD2	CD59 - CD2	CD59	Secreted Signaling	1385156	SCN1_EPC -> SCN1_T cells	0.0147809	SCN1	SCN1
SCN1_EPC	SCN1_T cells	CD99	CD99	0.194266	3	CD99_CD99	CD99 - CD99	CD99	Cell-Cell Contact	KEGG: hsa04514	SCN1_EPC -> SCN1_T cells	0.00581343	SCN1	SCN1
SCN1_EPC	SCN1_T cells	GRN	TNFRSF1B	0.232361	3	GRN_TNFRSF1B	GRN - TNFRSF1B	GRN	Secreted Signaling	29740434	SCN1_EPC -> SCN1_T cells	0.0135191	SCN1	SCN1
SCN1_EPC	SCN1_T cells	HLA-A	CD3D	0.542692	3	HLA-A_CD3D	HLA-A - CD3D	HLA-A	Secreted Signaling	32196115	SCN1_EPC -> SCN1_T cells	0.158395	SCN1	SCN1
SCN1_EPC	SCN1_T cells	HLA-A	CD3G	0.471389	3	HLA-A_CD3G	HLA-A - CD3G	HLA-A	Secreted Signaling	32196115	SCN1_EPC -> SCN1_T cells	0.119865	SCN1	SCN1
SCN1_EPC	SCN1_T cells	HLA-A	CD8A	0.312226	3	HLA-A_CD8A	HLA-A - CD8A	MHC-I	Cell-Cell Contact	KEGG: hsa04514	SCN1_EPC -> SCN1_T cells	0.0406479	SCN1	SCN1
SCN1_EPC	SCN1_T cells	HLA-B	CD3D	0.463382	3	HLA-B_CD3D	HLA-B - CD3D	HLA-B	Secreted Signaling	32196115	SCN1_EPC -> SCN1_T cells	0.115551	SCN1	SCN1
SCN1_EPC	SCN1_T cells	HLA-B	CD3G	0.408317	3	HLA-B_CD3G	HLA-B - CD3G	HLA-B	Secreted Signaling	32196115	SCN1_EPC -> SCN1_T cells	0.0863735	SCN1	SCN1
SCN1_EPC	SCN1_T cells	HLA-B	CD8A	0.281268	3	HLA-B_CD8A	HLA-B - CD8A	MHC-I	Cell-Cell Contact	KEGG: hsa04514	SCN1_EPC -> SCN1_T cells	0.0285719	SCN1	SCN1
SCN1_EPC	SCN1_T cells	HLA-B	KLRD1	0.27567	3	HLA-B_KLRD1	HLA-B - KLRD1	HLA-B	Secreted Signaling	8046333	SCN1_EPC -> SCN1_T cells	0.026582	SCN1	SCN1
SCN1_EPC	SCN1_T cells	HLA-C	CD3D	0.466153	3	HLA-C_CD3D	HLA-C - CD3D	HLA-C	Secreted Signaling	31848223	SCN1_EPC -> SCN1_T cells	0.117042	SCN1	SCN1
SCN1_EPC	SCN1_T cells	HLA-C	CD3G	0.410539	3	HLA-C_CD3G	HLA-C - CD3G	HLA-C	Secreted Signaling	31848223	SCN1_EPC -> SCN1_T cells	0.0875256	SCN1	SCN1
SCN1_EPC	SCN1_T cells	HLA-C	CD8A	0.282387	3	HLA-C_CD8A	HLA-C - CD8A	MHC-I	Cell-Cell Contact	KEGG: hsa04514	SCN1_EPC -> SCN1_T cells	0.0289774	SCN1	SCN1
SCN1_EPC	SCN1_T cells	HLA-E	CD8A	0.225398	3	HLA-E_CD8A	HLA-E - CD8A	MHC-I	Cell-Cell Contact	KEGG: hsa04514	SCN1_EPC -> SCN1_T cells	0.0118361	SCN1	SCN1
SCN1_EPC	SCN1_T cells	HLA-E	KLRD1	0.22173	3	HLA-E_KLRD1	HLA-E - KLRD1	HLA-E	Secreted Signaling	9.48665e+35	SCN1_EPC -> SCN1_T cells	0.0109986	SCN1	SCN1
SCN1_EPC	SCN1_T cells	HLA-F	CD8A	0.182941	3	HLA-F_CD8A	HLA-F - CD8A	MHC-I	Cell-Cell Contact	KEGG: hsa04514	SCN1_EPC -> SCN1_T cells	0.00422704	SCN1	SCN1
SCN1_EPC	SCN1_T cells	HMGB1	CXCR4	0.414509	3	HMGB1_CXCR4	HMGB1 - CXCR4	HMGB1	Secreted Signaling	22370717	SCN1_EPC -> SCN1_T cells	0.0895918	SCN1	SCN1
SCN1_EPC	SCN1_T cells	LGALS9	CD44	0.230729	3	LGALS9_CD44	LGALS9 - CD44	GALECTIN	Secreted Signaling	PMID: 25065622	SCN1_EPC -> SCN1_T cells	0.0131138	SCN1	SCN1
SCN1_EPC	SCN1_T cells	LGALS9	PTPRC	0.267109	3	LGALS9_CD45	LGALS9 - CD45	GALECTIN	Secreted Signaling	PMID: 30120235	SCN1_EPC -> SCN1_T cells	0.0236643	SCN1	SCN1
SCN1_EPC	SCN1_T cells	LGALS9	CD47	0.177478	3	LGALS9_CD47	LGALS9 - CD47	LGALS	Secreted Signaling	32103204	SCN1_EPC -> SCN1_T cells	0.00357244	SCN1	SCN1
SCN1_EPC	SCN1_T cells	MDK	ITGA4	0.193352	3	MDK_ITGA4	MDK - ITGA4	MDK	Secreted Signaling	32196115	SCN1_EPC -> SCN1_T cells	0.00567362	SCN1	SCN1
SCN1_EPC	SCN1_T cells	MDK	NCL	0.204503	3	MDK_NCL	MDK - NCL	MK	Secreted Signaling	PMID: 28356350	SCN1_EPC -> SCN1_T cells	0.00752214	SCN1	SCN1
SCN1_EPC	SCN1_T cells	MIF	CD44	0.375398	3	MIF_CD44	MIF - CD44	MIF	Secreted Signaling	30682543	SCN1_EPC -> SCN1_T cells	0.0696802	SCN1	SCN1
SCN1_EPC	SCN1_T cells	MIF	CXCR4	0.414541	3	MIF_CXCR4	MIF - CXCR4	MIF	Secreted Signaling	19665027	SCN1_EPC -> SCN1_T cells	0.0896082	SCN1	SCN1
SCN1_EPC	SCN1_T cells	PKM	CD44	0.233539	3	PKM_CD44	PKM - CD44	PKM	Secreted Signaling	32196115	SCN1_EPC -> SCN1_T cells	0.0138158	SCN1	SCN1
SCN1_EPC	SCN1_T cells	ZG16B	CXCR4	0.237605	3	ZG16B_CXCR4	ZG16B - CXCR4	ZG16B	Secreted Signaling	20802527	SCN1_EPC -> SCN1_T cells	0.0148661	SCN1	SCN1
SCN2_EPC	SCN2_B cells	APP	CD74	0.293343	3	APP_CD74	APP - CD74	APP	Cell-Cell Contact	PMID: 19849849	SCN2_EPC -> SCN2_B cells	0.0330751	SCN2	SCN2
SCN2_EPC	SCN2_B cells	HBEGF	CD44	0.162539	3	HBEGF_CD44	HBEGF - CD44	HBEGF	Secreted Signaling	7532176	SCN2_EPC -> SCN2_B cells	0.00212846	SCN2	SCN2
SCN2_EPC	SCN2_B cells	HMGB1	SDC1	0.188704	3	HMGB1_SDC1	HMGB1 - SDC1	HMGB1	Secreted Signaling	13696841369684	SCN2_EPC -> SCN2_B cells	0.00499506	SCN2	SCN2
SCN2_EPC	SCN2_B cells	LGALS9	CD44	0.1697	3	LGALS9_CD44	LGALS9 - CD44	GALECTIN	Secreted Signaling	PMID: 25065622	SCN2_EPC -> SCN2_B cells	0.00275938	SCN2	SCN2
SCN2_EPC	SCN2_B cells	LGALS9	PTPRC	0.142498	3	LGALS9_CD45	LGALS9 - CD45	GALECTIN	Secreted Signaling	PMID: 30120235	SCN2_EPC -> SCN2_B cells	0.00089593	SCN2	SCN2
SCN2_EPC	SCN2_T cells	APP	CD74	0.229217	3	APP_CD74	APP - CD74	APP	Cell-Cell Contact	PMID: 19849849	SCN2_EPC -> SCN2_T cells	0.0127443	SCN2	SCN2
SCN2_EPC	SCN2_T cells	B2M	CD247	0.317871	3	B2M_CD247	B2M - CD247	B2M	Secreted Signaling	32196115	SCN2_EPC -> SCN2_T cells	0.0430267	SCN2	SCN2
SCN2_EPC	SCN2_T cells	B2M	CD3D	0.577845	3	B2M_CD3D	B2M - CD3D	B2M	Secreted Signaling	32196115	SCN2_EPC -> SCN2_T cells	0.177184	SCN2	SCN2
SCN2_EPC	SCN2_T cells	B2M	CD3G	0.500813	3	B2M_CD3G	B2M - CD3G	B2M	Secreted Signaling	32196115	SCN2_EPC -> SCN2_T cells	0.135776	SCN2	SCN2
SCN2_EPC	SCN2_T cells	B2M	HLA-F	0.431573	3	B2M_HLA-F	B2M - HLA-F	B2M	Secreted Signaling	11169396	SCN2_EPC -> SCN2_T cells	0.0985582	SCN2	SCN2
SCN2_EPC	SCN2_T cells	B2M	KLRD1	0.338605	3	B2M_KLRD1	B2M - KLRD1	B2M	Secreted Signaling	32196115	SCN2_EPC -> SCN2_T cells	0.0521678	SCN2	SCN2
SCN2_EPC	SCN2_T cells	CALR	HLA-F	0.305002	3	CALR_HLA-F	CALR - HLA-F	CALR	Secreted Signaling	32196115	SCN2_EPC -> SCN2_T cells	0.0376784	SCN2	SCN2
SCN2_EPC	SCN2_T cells	CD55	ADGRE5	0.164864	3	CD55_ADGRE5	CD55 - ADGRE5	CD55	Secreted Signaling	12417446	SCN2_EPC -> SCN2_T cells	0.00232131	SCN2	SCN2
SCN2_EPC	SCN2_T cells	CD59	CD2	0.224526	3	CD59_CD2	CD59 - CD2	CD59	Secreted Signaling	1385156	SCN2_EPC -> SCN2_T cells	0.0116339	SCN2	SCN2
SCN2_EPC	SCN2_T cells	CDH1	ITGAE	0.173069	3	CDH1_ITGAE	CDH1 - ITGAE	CDH	Secreted Signaling	7969453	SCN2_EPC -> SCN2_T cells	0.00309481	SCN2	SCN2
SCN2_EPC	SCN2_T cells	GDF15	TGFBR2	0.136419	3	GDF15_TGFBR2	GDF15 - TGFBR2	GDF	Secreted Signaling	KEGG: hsa04350	SCN2_EPC -> SCN2_T cells	0.000655322	SCN2	SCN2
SCN2_EPC	SCN2_T cells	GRN	TNFRSF1B	0.189138	3	GRN_TNFRSF1B	GRN - TNFRSF1B	GRN	Secreted Signaling	29740434	SCN2_EPC -> SCN2_T cells	0.00505611	SCN2	SCN2
SCN2_EPC	SCN2_T cells	HBEGF	CD44	0.218646	3	HBEGF_CD44	HBEGF - CD44	HBEGF	Secreted Signaling	7532176	SCN2_EPC -> SCN2_T cells	0.0103207	SCN2	SCN2
SCN2_EPC	SCN2_T cells	HLA-A	CD3D	0.546944	3	HLA-A_CD3D	HLA-A - CD3D	HLA-A	Secreted Signaling	32196115	SCN2_EPC -> SCN2_T cells	0.16068	SCN2	SCN2
SCN2_EPC	SCN2_T cells	HLA-A	CD3G	0.476372	3	HLA-A_CD3G	HLA-A - CD3G	HLA-A	Secreted Signaling	32196115	SCN2_EPC -> SCN2_T cells	0.122554	SCN2	SCN2
SCN2_EPC	SCN2_T cells	HLA-A	CD8A	0.307452	3	HLA-A_CD8A	HLA-A - CD8A	MHC-I	Cell-Cell Contact	KEGG: hsa04514	SCN2_EPC -> SCN2_T cells	0.0386758	SCN2	SCN2
SCN2_EPC	SCN2_T cells	HLA-A	CD8B	0.195949	3	HLA-A_CD8B	HLA-A - CD8B	MHC-I	Cell-Cell Contact	KEGG: hsa04514	SCN2_EPC -> SCN2_T cells	0.00607625	SCN2	SCN2
SCN2_EPC	SCN2_T cells	HLA-B	CD3D	0.513247	3	HLA-B_CD3D	HLA-B - CD3D	HLA-B	Secreted Signaling	32196115	SCN2_EPC -> SCN2_T cells	0.142505	SCN2	SCN2
SCN2_EPC	SCN2_T cells	HLA-B	CD3G	0.449567	3	HLA-B_CD3G	HLA-B - CD3G	HLA-B	Secreted Signaling	32196115	SCN2_EPC -> SCN2_T cells	0.108136	SCN2	SCN2
SCN2_EPC	SCN2_T cells	HLA-B	CD8A	0.295082	3	HLA-B_CD8A	HLA-B - CD8A	MHC-I	Cell-Cell Contact	KEGG: hsa04514	SCN2_EPC -> SCN2_T cells	0.0337462	SCN2	SCN2
SCN2_EPC	SCN2_T cells	HLA-B	CD8B	0.190693	3	HLA-B_CD8B	HLA-B - CD8B	MHC-I	Cell-Cell Contact	KEGG: hsa04514	SCN2_EPC -> SCN2_T cells	0.00527895	SCN2	SCN2
SCN2_EPC	SCN2_T cells	HLA-B	KLRD1	0.31246	3	HLA-B_KLRD1	HLA-B - KLRD1	HLA-B	Secreted Signaling	8046333	SCN2_EPC -> SCN2_T cells	0.0407457	SCN2	SCN2
SCN2_EPC	SCN2_T cells	HLA-C	CD3D	0.462982	3	HLA-C_CD3D	HLA-C - CD3D	HLA-C	Secreted Signaling	31848223	SCN2_EPC -> SCN2_T cells	0.115335	SCN2	SCN2
SCN2_EPC	SCN2_T cells	HLA-C	CD3G	0.409247	3	HLA-C_CD3G	HLA-C - CD3G	HLA-C	Secreted Signaling	31848223	SCN2_EPC -> SCN2_T cells	0.0868554	SCN2	SCN2
SCN2_EPC	SCN2_T cells	HLA-C	CD8A	0.275914	3	HLA-C_CD8A	HLA-C - CD8A	MHC-I	Cell-Cell Contact	KEGG: hsa04514	SCN2_EPC -> SCN2_T cells	0.0266673	SCN2	SCN2
SCN2_EPC	SCN2_T cells	HLA-C	CD8B	0.182295	3	HLA-C_CD8B	HLA-C - CD8B	MHC-I	Cell-Cell Contact	KEGG: hsa04514	SCN2_EPC -> SCN2_T cells	0.00414598	SCN2	SCN2
SCN2_EPC	SCN2_T cells	HLA-E	CD8A	0.252511	3	HLA-E_CD8A	HLA-E - CD8A	MHC-I	Cell-Cell Contact	KEGG: hsa04514	SCN2_EPC -> SCN2_T cells	0.0190589	SCN2	SCN2
SCN2_EPC	SCN2_T cells	HLA-E	CD8B	0.171582	3	HLA-E_CD8B	HLA-E - CD8B	MHC-I	Cell-Cell Contact	KEGG: hsa04514	SCN2_EPC -> SCN2_T cells	0.00294365	SCN2	SCN2
SCN2_EPC	SCN2_T cells	HLA-E	KLRD1	0.265352	3	HLA-E_KLRD1	HLA-E - KLRD1	HLA-E	Secreted Signaling	9.48665e+35	SCN2_EPC -> SCN2_T cells	0.0230848	SCN2	SCN2
SCN2_EPC	SCN2_T cells	HLA-E	KLRK1	0.251053	3	HLA-E_KLRK1	HLA-E - KLRK1	MHC-I	Cell-Cell Contact	PMID: 28484462	SCN2_EPC -> SCN2_T cells	0.0186254	SCN2	SCN2
SCN2_EPC	SCN2_T cells	HLA-F	CD8A	0.170319	3	HLA-F_CD8A	HLA-F - CD8A	MHC-I	Cell-Cell Contact	KEGG: hsa04514	SCN2_EPC -> SCN2_T cells	0.00281915	SCN2	SCN2
SCN2_EPC	SCN2_T cells	HLA-F	CD8B	0.128981	3	HLA-F_CD8B	HLA-F - CD8B	MHC-I	Cell-Cell Contact	KEGG: hsa04514	SCN2_EPC -> SCN2_T cells	0.000429409	SCN2	SCN2
SCN2_EPC	SCN2_T cells	HMGB1	CXCR4	0.53328	3	HMGB1_CXCR4	HMGB1 - CXCR4	HMGB1	Secreted Signaling	22370717	SCN2_EPC -> SCN2_T cells	0.153326	SCN2	SCN2
SCN2_EPC	SCN2_T cells	LGALS9	CD44	0.231673	3	LGALS9_CD44	LGALS9 - CD44	GALECTIN	Secreted Signaling	PMID: 25065622	SCN2_EPC -> SCN2_T cells	0.0133475	SCN2	SCN2
SCN2_EPC	SCN2_T cells	LGALS9	PTPRC	0.282101	3	LGALS9_CD45	LGALS9 - CD45	GALECTIN	Secreted Signaling	PMID: 30120235	SCN2_EPC -> SCN2_T cells	0.0288735	SCN2	SCN2
SCN2_EPC	SCN2_T cells	MIF	CD44	0.358827	3	MIF_CD44	MIF - CD44	MIF	Secreted Signaling	30682543	SCN2_EPC -> SCN2_T cells	0.0616146	SCN2	SCN2
SCN2_EPC	SCN2_T cells	MIF	CXCR4	0.527513	3	MIF_CXCR4	MIF - CXCR4	MIF	Secreted Signaling	19665027	SCN2_EPC -> SCN2_T cells	0.150215	SCN2	SCN2
PC1_EPC	PC1_B cells	HMGB1	CXCR4	0.394296	2	HMGB1_CXCR4	HMGB1 - CXCR4	HMGB1	Secreted Signaling	22370717	PC1_EPC -> PC1_B cells	0.0791693	PC1	PC1
PC1_EPC	PC1_B cells	HMGB1	SDC1	0.260024	3	HMGB1_SDC1	HMGB1 - SDC1	HMGB1	Secreted Signaling	13696841369684	PC1_EPC -> PC1_B cells	0.0213693	PC1	PC1
PC1_EPC	PC1_B cells	MDK	NCL	0.18284	3	MDK_NCL	MDK - NCL	MK	Secreted Signaling	PMID: 28356350	PC1_EPC -> PC1_B cells	0.00421429	PC1	PC1
PC1_EPC	PC1_B cells	MDK	SDC1	0.151576	3	MDK_SDC1	MDK - SDC1	MK	Secreted Signaling	PMID: 28356350	PC1_EPC -> PC1_B cells	0.00136396	PC1	PC1
PC1_EPC	PC1_B cells	MIF	CD74_CD44	0.434408	3	MIF_CD74_CD44	MIF - (CD74+CD44)	MIF	Secreted Signaling	PMID: 29637711; PMID: 26175090	PC1_EPC -> PC1_B cells	0.10006	PC1	PC1
PC1_EPC	PC1_B cells	MIF	CD74_CXCR4	0.469911	3	MIF_CD74_CXCR4	MIF - (CD74+CXCR4)	MIF	Secreted Signaling	PMID: 29637711; PMID: 24760155	PC1_EPC -> PC1_B cells	0.119068	PC1	PC1
PC1_EPC	PC1_B cells	MIF	CD44	0.343725	3	MIF_CD44	MIF - CD44	MIF	Secreted Signaling	30682543	PC1_EPC -> PC1_B cells	0.0545137	PC1	PC1
PC1_EPC	PC1_B cells	MIF	CD74	0.576661	3	MIF_CD74	MIF - CD74	MIF	Secreted Signaling	3068254327573360	PC1_EPC -> PC1_B cells	0.176555	PC1	PC1
PC1_EPC	PC1_Macrophages	B2M	LILRB2	0.242104	3	B2M_LILRB2	B2M - LILRB2	B2M	Secreted Signaling	32196115	PC1_EPC -> PC1_Macrophages	0.0160757	PC1	PC1
PC1_EPC	PC1_Macrophages	B2M	TFRC	0.260097	3	B2M_TFRC	B2M - TFRC	B2M	Secreted Signaling	32196115	PC1_EPC -> PC1_Macrophages	0.0213923	PC1	PC1
PC1_EPC	PC1_Macrophages	CALR	LRP1	0.130895	3	CALR_LRP1	CALR - LRP1	CALR	Secreted Signaling	1498051822045000	PC1_EPC -> PC1_Macrophages	0.000480955	PC1	PC1
PC1_EPC	PC1_Macrophages	HLA-A	LILRB2	0.170218	3	HLA-A_LILRB2	HLA-A - LILRB2	HLA-A	Secreted Signaling	12853576	PC1_EPC -> PC1_Macrophages	0.00280928	PC1	PC1
PC1_EPC	PC1_Macrophages	HLA-B	LILRB2	0.175959	3	HLA-B_LILRB2	HLA-B - LILRB2	HLA-B	Secreted Signaling	12853576	PC1_EPC -> PC1_Macrophages	0.00340286	PC1	PC1
PC1_EPC	PC1_Macrophages	HLA-C	LILRB2	0.171559	3	HLA-C_LILRB2	HLA-C - LILRB2	HLA-C	Secreted Signaling	12853576	PC1_EPC -> PC1_Macrophages	0.00294134	PC1	PC1
PC1_EPC	PC1_Macrophages	HLA-DRA	CD4	0.220378	3	HLA-DRA_CD4	HLA-DRA - CD4	MHC-II	Cell-Cell Contact	KEGG: hsa04514	PC1_EPC -> PC1_Macrophages	0.0106984	PC1	PC1
PC1_EPC	PC1_Macrophages	HLA-DRB1	CD4	0.198331	3	HLA-DRB1_CD4	HLA-DRB1 - CD4	MHC-II	Cell-Cell Contact	KEGG: hsa04514	PC1_EPC -> PC1_Macrophages	0.0064603	PC1	PC1
PC1_EPC	PC1_Macrophages	HMGB1	CD163	0.284684	3	HMGB1_CD163	HMGB1 - CD163	HMGB1	Secreted Signaling	28464519	PC1_EPC -> PC1_Macrophages	0.0298171	PC1	PC1
PC1_EPC	PC1_Macrophages	HMGB1	CXCR4	0.467515	3	HMGB1_CXCR4	HMGB1 - CXCR4	HMGB1	Secreted Signaling	22370717	PC1_EPC -> PC1_Macrophages	0.117776	PC1	PC1
PC1_EPC	PC1_Macrophages	HMGB1	THBD	0.244263	3	HMGB1_THBD	HMGB1 - THBD	HMGB1	Secreted Signaling	15841214	PC1_EPC -> PC1_Macrophages	0.0166731	PC1	PC1
PC1_EPC	PC1_Macrophages	HMGB1	TLR4	0.229029	3	HMGB1_TLR4	HMGB1 - TLR4	HMGB1	Secreted Signaling	20348922	PC1_EPC -> PC1_Macrophages	0.0126987	PC1	PC1
PC1_EPC	PC1_Macrophages	HSP90AA1	LRP1	0.22623	3	HSP90AA1_LRP1	HSP90AA1 - LRP1	HSP90AA1	Secreted Signaling	3127303330061660	PC1_EPC -> PC1_Macrophages	0.0120308	PC1	PC1
PC1_EPC	PC1_Macrophages	MDK	ITGA4_ITGB1	0.171857	3	MDK_ITGA4_ITGB1	MDK - (ITGA4+ITGB1)	MK	Secreted Signaling	PMID: 28356350	PC1_EPC -> PC1_Macrophages	0.00297122	PC1	PC1
PC1_EPC	PC1_Macrophages	MDK	ITGA4	0.154685	3	MDK_ITGA4	MDK - ITGA4	MDK	Secreted Signaling	32196115	PC1_EPC -> PC1_Macrophages	0.00155738	PC1	PC1
PC1_EPC	PC1_Macrophages	MDK	ITGB1	0.19327	3	MDK_ITGB1	MDK - ITGB1	MDK	Secreted Signaling	32196115	PC1_EPC -> PC1_Macrophages	0.0056613	PC1	PC1
PC1_EPC	PC1_Macrophages	MDK	LRP1	0.151452	3	MDK_LRP1	MDK - LRP1	MK	Secreted Signaling	PMID: 28356350	PC1_EPC -> PC1_Macrophages	0.00135665	PC1	PC1
PC1_EPC	PC1_Macrophages	MDK	NCL	0.202398	3	MDK_NCL	MDK - NCL	MK	Secreted Signaling	PMID: 28356350	PC1_EPC -> PC1_Macrophages	0.00714922	PC1	PC1
PC1_EPC	PC1_Macrophages	MIF	CD74_CD44	0.648767	3	MIF_CD74_CD44	MIF - (CD74+CD44)	MIF	Secreted Signaling	PMID: 29637711; PMID: 26175090	PC1_EPC -> PC1_Macrophages	0.214085	PC1	PC1
PC1_EPC	PC1_Macrophages	MIF	CD74_CXCR4	0.629639	3	MIF_CD74_CXCR4	MIF - (CD74+CXCR4)	MIF	Secreted Signaling	PMID: 29637711; PMID: 24760155	PC1_EPC -> PC1_Macrophages	0.204291	PC1	PC1
PC1_EPC	PC1_Macrophages	MIF	CD44	0.489453	3	MIF_CD44	MIF - CD44	MIF	Secreted Signaling	30682543	PC1_EPC -> PC1_Macrophages	0.129627	PC1	PC1
PC1_EPC	PC1_Macrophages	MIF	CD74	0.908284	3	MIF_CD74	MIF - CD74	MIF	Secreted Signaling	3068254327573360	PC1_EPC -> PC1_Macrophages	0.332546	PC1	PC1
PC1_EPC	PC1_Macrophages	MIF	CXCR4	0.465779	3	MIF_CXCR4	MIF - CXCR4	MIF	Secreted Signaling	19665027	PC1_EPC -> PC1_Macrophages	0.116841	PC1	PC1
PC1_EPC	PC1_Macrophages	PKM	CD44	0.259584	3	PKM_CD44	PKM - CD44	PKM	Secreted Signaling	32196115	PC1_EPC -> PC1_Macrophages	0.0212305	PC1	PC1
PC1_EPC	PC1_Mast cells	MDK	NCL	0.177592	3	MDK_NCL	MDK - NCL	MK	Secreted Signaling	PMID: 28356350	PC1_EPC -> PC1_Mast cells	0.00358542	PC1	PC1
PC1_EPC	PC1_Mast cells	MIF	CD74_CD44	0.391864	3	MIF_CD74_CD44	MIF - (CD74+CD44)	MIF	Secreted Signaling	PMID: 29637711; PMID: 26175090	PC1_EPC -> PC1_Mast cells	0.0779329	PC1	PC1
PC1_EPC	PC1_Mast cells	MIF	CD44	0.481813	3	MIF_CD44	MIF - CD44	MIF	Secreted Signaling	30682543	PC1_EPC -> PC1_Mast cells	0.125494	PC1	PC1
PC1_EPC	PC1_Mast cells	PKM	CD44	0.257157	3	PKM_CD44	PKM - CD44	PKM	Secreted Signaling	32196115	PC1_EPC -> PC1_Mast cells	0.0204724	PC1	PC1
PC1_EPC	PC1_T cells	B2M	CD3D	0.654766	3	B2M_CD3D	B2M - CD3D	B2M	Secreted Signaling	32196115	PC1_EPC -> PC1_T cells	0.217129	PC1	PC1
PC1_EPC	PC1_T cells	B2M	CD3G	0.344691	3	B2M_CD3G	B2M - CD3G	B2M	Secreted Signaling	32196115	PC1_EPC -> PC1_T cells	0.0549601	PC1	PC1
PC1_EPC	PC1_T cells	B2M	HLA-F	0.326009	3	B2M_HLA-F	B2M - HLA-F	B2M	Secreted Signaling	11169396	PC1_EPC -> PC1_T cells	0.0465421	PC1	PC1
PC1_EPC	PC1_T cells	HLA-A	CD3G	0.216808	3	HLA-A_CD3G	HLA-A - CD3G	HLA-A	Secreted Signaling	32196115	PC1_EPC -> PC1_T cells	0.00992825	PC1	PC1
PC1_EPC	PC1_T cells	HLA-A	CD8A	0.201006	3	HLA-A_CD8A	HLA-A - CD8A	MHC-I	Cell-Cell Contact	KEGG: hsa04514	PC1_EPC -> PC1_T cells	0.00690862	PC1	PC1
PC1_EPC	PC1_T cells	HLA-B	CD3G	0.226132	3	HLA-B_CD3G	HLA-B - CD3G	HLA-B	Secreted Signaling	32196115	PC1_EPC -> PC1_T cells	0.0120079	PC1	PC1
PC1_EPC	PC1_T cells	HLA-B	CD8A	0.209023	3	HLA-B_CD8A	HLA-B - CD8A	MHC-I	Cell-Cell Contact	KEGG: hsa04514	PC1_EPC -> PC1_T cells	0.0083611	PC1	PC1
PC1_EPC	PC1_T cells	HLA-C	CD3G	0.218973	3	HLA-C_CD3G	HLA-C - CD3G	HLA-C	Secreted Signaling	31848223	PC1_EPC -> PC1_T cells	0.0103915	PC1	PC1
PC1_EPC	PC1_T cells	HLA-C	CD8A	0.202871	3	HLA-C_CD8A	HLA-C - CD8A	MHC-I	Cell-Cell Contact	KEGG: hsa04514	PC1_EPC -> PC1_T cells	0.00723198	PC1	PC1
PC1_EPC	PC1_T cells	HLA-E	CD8A	0.183234	3	HLA-E_CD8A	HLA-E - CD8A	MHC-I	Cell-Cell Contact	KEGG: hsa04514	PC1_EPC -> PC1_T cells	0.00426417	PC1	PC1
PC1_EPC	PC1_T cells	HLA-E	KLRK1	0.185586	3	HLA-E_KLRK1	HLA-E - KLRK1	MHC-I	Cell-Cell Contact	PMID: 28484462	PC1_EPC -> PC1_T cells	0.00456962	PC1	PC1
PC1_EPC	PC1_T cells	HMGB1	CXCR4	0.731885	3	HMGB1_CXCR4	HMGB1 - CXCR4	HMGB1	Secreted Signaling	22370717	PC1_EPC -> PC1_T cells	0.25504	PC1	PC1
PC1_EPC	PC1_T cells	MDK	ITGB1	0.171769	3	MDK_ITGB1	MDK - ITGB1	MDK	Secreted Signaling	32196115	PC1_EPC -> PC1_T cells	0.00296233	PC1	PC1
PC1_EPC	PC1_T cells	MDK	NCL	0.219642	3	MDK_NCL	MDK - NCL	MK	Secreted Signaling	PMID: 28356350	PC1_EPC -> PC1_T cells	0.0105371	PC1	PC1
PC1_EPC	PC1_T cells	MIF	CD74_CD44	0.541989	3	MIF_CD74_CD44	MIF - (CD74+CD44)	MIF	Secreted Signaling	PMID: 29637711; PMID: 26175090	PC1_EPC -> PC1_T cells	0.158016	PC1	PC1
PC1_EPC	PC1_T cells	MIF	CD74_CXCR4	0.643695	3	MIF_CD74_CXCR4	MIF - (CD74+CXCR4)	MIF	Secreted Signaling	PMID: 29637711; PMID: 24760155	PC1_EPC -> PC1_T cells	0.2115	PC1	PC1
PC1_EPC	PC1_T cells	MIF	CD44	0.513109	3	MIF_CD44	MIF - CD44	MIF	Secreted Signaling	30682543	PC1_EPC -> PC1_T cells	0.14243	PC1	PC1
PC1_EPC	PC1_T cells	MIF	CD74	0.573659	3	MIF_CD74	MIF - CD74	MIF	Secreted Signaling	3068254327573360	PC1_EPC -> PC1_T cells	0.17496	PC1	PC1
PC1_EPC	PC1_T cells	MIF	CXCR4	0.728295	3	MIF_CXCR4	MIF - CXCR4	MIF	Secreted Signaling	19665027	PC1_EPC -> PC1_T cells	0.253328	PC1	PC1
PC1_EPC	PC1_T cells	PKM	CD44	0.26697	3	PKM_CD44	PKM - CD44	PKM	Secreted Signaling	32196115	PC1_EPC -> PC1_T cells	0.023618	PC1	PC1
PC2_EPC	PC2_B cells	APP	CD74	0.262119	3	APP_CD74	APP - CD74	APP	Cell-Cell Contact	PMID: 19849849	PC2_EPC -> PC2_B cells	0.0220363	PC2	PC2
PC2_EPC	PC2_B cells	HMGB1	CXCR4	0.438619	3	HMGB1_CXCR4	HMGB1 - CXCR4	HMGB1	Secreted Signaling	22370717	PC2_EPC -> PC2_B cells	0.102296	PC2	PC2
PC2_EPC	PC2_B cells	HMGB1	SDC1	0.204236	3	HMGB1_SDC1	HMGB1 - SDC1	HMGB1	Secreted Signaling	13696841369684	PC2_EPC -> PC2_B cells	0.0074742	PC2	PC2
PC2_EPC	PC2_B cells	MIF	CD74_CD44	0.4073	3	MIF_CD74_CD44	MIF - (CD74+CD44)	MIF	Secreted Signaling	PMID: 29637711; PMID: 26175090	PC2_EPC -> PC2_B cells	0.0858467	PC2	PC2
PC2_EPC	PC2_B cells	MIF	CD74_CXCR4	0.548919	3	MIF_CD74_CXCR4	MIF - (CD74+CXCR4)	MIF	Secreted Signaling	PMID: 29637711; PMID: 24760155	PC2_EPC -> PC2_B cells	0.16174	PC2	PC2
PC2_EPC	PC2_B cells	MIF	CD74	0.637838	3	MIF_CD74	MIF - CD74	MIF	Secreted Signaling	3068254327573360	PC2_EPC -> PC2_B cells	0.208504	PC2	PC2
PC2_EPC	PC2_B cells	MIF	CXCR4	0.478722	3	MIF_CXCR4	MIF - CXCR4	MIF	Secreted Signaling	19665027	PC2_EPC -> PC2_B cells	0.123824	PC2	PC2
PC2_EPC	PC2_B cells	TIMP1	CD63	0.21782	3	TIMP1_CD63	TIMP1 - CD63	TIMP	Secreted Signaling	16917503	PC2_EPC -> PC2_B cells	0.0101432	PC2	PC2
PC2_EPC	PC2_Macrophages	APP	APLP2	0.1723	3	APP_APLP2	APP - APLP2	APP	Secreted Signaling	19126676	PC2_EPC -> PC2_Macrophages	0.00301598	PC2	PC2
PC2_EPC	PC2_Macrophages	APP	CD74	0.308765	3	APP_CD74	APP - CD74	APP	Cell-Cell Contact	PMID: 19849849	PC2_EPC -> PC2_Macrophages	0.0392145	PC2	PC2
PC2_EPC	PC2_Macrophages	CD99	CD81	0.163275	2	CD99_CD81	CD99 - CD81	CD99	Secreted Signaling	21838920	PC2_EPC -> PC2_Macrophages	0.00218832	PC2	PC2
PC2_EPC	PC2_Macrophages	GRN	TNFRSF1A	0.143983	3	GRN_TNFRSF1A	GRN - TNFRSF1A	GRN	Secreted Signaling	24070898	PC2_EPC -> PC2_Macrophages	0.000963187	PC2	PC2
PC2_EPC	PC2_Macrophages	GRN	TNFRSF1B	0.141143	3	GRN_TNFRSF1B	GRN - TNFRSF1B	GRN	Secreted Signaling	29740434	PC2_EPC -> PC2_Macrophages	0.000837581	PC2	PC2
PC2_EPC	PC2_Macrophages	HMGB1	CXCR4	0.422427	3	HMGB1_CXCR4	HMGB1 - CXCR4	HMGB1	Secreted Signaling	22370717	PC2_EPC -> PC2_Macrophages	0.093736	PC2	PC2
PC2_EPC	PC2_Macrophages	LGALS3BP	ITGB1	0.173382	3	LGALS3BP_ITGB1	LGALS3BP - ITGB1	LGALS	Secreted Signaling	9501082	PC2_EPC -> PC2_Macrophages	0.00312718	PC2	PC2
PC2_EPC	PC2_Macrophages	MIF	CD74_CD44	0.470658	3	MIF_CD74_CD44	MIF - (CD74+CD44)	MIF	Secreted Signaling	PMID: 29637711; PMID: 26175090	PC2_EPC -> PC2_Macrophages	0.119471	PC2	PC2
PC2_EPC	PC2_Macrophages	MIF	CD74_CXCR4	0.618123	3	MIF_CD74_CXCR4	MIF - (CD74+CXCR4)	MIF	Secreted Signaling	PMID: 29637711; PMID: 24760155	PC2_EPC -> PC2_Macrophages	0.198335	PC2	PC2
PC2_EPC	PC2_Macrophages	MIF	CD74	0.884947	3	MIF_CD74	MIF - CD74	MIF	Secreted Signaling	3068254327573360	PC2_EPC -> PC2_Macrophages	0.32303	PC2	PC2
PC2_EPC	PC2_Macrophages	MIF	CXCR4	0.459923	3	MIF_CXCR4	MIF - CXCR4	MIF	Secreted Signaling	19665027	PC2_EPC -> PC2_Macrophages	0.11369	PC2	PC2
PC2_EPC	PC2_Macrophages	TIMP1	CD63	0.264773	3	TIMP1_CD63	TIMP1 - CD63	TIMP	Secreted Signaling	16917503	PC2_EPC -> PC2_Macrophages	0.0228955	PC2	PC2
PC2_EPC	PC2_Macrophages	VEGFA	ITGB1	0.141169	3	VEGFA_ITGB1	VEGFA - ITGB1	VEGF	Secreted Signaling	32196115	PC2_EPC -> PC2_Macrophages	0.000838647	PC2	PC2
PC2_EPC	PC2_T cells	APP	CD74	0.189701	3	APP_CD74	APP - CD74	APP	Cell-Cell Contact	PMID: 19849849	PC2_EPC -> PC2_T cells	0.00513611	PC2	PC2
PC2_EPC	PC2_T cells	B2M	CD3D	0.56825	3	B2M_CD3D	B2M - CD3D	B2M	Secreted Signaling	32196115	PC2_EPC -> PC2_T cells	0.172081	PC2	PC2
PC2_EPC	PC2_T cells	B2M	CD3G	0.343304	3	B2M_CD3G	B2M - CD3G	B2M	Secreted Signaling	32196115	PC2_EPC -> PC2_T cells	0.0543195	PC2	PC2
PC2_EPC	PC2_T cells	CD59	CD2	0.179069	3	CD59_CD2	CD59 - CD2	CD59	Secreted Signaling	1385156	PC2_EPC -> PC2_T cells	0.0037558	PC2	PC2
PC2_EPC	PC2_T cells	CD99	CD99	0.190799	3	CD99_CD99	CD99 - CD99	CD99	Cell-Cell Contact	KEGG: hsa04514	PC2_EPC -> PC2_T cells	0.00529429	PC2	PC2
PC2_EPC	PC2_T cells	HLA-A	CD3D	0.442991	3	HLA-A_CD3D	HLA-A - CD3D	HLA-A	Secreted Signaling	32196115	PC2_EPC -> PC2_T cells	0.104624	PC2	PC2
PC2_EPC	PC2_T cells	HLA-A	CD3G	0.288623	3	HLA-A_CD3G	HLA-A - CD3G	HLA-A	Secreted Signaling	32196115	PC2_EPC -> PC2_T cells	0.0312816	PC2	PC2
PC2_EPC	PC2_T cells	HLA-B	CD3D	0.382023	3	HLA-B_CD3D	HLA-B - CD3D	HLA-B	Secreted Signaling	32196115	PC2_EPC -> PC2_T cells	0.0729744	PC2	PC2
PC2_EPC	PC2_T cells	HLA-B	CD3G	0.259776	3	HLA-B_CD3G	HLA-B - CD3G	HLA-B	Secreted Signaling	32196115	PC2_EPC -> PC2_T cells	0.0212911	PC2	PC2
PC2_EPC	PC2_T cells	HLA-C	CD3G	0.21324	2	HLA-C_CD3G	HLA-C - CD3G	HLA-C	Secreted Signaling	31848223	PC2_EPC -> PC2_T cells	0.0091909	PC2	PC2
PC2_EPC	PC2_T cells	HMGB1	CXCR4	0.65841	3	HMGB1_CXCR4	HMGB1 - CXCR4	HMGB1	Secreted Signaling	22370717	PC2_EPC -> PC2_T cells	0.218972	PC2	PC2
PC2_EPC	PC2_T cells	MIF	CD74_CD44	0.347757	3	MIF_CD74_CD44	MIF - (CD74+CD44)	MIF	Secreted Signaling	PMID: 29637711; PMID: 26175090	PC2_EPC -> PC2_T cells	0.0563838	PC2	PC2
PC2_EPC	PC2_T cells	MIF	CD74_CXCR4	0.483738	3	MIF_CD74_CXCR4	MIF - (CD74+CXCR4)	MIF	Secreted Signaling	PMID: 29637711; PMID: 24760155	PC2_EPC -> PC2_T cells	0.126535	PC2	PC2
PC2_EPC	PC2_T cells	MIF	CD44	0.346614	3	MIF_CD44	MIF - CD44	MIF	Secreted Signaling	30682543	PC2_EPC -> PC2_T cells	0.0558516	PC2	PC2
PC2_EPC	PC2_T cells	MIF	CD74	0.348907	2	MIF_CD74	MIF - CD74	MIF	Secreted Signaling	3068254327573360	PC2_EPC -> PC2_T cells	0.0569207	PC2	PC2
PC2_EPC	PC2_T cells	MIF	CXCR4	0.738112	3	MIF_CXCR4	MIF - CXCR4	MIF	Secreted Signaling	19665027	PC2_EPC -> PC2_T cells	0.257997	PC2	PC2
PC2_EPC	PC2_T cells	PKM	CD44	0.21287	3	PKM_CD44	PKM - CD44	PKM	Secreted Signaling	32196115	PC2_EPC -> PC2_T cells	0.00911626	PC2	PC2
SC1_EPC	SC1_B cells	ADAM10	CD44	0.191054	3	ADAM10_CD44	ADAM10 - CD44	ADAM	Secreted Signaling	18971959	SC1_EPC -> SC1_B cells	0.00533154	SC1	SC1
SC1_EPC	SC1_B cells	ADGRE5	CD55	0.167037	3	ADGRE5_CD55	ADGRE5 - CD55	ADGRE5	Cell-Cell Contact	PMID: 11297558	SC1_EPC -> SC1_B cells	0.00251192	SC1	SC1
SC1_EPC	SC1_B cells	APP	CD74	0.452678	3	APP_CD74	APP - CD74	APP	Cell-Cell Contact	PMID: 19849849	SC1_EPC -> SC1_B cells	0.109802	SC1	SC1
SC1_EPC	SC1_B cells	HBEGF	CD44	0.200019	3	HBEGF_CD44	HBEGF - CD44	HBEGF	Secreted Signaling	7532176	SC1_EPC -> SC1_B cells	0.0067411	SC1	SC1
SC1_EPC	SC1_B cells	HMGB1	CXCR4	0.480951	3	HMGB1_CXCR4	HMGB1 - CXCR4	HMGB1	Secreted Signaling	22370717	SC1_EPC -> SC1_B cells	0.125028	SC1	SC1
SC1_EPC	SC1_B cells	IL18	CD48	0.175477	3	IL18_CD48	IL18 - CD48	IL18	Secreted Signaling	15760905	SC1_EPC -> SC1_B cells	0.00335016	SC1	SC1
SC1_EPC	SC1_B cells	LAMB3	CD44	0.207495	3	LAMB3_CD44	LAMB3 - CD44	LAMININ	ECM-Receptor	KEGG: hsa04512	SC1_EPC -> SC1_B cells	0.00807172	SC1	SC1
SC1_EPC	SC1_B cells	LAMC2	CD44	0.172596	3	LAMC2_CD44	LAMC2 - CD44	LAMININ	ECM-Receptor	KEGG: hsa04512	SC1_EPC -> SC1_B cells	0.00304614	SC1	SC1
SC1_EPC	SC1_B cells	LGALS9	CD44	0.192392	3	LGALS9_CD44	LGALS9 - CD44	GALECTIN	Secreted Signaling	PMID: 25065622	SC1_EPC -> SC1_B cells	0.00552909	SC1	SC1
SC1_EPC	SC1_B cells	LGALS9	PTPRC	0.198066	3	LGALS9_CD45	LGALS9 - CD45	GALECTIN	Secreted Signaling	PMID: 30120235	SC1_EPC -> SC1_B cells	0.00641681	SC1	SC1
SC1_EPC	SC1_B cells	LGALS9	CD47	0.143447	3	LGALS9_CD47	LGALS9 - CD47	LGALS	Secreted Signaling	32103204	SC1_EPC -> SC1_B cells	0.000938528	SC1	SC1
SC1_EPC	SC1_B cells	MDK	ITGA4	0.122496	3	MDK_ITGA4	MDK - ITGA4	MDK	Secreted Signaling	32196115	SC1_EPC -> SC1_B cells	0.000284862	SC1	SC1
SC1_EPC	SC1_B cells	MDK	NCL	0.245986	3	MDK_NCL	MDK - NCL	MK	Secreted Signaling	PMID: 28356350	SC1_EPC -> SC1_B cells	0.0171584	SC1	SC1
SC1_EPC	SC1_B cells	MIF	CD74_CD44	0.527361	3	MIF_CD74_CD44	MIF - (CD74+CD44)	MIF	Secreted Signaling	PMID: 29637711; PMID: 26175090	SC1_EPC -> SC1_B cells	0.150133	SC1	SC1
SC1_EPC	SC1_B cells	MIF	CD74_CXCR4	0.597982	3	MIF_CD74_CXCR4	MIF - (CD74+CXCR4)	MIF	Secreted Signaling	PMID: 29637711; PMID: 24760155	SC1_EPC -> SC1_B cells	0.187816	SC1	SC1
SC1_EPC	SC1_B cells	MIF	CD44	0.417341	3	MIF_CD44	MIF - CD44	MIF	Secreted Signaling	30682543	SC1_EPC -> SC1_B cells	0.0910703	SC1	SC1
SC1_EPC	SC1_B cells	MIF	CD74	0.695592	3	MIF_CD74	MIF - CD74	MIF	Secreted Signaling	3068254327573360	SC1_EPC -> SC1_B cells	0.237491	SC1	SC1
SC1_EPC	SC1_B cells	MIF	CXCR4	0.5207	3	MIF_CXCR4	MIF - CXCR4	MIF	Secreted Signaling	19665027	SC1_EPC -> SC1_B cells	0.146535	SC1	SC1
SC1_EPC	SC1_B cells	MMP7	CD44	0.192941	3	MMP7_CD44	MMP7 - CD44	MMP	Secreted Signaling	11825873	SC1_EPC -> SC1_B cells	0.00561157	SC1	SC1
SC1_EPC	SC1_B cells	PKM	CD44	0.299266	3	PKM_CD44	PKM - CD44	PKM	Secreted Signaling	32196115	SC1_EPC -> SC1_B cells	0.0353834	SC1	SC1
SC1_EPC	SC1_B cells	PSEN1	CD44	0.161531	3	PSEN1_CD44	PSEN1 - CD44	PSEN1	Secreted Signaling	32196115	SC1_EPC -> SC1_B cells	0.00204824	SC1	SC1
SC1_EPC	SC1_B cells	TIMP1	CD63	0.222377	3	TIMP1_CD63	TIMP1 - CD63	TIMP	Secreted Signaling	16917503	SC1_EPC -> SC1_B cells	0.0111439	SC1	SC1
SC1_EPC	SC1_B cells	ZG16B	CXCR4	0.239273	3	ZG16B_CXCR4	ZG16B - CXCR4	ZG16B	Secreted Signaling	20802527	SC1_EPC -> SC1_B cells	0.0153088	SC1	SC1
SC1_EPC	SC1_Macrophages	ACTR2	LDLR	0.188324	3	ACTR2_LDLR	ACTR2 - LDLR	ACTR2	Secreted Signaling	32196115	SC1_EPC -> SC1_Macrophages	0.00494194	SC1	SC1
SC1_EPC	SC1_Macrophages	ADAM10	CD44	0.209636	3	ADAM10_CD44	ADAM10 - CD44	ADAM	Secreted Signaling	18971959	SC1_EPC -> SC1_Macrophages	0.00847901	SC1	SC1
SC1_EPC	SC1_Macrophages	ADAM10	GPNMB	0.146614	3	ADAM10_GPNMB	ADAM10 - GPNMB	ADAM	Secreted Signaling	26581806	SC1_EPC -> SC1_Macrophages	0.00109103	SC1	SC1
SC1_EPC	SC1_Macrophages	ADAM10	IL6R	0.124786	3	ADAM10_IL6R	ADAM10 - IL6R	ADAM	Secreted Signaling	21454673	SC1_EPC -> SC1_Macrophages	0.000330885	SC1	SC1
SC1_EPC	SC1_Macrophages	ADAM15	ITGA5	0.133002	3	ADAM15_ITGA5	ADAM15 - ITGA5	ADAM	Secreted Signaling	9914169	SC1_EPC -> SC1_Macrophages	0.000542847	SC1	SC1
SC1_EPC	SC1_Macrophages	ADAM15	ITGB1	0.173701	3	ADAM15_ITGB1	ADAM15 - ITGB1	ADAM	Secreted Signaling	9914169	SC1_EPC -> SC1_Macrophages	0.00316054	SC1	SC1
SC1_EPC	SC1_Macrophages	ADAM9	ITGB1	0.17867	3	ADAM9_ITGB1	ADAM9 - ITGB1	ADAM	Secreted Signaling	10825303	SC1_EPC -> SC1_Macrophages	0.00370928	SC1	SC1
SC1_EPC	SC1_Macrophages	ADGRE5	CD55	0.193957	3	ADGRE5_CD55	ADGRE5 - CD55	ADGRE5	Cell-Cell Contact	PMID: 11297558	SC1_EPC -> SC1_Macrophages	0.00576604	SC1	SC1
SC1_EPC	SC1_Macrophages	AFDN	F11R	0.125716	3	AFDN_F11R	AFDN - F11R	AFDN	Secreted Signaling	10856295	SC1_EPC -> SC1_Macrophages	0.000351098	SC1	SC1
SC1_EPC	SC1_Macrophages	AFDN	NECTIN2	0.150916	3	AFDN_NECTIN2	AFDN - NECTIN2	AFDN	Secreted Signaling	2619831932196110	SC1_EPC -> SC1_Macrophages	0.00132518	SC1	SC1
SC1_EPC	SC1_Macrophages	APP	APLP2	0.31745	3	APP_APLP2	APP - APLP2	APP	Secreted Signaling	19126676	SC1_EPC -> SC1_Macrophages	0.0428478	SC1	SC1
SC1_EPC	SC1_Macrophages	APP	CD74	0.448487	3	APP_CD74	APP - CD74	APP	Cell-Cell Contact	PMID: 19849849	SC1_EPC -> SC1_Macrophages	0.107558	SC1	SC1
SC1_EPC	SC1_Macrophages	APP	LRP1	0.211688	3	APP_LRP1	APP - LRP1	APP	Secreted Signaling	12212791	SC1_EPC -> SC1_Macrophages	0.00888012	SC1	SC1
SC1_EPC	SC1_Macrophages	APP	SORL1	0.17415	3	APP_SORL1	APP - SORL1	APP	Secreted Signaling	24833601	SC1_EPC -> SC1_Macrophages	0.00320779	SC1	SC1
SC1_EPC	SC1_Macrophages	ARF6	SMAP1	0.171765	3	ARF6_SMAP1	ARF6 - SMAP1	ARF	Secreted Signaling	15659652	SC1_EPC -> SC1_Macrophages	0.00296192	SC1	SC1
SC1_EPC	SC1_Macrophages	ARPC5	LDLR	0.193782	3	ARPC5_LDLR	ARPC5 - LDLR	ARPC	Secreted Signaling	32196115	SC1_EPC -> SC1_Macrophages	0.00573912	SC1	SC1
SC1_EPC	SC1_Macrophages	B2M	LILRB1	0.252874	3	B2M_LILRB1	B2M - LILRB1	B2M	Secreted Signaling	12897781	SC1_EPC -> SC1_Macrophages	0.0191676	SC1	SC1
SC1_EPC	SC1_Macrophages	B2M	LILRB2	0.291171	3	B2M_LILRB2	B2M - LILRB2	B2M	Secreted Signaling	32196115	SC1_EPC -> SC1_Macrophages	0.0322445	SC1	SC1
SC1_EPC	SC1_Macrophages	B2M	TFRC	0.331917	3	B2M_TFRC	B2M - TFRC	B2M	Secreted Signaling	32196115	SC1_EPC -> SC1_Macrophages	0.0491539	SC1	SC1
SC1_EPC	SC1_Macrophages	CALR	HLA-F	0.21748	2	CALR_HLA-F	CALR - HLA-F	CALR	Secreted Signaling	32196115	SC1_EPC -> SC1_Macrophages	0.0100707	SC1	SC1
SC1_EPC	SC1_Macrophages	CALR	LRP1	0.216216	3	CALR_LRP1	CALR - LRP1	CALR	Secreted Signaling	1498051822045000	SC1_EPC -> SC1_Macrophages	0.00980355	SC1	SC1
SC1_EPC	SC1_Macrophages	CCL15	CCR1	0.144508	3	CCL15_CCR1	CCL15 - CCR1	CCL	Secreted Signaling	KEGG: hsa04060	SC1_EPC -> SC1_Macrophages	0.000987793	SC1	SC1
SC1_EPC	SC1_Macrophages	CD55	ADGRE5	0.273336	3	CD55_ADGRE5	CD55 - ADGRE5	CD55	Secreted Signaling	12417446	SC1_EPC -> SC1_Macrophages	0.025771	SC1	SC1
SC1_EPC	SC1_Macrophages	CD99	CD81	0.223322	3	CD99_CD81	CD99 - CD81	CD99	Secreted Signaling	21838920	SC1_EPC -> SC1_Macrophages	0.0113578	SC1	SC1
SC1_EPC	SC1_Macrophages	CD99	PILRA	0.169017	3	CD99_PILRA	CD99 - PILRA	CD99	Cell-Cell Contact	PMID: 18234675	SC1_EPC -> SC1_Macrophages	0.00269442	SC1	SC1
SC1_EPC	SC1_Macrophages	CGN	F11R	0.11453	3	CGN_F11R	CGN - F11R	CGN	Secreted Signaling	10877843	SC1_EPC -> SC1_Macrophages	0.000161447	SC1	SC1
SC1_EPC	SC1_Macrophages	CGN	TGFBR2	0.100499	3	CGN_TGFBR2	CGN - TGFBR2	CGN	Secreted Signaling	32196115	SC1_EPC -> SC1_Macrophages	4.77123e-05	SC1	SC1
SC1_EPC	SC1_Macrophages	COL16A1	ITGB1	0.219846	3	COL16A1_ITGB1	COL16A1 - ITGB1	COLLAGEN	Secreted Signaling	32196115	SC1_EPC -> SC1_Macrophages	0.0105816	SC1	SC1
SC1_EPC	SC1_Macrophages	EFNB2	PECAM1	0.14563	3	EFNB2_PECAM1	EFNB2 - PECAM1	EFNB	Secreted Signaling	16357318	SC1_EPC -> SC1_Macrophages	0.00104187	SC1	SC1
SC1_EPC	SC1_Macrophages	F11R	F11R	0.14347	3	F11R_F11R	F11R - F11R	JAM	Cell-Cell Contact	KEGG: hsa04514	SC1_EPC -> SC1_Macrophages	0.000939564	SC1	SC1
SC1_EPC	SC1_Macrophages	F12	CD93	0.141914	3	F12_CD93	F12 - CD93	F12	Secreted Signaling	11204562	SC1_EPC -> SC1_Macrophages	0.000870433	SC1	SC1
SC1_EPC	SC1_Macrophages	FABP5	RXRA	0.157337	3	FABP5_RXRA	FABP5 - RXRA	FABP5	Secreted Signaling	32196115	SC1_EPC -> SC1_Macrophages	0.00173667	SC1	SC1
SC1_EPC	SC1_Macrophages	FAM3C	LAMP1	0.167711	3	FAM3C_LAMP1	FAM3C - LAMP1	FAM3C	Secreted Signaling	32103204	SC1_EPC -> SC1_Macrophages	0.0025731	SC1	SC1
SC1_EPC	SC1_Macrophages	GDF15	TGFBR2	0.113953	3	GDF15_TGFBR2	GDF15 - TGFBR2	GDF	Secreted Signaling	KEGG: hsa04350	SC1_EPC -> SC1_Macrophages	0.000154461	SC1	SC1
SC1_EPC	SC1_Macrophages	GNAI2	C5AR1	0.188585	3	GNAI2_C5AR1	GNAI2 - C5AR1	GNAI	Secreted Signaling	7962171	SC1_EPC -> SC1_Macrophages	0.00497839	SC1	SC1
SC1_EPC	SC1_Macrophages	GNAI2	FPR1	0.170816	3	GNAI2_FPR1	GNAI2 - FPR1	GNAI	Secreted Signaling	8663057	SC1_EPC -> SC1_Macrophages	0.00286769	SC1	SC1
SC1_EPC	SC1_Macrophages	GRN	TNFRSF1A	0.192334	3	GRN_TNFRSF1A	GRN - TNFRSF1A	GRN	Secreted Signaling	24070898	SC1_EPC -> SC1_Macrophages	0.00552048	SC1	SC1
SC1_EPC	SC1_Macrophages	GRN	TNFRSF1B	0.301953	3	GRN_TNFRSF1B	GRN - TNFRSF1B	GRN	Secreted Signaling	29740434	SC1_EPC -> SC1_Macrophages	0.0364515	SC1	SC1
SC1_EPC	SC1_Macrophages	HBEGF	CD44	0.220438	3	HBEGF_CD44	HBEGF - CD44	HBEGF	Secreted Signaling	7532176	SC1_EPC -> SC1_Macrophages	0.0107117	SC1	SC1
SC1_EPC	SC1_Macrophages	HBEGF	CD9	0.163713	3	HBEGF_CD9	HBEGF - CD9	HBEGF	Secreted Signaling	117351138194524	SC1_EPC -> SC1_Macrophages	0.00222446	SC1	SC1
SC1_EPC	SC1_Macrophages	HEBP1	FPR3	0.145128	3	HEBP1_FPR3	HEBP1 - FPR3	HEBP1	Secreted Signaling	15623572	SC1_EPC -> SC1_Macrophages	0.00101742	SC1	SC1
SC1_EPC	SC1_Macrophages	HLA-A	APLP2	0.456056	3	HLA-A_APLP2	HLA-A - APLP2	HLA-A	Secreted Signaling	19184004	SC1_EPC -> SC1_Macrophages	0.111613	SC1	SC1
SC1_EPC	SC1_Macrophages	HLA-A	LILRB1	0.238395	3	HLA-A_LILRB1	HLA-A - LILRB1	HLA-A	Secreted Signaling	12897781	SC1_EPC -> SC1_Macrophages	0.015075	SC1	SC1
SC1_EPC	SC1_Macrophages	HLA-A	LILRB2	0.272351	3	HLA-A_LILRB2	HLA-A - LILRB2	HLA-A	Secreted Signaling	12853576	SC1_EPC -> SC1_Macrophages	0.0254322	SC1	SC1
SC1_EPC	SC1_Macrophages	HLA-B	CANX	0.419064	3	HLA-B_CANX	HLA-B - CANX	HLA-B	Secreted Signaling	7876141	SC1_EPC -> SC1_Macrophages	0.0919723	SC1	SC1
SC1_EPC	SC1_Macrophages	HLA-B	LILRB1	0.233368	3	HLA-B_LILRB1	HLA-B - LILRB1	HLA-B	Secreted Signaling	12853576	SC1_EPC -> SC1_Macrophages	0.0137725	SC1	SC1
SC1_EPC	SC1_Macrophages	HLA-B	LILRB2	0.265873	3	HLA-B_LILRB2	HLA-B - LILRB2	HLA-B	Secreted Signaling	12853576	SC1_EPC -> SC1_Macrophages	0.023256	SC1	SC1
SC1_EPC	SC1_Macrophages	HLA-C	LILRB1	0.228671	3	HLA-C_LILRB1	HLA-C - LILRB1	HLA-C	Secreted Signaling	12853576	SC1_EPC -> SC1_Macrophages	0.012612	SC1	SC1
SC1_EPC	SC1_Macrophages	HLA-C	LILRB2	0.259848	3	HLA-C_LILRB2	HLA-C - LILRB2	HLA-C	Secreted Signaling	12853576	SC1_EPC -> SC1_Macrophages	0.0213137	SC1	SC1
SC1_EPC	SC1_Macrophages	HLA-F	LILRB1	0.163717	3	HLA-F_LILRB1	HLA-F - LILRB1	MHC-I	Cell-Cell Contact	PMID: 28484462	SC1_EPC -> SC1_Macrophages	0.0022248	SC1	SC1
SC1_EPC	SC1_Macrophages	HMGB1	CD163	0.260098	3	HMGB1_CD163	HMGB1 - CD163	HMGB1	Secreted Signaling	28464519	SC1_EPC -> SC1_Macrophages	0.0213928	SC1	SC1
SC1_EPC	SC1_Macrophages	HMGB1	THBD	0.265232	3	HMGB1_THBD	HMGB1 - THBD	HMGB1	Secreted Signaling	15841214	SC1_EPC -> SC1_Macrophages	0.0230455	SC1	SC1
SC1_EPC	SC1_Macrophages	HMGB1	TLR2	0.223205	3	HMGB1_TLR2	HMGB1 - TLR2	HMGB1	Secreted Signaling	20192808	SC1_EPC -> SC1_Macrophages	0.0113313	SC1	SC1
SC1_EPC	SC1_Macrophages	HMGB1	TLR4	0.177053	3	HMGB1_TLR4	HMGB1 - TLR4	HMGB1	Secreted Signaling	20348922	SC1_EPC -> SC1_Macrophages	0.00352447	SC1	SC1
SC1_EPC	SC1_Macrophages	HSP90AA1	LRP1	0.263761	3	HSP90AA1_LRP1	HSP90AA1 - LRP1	HSP90AA1	Secreted Signaling	3127303330061660	SC1_EPC -> SC1_Macrophages	0.0225661	SC1	SC1
SC1_EPC	SC1_Macrophages	HSP90B1	LRP1	0.226818	3	HSP90B1_LRP1	HSP90B1 - LRP1	HSP90B1	Secreted Signaling	11290339	SC1_EPC -> SC1_Macrophages	0.0121694	SC1	SC1
SC1_EPC	SC1_Macrophages	HSP90B1	TLR2	0.204061	3	HSP90B1_TLR2	HSP90B1 - TLR2	HSP90B1	Secreted Signaling	11912201	SC1_EPC -> SC1_Macrophages	0.00744283	SC1	SC1
SC1_EPC	SC1_Macrophages	HSP90B1	TLR4	0.164716	3	HSP90B1_TLR4	HSP90B1 - TLR4	HSP90B1	Secreted Signaling	11912201	SC1_EPC -> SC1_Macrophages	0.00230876	SC1	SC1
SC1_EPC	SC1_Macrophages	HSPA1A	TLR4	0.169549	3	HSPA1A_TLR4	HSPA1A - TLR4	HSPA1A	Secreted Signaling	22528050	SC1_EPC -> SC1_Macrophages	0.00274488	SC1	SC1
SC1_EPC	SC1_Macrophages	HSPA4	TLR4	0.12392	3	HSPA4_TLR4	HSPA4 - TLR4	HSPA4	Secreted Signaling	27925208	SC1_EPC -> SC1_Macrophages	0.000312875	SC1	SC1
SC1_EPC	SC1_Macrophages	HSPA8	LDLR	0.217505	2	HSPA8_LDLR	HSPA8 - LDLR	HSPA8	Secreted Signaling	32196115	SC1_EPC -> SC1_Macrophages	0.010076	SC1	SC1
SC1_EPC	SC1_Macrophages	IL18	CD48	0.173952	3	IL18_CD48	IL18 - CD48	IL18	Secreted Signaling	15760905	SC1_EPC -> SC1_Macrophages	0.00318686	SC1	SC1
SC1_EPC	SC1_Macrophages	LAMB3	CD151	0.149502	3	LAMB3_CD151	LAMB3 - CD151	LAMININ	Secreted Signaling	32196115	SC1_EPC -> SC1_Macrophages	0.00124468	SC1	SC1
SC1_EPC	SC1_Macrophages	LAMB3	CD44	0.229513	3	LAMB3_CD44	LAMB3 - CD44	LAMININ	ECM-Receptor	KEGG: hsa04512	SC1_EPC -> SC1_Macrophages	0.012816	SC1	SC1
SC1_EPC	SC1_Macrophages	LAMB3	ITGB1	0.185794	3	LAMB3_ITGB1	LAMB3 - ITGB1	LAMININ	Secreted Signaling	32196115	SC1_EPC -> SC1_Macrophages	0.00459725	SC1	SC1
SC1_EPC	SC1_Macrophages	LAMC2	CD151	0.130418	3	LAMC2_CD151	LAMC2 - CD151	LAMININ	Secreted Signaling	32196115	SC1_EPC -> SC1_Macrophages	0.000467718	SC1	SC1
SC1_EPC	SC1_Macrophages	LAMC2	CD44	0.187668	3	LAMC2_CD44	LAMC2 - CD44	LAMININ	ECM-Receptor	KEGG: hsa04512	SC1_EPC -> SC1_Macrophages	0.00485101	SC1	SC1
SC1_EPC	SC1_Macrophages	LAMC2	ITGB1	0.157258	3	LAMC2_ITGB1	LAMC2 - ITGB1	LAMININ	Secreted Signaling	10842354	SC1_EPC -> SC1_Macrophages	0.00173115	SC1	SC1
SC1_EPC	SC1_Macrophages	LGALS3BP	ITGB1	0.264732	3	LGALS3BP_ITGB1	LGALS3BP - ITGB1	LGALS	Secreted Signaling	9501082	SC1_EPC -> SC1_Macrophages	0.0228819	SC1	SC1
SC1_EPC	SC1_Macrophages	LGALS9	CD44	0.211243	3	LGALS9_CD44	LGALS9 - CD44	GALECTIN	Secreted Signaling	PMID: 25065622	SC1_EPC -> SC1_Macrophages	0.00879215	SC1	SC1
SC1_EPC	SC1_Macrophages	LGALS9	PTPRC	0.207646	3	LGALS9_CD45	LGALS9 - CD45	GALECTIN	Secreted Signaling	PMID: 30120235	SC1_EPC -> SC1_Macrophages	0.00810005	SC1	SC1
SC1_EPC	SC1_Macrophages	LGALS9	CD47	0.143859	3	LGALS9_CD47	LGALS9 - CD47	LGALS	Secreted Signaling	32103204	SC1_EPC -> SC1_Macrophages	0.000957445	SC1	SC1
SC1_EPC	SC1_Macrophages	LGALS9	HAVCR2	0.15354	3	LGALS9_HAVCR2	LGALS9 - HAVCR2	GALECTIN	Secreted Signaling	PMID: 27192565	SC1_EPC -> SC1_Macrophages	0.00148408	SC1	SC1
SC1_EPC	SC1_Macrophages	LIN7C	ABCA1	0.13708	3	LIN7C_ABCA1	LIN7C - ABCA1	LIN7C	Secreted Signaling	16192275	SC1_EPC -> SC1_Macrophages	0.000678915	SC1	SC1
SC1_EPC	SC1_Macrophages	LMAN1	MCFD2	0.12346	3	LMAN1_MCFD2	LMAN1 - MCFD2	LMAN1	Secreted Signaling	20138881	SC1_EPC -> SC1_Macrophages	0.000303603	SC1	SC1
SC1_EPC	SC1_Macrophages	LRPAP1	LDLR	0.151499	3	LRPAP1_LDLR	LRPAP1 - LDLR	LRPAP1	Secreted Signaling	7822276	SC1_EPC -> SC1_Macrophages	0.00135941	SC1	SC1
SC1_EPC	SC1_Macrophages	LRPAP1	LRP1	0.157035	3	LRPAP1_LRP1	LRPAP1 - LRP1	LRPAP1	Secreted Signaling	14596620	SC1_EPC -> SC1_Macrophages	0.00171558	SC1	SC1
SC1_EPC	SC1_Macrophages	LRPAP1	SORL1	0.135303	3	LRPAP1_SORL1	LRPAP1 - SORL1	LRPAP1	Secreted Signaling	11557679	SC1_EPC -> SC1_Macrophages	0.000616875	SC1	SC1
SC1_EPC	SC1_Macrophages	MDK	ITGA4_ITGB1	0.196021	3	MDK_ITGA4_ITGB1	MDK - (ITGA4+ITGB1)	MK	Secreted Signaling	PMID: 28356350	SC1_EPC -> SC1_Macrophages	0.0060877	SC1	SC1
SC1_EPC	SC1_Macrophages	MDK	ITGA4	0.180396	3	MDK_ITGA4	MDK - ITGA4	MDK	Secreted Signaling	32196115	SC1_EPC -> SC1_Macrophages	0.00391336	SC1	SC1
SC1_EPC	SC1_Macrophages	MDK	ITGB1	0.214554	3	MDK_ITGB1	MDK - ITGB1	MDK	Secreted Signaling	32196115	SC1_EPC -> SC1_Macrophages	0.00945868	SC1	SC1
SC1_EPC	SC1_Macrophages	MDK	LRP1	0.179314	3	MDK_LRP1	MDK - LRP1	MK	Secreted Signaling	PMID: 28356350	SC1_EPC -> SC1_Macrophages	0.00378463	SC1	SC1
SC1_EPC	SC1_Macrophages	MDK	NCL	0.230279	3	MDK_NCL	MDK - NCL	MK	Secreted Signaling	PMID: 28356350	SC1_EPC -> SC1_Macrophages	0.0130032	SC1	SC1
SC1_EPC	SC1_Macrophages	MDK	SORL1	0.151554	3	MDK_SORL1	MDK - SORL1	MDK	Secreted Signaling	32103204	SC1_EPC -> SC1_Macrophages	0.00136266	SC1	SC1
SC1_EPC	SC1_Macrophages	MIF	CD74_CD44	0.584491	3	MIF_CD74_CD44	MIF - (CD74+CD44)	MIF	Secreted Signaling	PMID: 29637711; PMID: 26175090	SC1_EPC -> SC1_Macrophages	0.180705	SC1	SC1
SC1_EPC	SC1_Macrophages	MIF	CD44	0.504591	3	MIF_CD44	MIF - CD44	MIF	Secreted Signaling	30682543	SC1_EPC -> SC1_Macrophages	0.13782	SC1	SC1
SC1_EPC	SC1_Macrophages	MIF	CD74	0.687128	3	MIF_CD74	MIF - CD74	MIF	Secreted Signaling	3068254327573360	SC1_EPC -> SC1_Macrophages	0.233323	SC1	SC1
SC1_EPC	SC1_Macrophages	MMP7	CD151	0.141753	3	MMP7_CD151	MMP7 - CD151	MMP	Secreted Signaling	16200075	SC1_EPC -> SC1_Macrophages	0.000863505	SC1	SC1
SC1_EPC	SC1_Macrophages	MMP7	CD44	0.211903	3	MMP7_CD44	MMP7 - CD44	MMP	Secreted Signaling	11825873	SC1_EPC -> SC1_Macrophages	0.00892287	SC1	SC1
SC1_EPC	SC1_Macrophages	NAMPT	ITGA5_ITGB1	0.159061	3	NAMPT_ITGA5_ITGB1	NAMPT - (ITGA5+ITGB1)	VISFATIN	Secreted Signaling	PMID: 28490838	SC1_EPC -> SC1_Macrophages	0.00186056	SC1	SC1
SC1_EPC	SC1_Macrophages	PKM	CD44	0.345395	3	PKM_CD44	PKM - CD44	PKM	Secreted Signaling	32196115	SC1_EPC -> SC1_Macrophages	0.0552858	SC1	SC1
SC1_EPC	SC1_Macrophages	PSAP	LRP1	0.201794	3	PSAP_LRP1	PSAP - LRP1	PSAP	Secreted Signaling	9707421	SC1_EPC -> SC1_Macrophages	0.00704427	SC1	SC1
SC1_EPC	SC1_Macrophages	PSEN1	CD44	0.174677	3	PSEN1_CD44	PSEN1 - CD44	PSEN1	Secreted Signaling	32196115	SC1_EPC -> SC1_Macrophages	0.00326378	SC1	SC1
SC1_EPC	SC1_Macrophages	SEMA3C	NRP1	0.137896	3	SEMA3C_NRP1	SEMA3C - NRP1	SEMA3	Secreted Signaling	9331348	SC1_EPC -> SC1_Macrophages	0.000708856	SC1	SC1
SC1_EPC	SC1_Macrophages	SEMA3C	PLXND1	0.127173	3	SEMA3C_PLXND1	SEMA3C - PLXND1	SEMA3	Secreted Signaling	PMID: 27533782	SC1_EPC -> SC1_Macrophages	0.000384604	SC1	SC1
SC1_EPC	SC1_Macrophages	SERPINA1	LRP1	0.226707	3	SERPINA1_LRP1	SERPINA1 - LRP1	SERPIN	Secreted Signaling	8626456	SC1_EPC -> SC1_Macrophages	0.0121433	SC1	SC1
SC1_EPC	SC1_Macrophages	SERPINE2	LRP1	0.150977	3	SERPINE2_LRP1	SERPINE2 - LRP1	SERPIN	Secreted Signaling	14596620	SC1_EPC -> SC1_Macrophages	0.00132875	SC1	SC1
SC1_EPC	SC1_Macrophages	SLPI	CD4	0.18809	3	SLPI_CD4	SLPI - CD4	SLPI	Secreted Signaling	32196115	SC1_EPC -> SC1_Macrophages	0.00490933	SC1	SC1
SC1_EPC	SC1_Macrophages	TGS1	RXRA	0.129569	3	TGS1_RXRA	TGS1 - RXRA	TGS1	Secreted Signaling	32196115	SC1_EPC -> SC1_Macrophages	0.000444791	SC1	SC1
SC1_EPC	SC1_Macrophages	TIMP1	CD63	0.383296	3	TIMP1_CD63	TIMP1 - CD63	TIMP	Secreted Signaling	16917503	SC1_EPC -> SC1_Macrophages	0.0736119	SC1	SC1
SC1_EPC	SC1_Macrophages	VEGFA	ITGB1	0.185665	3	VEGFA_ITGB1	VEGFA - ITGB1	VEGF	Secreted Signaling	32196115	SC1_EPC -> SC1_Macrophages	0.00458007	SC1	SC1
SC1_EPC	SC1_Macrophages	VEGFA	NRP1	0.156552	3	VEGFA_NRP1	VEGFA - NRP1	VEGF	Secreted Signaling	11986311	SC1_EPC -> SC1_Macrophages	0.00168222	SC1	SC1
SC1_EPC	SC1_Macrophages	VEGFA	SIRPA	0.155049	3	VEGFA_SIRPA	VEGFA - SIRPA	VEGF	Secreted Signaling	32196115	SC1_EPC -> SC1_Macrophages	0.0015812	SC1	SC1
SC1_EPC	SC1_Macrophages	ZG16B	CXCR4	0.164236	3	ZG16B_CXCR4	ZG16B - CXCR4	ZG16B	Secreted Signaling	20802527	SC1_EPC -> SC1_Macrophages	0.00226817	SC1	SC1
SC1_EPC	SC1_Macrophages	ZG16B	TLR2	0.149515	3	ZG16B_TLR2	ZG16B - TLR2	ZG16B	Secreted Signaling	20802527	SC1_EPC -> SC1_Macrophages	0.00124541	SC1	SC1
SC1_EPC	SC1_Macrophages	ZG16B	TLR4	0.127176	3	ZG16B_TLR4	ZG16B - TLR4	ZG16B	Secreted Signaling	20802527	SC1_EPC -> SC1_Macrophages	0.000384668	SC1	SC1
SC1_EPC	SC1_T cells	ADAM10	CD44	0.199088	3	ADAM10_CD44	ADAM10 - CD44	ADAM	Secreted Signaling	18971959	SC1_EPC -> SC1_T cells	0.00658536	SC1	SC1
SC1_EPC	SC1_T cells	APP	CD74	0.23527	3	APP_CD74	APP - CD74	APP	Cell-Cell Contact	PMID: 19849849	SC1_EPC -> SC1_T cells	0.014258	SC1	SC1
SC1_EPC	SC1_T cells	B2M	CD247	0.343845	3	B2M_CD247	B2M - CD247	B2M	Secreted Signaling	32196115	SC1_EPC -> SC1_T cells	0.054569	SC1	SC1
SC1_EPC	SC1_T cells	B2M	CD3D	0.700109	3	B2M_CD3D	B2M - CD3D	B2M	Secreted Signaling	32196115	SC1_EPC -> SC1_T cells	0.239704	SC1	SC1
SC1_EPC	SC1_T cells	B2M	CD3G	0.549291	3	B2M_CD3G	B2M - CD3G	B2M	Secreted Signaling	32196115	SC1_EPC -> SC1_T cells	0.16194	SC1	SC1
SC1_EPC	SC1_T cells	B2M	HLA-F	0.333886	3	B2M_HLA-F	B2M - HLA-F	B2M	Secreted Signaling	11169396	SC1_EPC -> SC1_T cells	0.050035	SC1	SC1
SC1_EPC	SC1_T cells	CALR	HLA-F	0.241766	3	CALR_HLA-F	CALR - HLA-F	CALR	Secreted Signaling	32196115	SC1_EPC -> SC1_T cells	0.0159829	SC1	SC1
SC1_EPC	SC1_T cells	CD55	ADGRE5	0.240404	3	CD55_ADGRE5	CD55 - ADGRE5	CD55	Secreted Signaling	12417446	SC1_EPC -> SC1_T cells	0.0156127	SC1	SC1
SC1_EPC	SC1_T cells	CD59	CD2	0.239281	3	CD59_CD2	CD59 - CD2	CD59	Secreted Signaling	1385156	SC1_EPC -> SC1_T cells	0.0153111	SC1	SC1
SC1_EPC	SC1_T cells	CD99	CD99	0.238271	3	CD99_CD99	CD99 - CD99	CD99	Cell-Cell Contact	KEGG: hsa04514	SC1_EPC -> SC1_T cells	0.015042	SC1	SC1
SC1_EPC	SC1_T cells	GRN	TNFRSF1B	0.221775	3	GRN_TNFRSF1B	GRN - TNFRSF1B	GRN	Secreted Signaling	29740434	SC1_EPC -> SC1_T cells	0.0110085	SC1	SC1
SC1_EPC	SC1_T cells	HBEGF	CD44	0.208827	3	HBEGF_CD44	HBEGF - CD44	HBEGF	Secreted Signaling	7532176	SC1_EPC -> SC1_T cells	0.00832363	SC1	SC1
SC1_EPC	SC1_T cells	HLA-A	CD3D	0.617539	3	HLA-A_CD3D	HLA-A - CD3D	HLA-A	Secreted Signaling	32196115	SC1_EPC -> SC1_T cells	0.198031	SC1	SC1
SC1_EPC	SC1_T cells	HLA-A	CD3G	0.49282	3	HLA-A_CD3G	HLA-A - CD3G	HLA-A	Secreted Signaling	32196115	SC1_EPC -> SC1_T cells	0.131449	SC1	SC1
SC1_EPC	SC1_T cells	HLA-B	CD3D	0.590489	3	HLA-B_CD3D	HLA-B - CD3D	HLA-B	Secreted Signaling	32196115	SC1_EPC -> SC1_T cells	0.183872	SC1	SC1
SC1_EPC	SC1_T cells	HLA-B	CD3G	0.474105	3	HLA-B_CD3G	HLA-B - CD3G	HLA-B	Secreted Signaling	32196115	SC1_EPC -> SC1_T cells	0.12133	SC1	SC1
SC1_EPC	SC1_T cells	HLA-C	CD3D	0.565963	3	HLA-C_CD3D	HLA-C - CD3D	HLA-C	Secreted Signaling	31848223	SC1_EPC -> SC1_T cells	0.170862	SC1	SC1
SC1_EPC	SC1_T cells	HLA-C	CD3G	0.457032	3	HLA-C_CD3G	HLA-C - CD3G	HLA-C	Secreted Signaling	31848223	SC1_EPC -> SC1_T cells	0.112137	SC1	SC1
SC1_EPC	SC1_T cells	HMGB1	CXCR4	0.524643	3	HMGB1_CXCR4	HMGB1 - CXCR4	HMGB1	Secreted Signaling	22370717	SC1_EPC -> SC1_T cells	0.148665	SC1	SC1
SC1_EPC	SC1_T cells	IL18	CD48	0.190902	3	IL18_CD48	IL18 - CD48	IL18	Secreted Signaling	15760905	SC1_EPC -> SC1_T cells	0.00530932	SC1	SC1
SC1_EPC	SC1_T cells	LAMB3	CD44	0.216975	3	LAMB3_CD44	LAMB3 - CD44	LAMININ	ECM-Receptor	KEGG: hsa04512	SC1_EPC -> SC1_T cells	0.00996349	SC1	SC1
SC1_EPC	SC1_T cells	LAMC2	CD44	0.179143	3	LAMC2_CD44	LAMC2 - CD44	LAMININ	ECM-Receptor	KEGG: hsa04512	SC1_EPC -> SC1_T cells	0.00376454	SC1	SC1
SC1_EPC	SC1_T cells	LGALS9	CD44	0.200539	3	LGALS9_CD44	LGALS9 - CD44	GALECTIN	Secreted Signaling	PMID: 25065622	SC1_EPC -> SC1_T cells	0.00682905	SC1	SC1
SC1_EPC	SC1_T cells	LGALS9	PTPRC	0.23195	3	LGALS9_CD45	LGALS9 - CD45	GALECTIN	Secreted Signaling	PMID: 30120235	SC1_EPC -> SC1_T cells	0.0134164	SC1	SC1
SC1_EPC	SC1_T cells	LGALS9	CD47	0.154492	3	LGALS9_CD47	LGALS9 - CD47	LGALS	Secreted Signaling	32103204	SC1_EPC -> SC1_T cells	0.00154482	SC1	SC1
SC1_EPC	SC1_T cells	MDK	ITGA4	0.191973	3	MDK_ITGA4	MDK - ITGA4	MDK	Secreted Signaling	32196115	SC1_EPC -> SC1_T cells	0.00546675	SC1	SC1
SC1_EPC	SC1_T cells	MDK	NCL	0.25863	3	MDK_NCL	MDK - NCL	MK	Secreted Signaling	PMID: 28356350	SC1_EPC -> SC1_T cells	0.0209308	SC1	SC1
SC1_EPC	SC1_T cells	MIF	CD74_CD44	0.361783	3	MIF_CD74_CD44	MIF - (CD74+CD44)	MIF	Secreted Signaling	PMID: 29637711; PMID: 26175090	SC1_EPC -> SC1_T cells	0.0630336	SC1	SC1
SC1_EPC	SC1_T cells	MIF	CD74_CXCR4	0.396894	3	MIF_CD74_CXCR4	MIF - (CD74+CXCR4)	MIF	Secreted Signaling	PMID: 29637711; PMID: 24760155	SC1_EPC -> SC1_T cells	0.0804946	SC1	SC1
SC1_EPC	SC1_T cells	MIF	CD44	0.453518	3	MIF_CD44	MIF - CD44	MIF	Secreted Signaling	30682543	SC1_EPC -> SC1_T cells	0.110252	SC1	SC1
SC1_EPC	SC1_T cells	MIF	CXCR4	0.570786	3	MIF_CXCR4	MIF - CXCR4	MIF	Secreted Signaling	19665027	SC1_EPC -> SC1_T cells	0.173432	SC1	SC1
SC1_EPC	SC1_T cells	MMP7	CD44	0.201135	3	MMP7_CD44	MMP7 - CD44	MMP	Secreted Signaling	11825873	SC1_EPC -> SC1_T cells	0.00693078	SC1	SC1
SC1_EPC	SC1_T cells	NECTIN1	CD96	0.157647	3	NECTIN1_CD96	NECTIN1 - CD96	NECTIN	Cell-Cell Contact	PMID: 23027581	SC1_EPC -> SC1_T cells	0.00175852	SC1	SC1
SC1_EPC	SC1_T cells	NECTIN2	TIGIT	0.163341	3	NECTIN2_TIGIT	NECTIN2 - TIGIT	NECTIN	Cell-Cell Contact	KEGG: hsa04514	SC1_EPC -> SC1_T cells	0.00219374	SC1	SC1
SC1_EPC	SC1_T cells	PKM	CD44	0.318737	3	PKM_CD44	PKM - CD44	PKM	Secreted Signaling	32196115	SC1_EPC -> SC1_T cells	0.0433962	SC1	SC1
SC1_EPC	SC1_T cells	PSEN1	CD44	0.167258	3	PSEN1_CD44	PSEN1 - CD44	PSEN1	Secreted Signaling	32196115	SC1_EPC -> SC1_T cells	0.0025319	SC1	SC1
SC1_EPC	SC1_T cells	TIMP1	CD63	0.24297	3	TIMP1_CD63	TIMP1 - CD63	TIMP	Secreted Signaling	16917503	SC1_EPC -> SC1_T cells	0.016314	SC1	SC1
SC1_EPC	SC1_T cells	ZG16B	CXCR4	0.251119	3	ZG16B_CXCR4	ZG16B - CXCR4	ZG16B	Secreted Signaling	20802527	SC1_EPC -> SC1_T cells	0.018645	SC1	SC1
SC2_EPC	SC2_B cells	ADAM10	CD44	0.15268	3	ADAM10_CD44	ADAM10 - CD44	ADAM	Secreted Signaling	18971959	SC2_EPC -> SC2_B cells	0.00143065	SC2	SC2
SC2_EPC	SC2_B cells	ADGRE5	CD55	0.165517	3	ADGRE5_CD55	ADGRE5 - CD55	ADGRE5	Cell-Cell Contact	PMID: 11297558	SC2_EPC -> SC2_B cells	0.00237757	SC2	SC2
SC2_EPC	SC2_B cells	AGTRAP	RACK1	0.187545	3	AGTRAP_RACK1	AGTRAP - RACK1	AGTRAP	Secreted Signaling	11733189	SC2_EPC -> SC2_B cells	0.00483415	SC2	SC2
SC2_EPC	SC2_B cells	APP	CD74	0.327208	3	APP_CD74	APP - CD74	APP	Cell-Cell Contact	PMID: 19849849	SC2_EPC -> SC2_B cells	0.047068	SC2	SC2
SC2_EPC	SC2_B cells	APP	LRP10	0.163586	3	APP_LRP10	APP - LRP10	APP	Secreted Signaling	22734645	SC2_EPC -> SC2_B cells	0.00221387	SC2	SC2
SC2_EPC	SC2_B cells	CDH1	ITGB7	0.174968	3	CDH1_ITGB7	CDH1 - ITGB7	CDH	Secreted Signaling	7969453	SC2_EPC -> SC2_B cells	0.00329504	SC2	SC2
SC2_EPC	SC2_B cells	HBEGF	CD44	0.179343	3	HBEGF_CD44	HBEGF - CD44	HBEGF	Secreted Signaling	7532176	SC2_EPC -> SC2_B cells	0.003788	SC2	SC2
SC2_EPC	SC2_B cells	HLA-B	CANX	0.30157	3	HLA-B_CANX	HLA-B - CANX	HLA-B	Secreted Signaling	7876141	SC2_EPC -> SC2_B cells	0.0362986	SC2	SC2
SC2_EPC	SC2_B cells	HMGB1	SDC1	0.205685	3	HMGB1_SDC1	HMGB1 - SDC1	HMGB1	Secreted Signaling	13696841369684	SC2_EPC -> SC2_B cells	0.00773659	SC2	SC2
SC2_EPC	SC2_B cells	JAG1	CD46	0.104175	3	JAG1_CD46	JAG1 - CD46	JAG1	Secreted Signaling	23086448	SC2_EPC -> SC2_B cells	6.77809e-05	SC2	SC2
SC2_EPC	SC2_B cells	LAMA3	CD44	0.146287	3	LAMA3_CD44	LAMA3 - CD44	LAMININ	ECM-Receptor	KEGG: hsa04512	SC2_EPC -> SC2_B cells	0.00107453	SC2	SC2
SC2_EPC	SC2_B cells	LAMB3	CD44	0.189203	3	LAMB3_CD44	LAMB3 - CD44	LAMININ	ECM-Receptor	KEGG: hsa04512	SC2_EPC -> SC2_B cells	0.00506537	SC2	SC2
SC2_EPC	SC2_B cells	LAMC2	CD44	0.152701	3	LAMC2_CD44	LAMC2 - CD44	LAMININ	ECM-Receptor	KEGG: hsa04512	SC2_EPC -> SC2_B cells	0.00143193	SC2	SC2
SC2_EPC	SC2_B cells	LGALS9	CD44	0.164422	3	LGALS9_CD44	LGALS9 - CD44	GALECTIN	Secreted Signaling	PMID: 25065622	SC2_EPC -> SC2_B cells	0.00228377	SC2	SC2
SC2_EPC	SC2_B cells	LGALS9	PTPRC	0.14605	3	LGALS9_CD45	LGALS9 - CD45	GALECTIN	Secreted Signaling	PMID: 30120235	SC2_EPC -> SC2_B cells	0.00106266	SC2	SC2
SC2_EPC	SC2_B cells	LGALS9	CD47	0.137614	3	LGALS9_CD47	LGALS9 - CD47	LGALS	Secreted Signaling	32103204	SC2_EPC -> SC2_B cells	0.000698422	SC2	SC2
SC2_EPC	SC2_B cells	MDK	ITGA4	0.173074	3	MDK_ITGA4	MDK - ITGA4	MDK	Secreted Signaling	32196115	SC2_EPC -> SC2_B cells	0.00309526	SC2	SC2
SC2_EPC	SC2_B cells	MDK	NCL	0.235766	3	MDK_NCL	MDK - NCL	MK	Secreted Signaling	PMID: 28356350	SC2_EPC -> SC2_B cells	0.014386	SC2	SC2
SC2_EPC	SC2_B cells	MDK	SDC1	0.163718	3	MDK_SDC1	MDK - SDC1	MK	Secreted Signaling	PMID: 28356350	SC2_EPC -> SC2_B cells	0.00222483	SC2	SC2
SC2_EPC	SC2_B cells	MIF	CD74_CD44	0.365909	3	MIF_CD74_CD44	MIF - (CD74+CD44)	MIF	Secreted Signaling	PMID: 29637711; PMID: 26175090	SC2_EPC -> SC2_B cells	0.065029	SC2	SC2
SC2_EPC	SC2_B cells	MIF	CD74	0.480816	3	MIF_CD74	MIF - CD74	MIF	Secreted Signaling	3068254327573360	SC2_EPC -> SC2_B cells	0.124955	SC2	SC2
SC2_EPC	SC2_B cells	PKM	CD44	0.236203	3	PKM_CD44	PKM - CD44	PKM	Secreted Signaling	32196115	SC2_EPC -> SC2_B cells	0.0144994	SC2	SC2
SC2_EPC	SC2_B cells	PSEN1	CD44	0.149572	3	PSEN1_CD44	PSEN1 - CD44	PSEN1	Secreted Signaling	32196115	SC2_EPC -> SC2_B cells	0.0012486	SC2	SC2
SC2_EPC	SC2_B cells	THBS1	CD47	0.143507	3	THBS1_CD47	THBS1 - CD47	THBS	ECM-Receptor	KEGG: hsa04512	SC2_EPC -> SC2_B cells	0.000941267	SC2	SC2
SC2_EPC	SC2_B cells	THBS1	ITGA4	0.145873	3	THBS1_ITGA4	THBS1 - ITGA4	THBS	Secreted Signaling	14699013	SC2_EPC -> SC2_B cells	0.00105388	SC2	SC2
SC2_EPC	SC2_B cells	THBS1	SDC1	0.139159	3	THBS1_SDC1	THBS1 - SDC1	THBS	ECM-Receptor	KEGG: hsa04512	SC2_EPC -> SC2_B cells	0.000757081	SC2	SC2
SC2_EPC	SC2_Macrophages	ADAM10	CD44	0.191763	3	ADAM10_CD44	ADAM10 - CD44	ADAM	Secreted Signaling	18971959	SC2_EPC -> SC2_Macrophages	0.00543561	SC2	SC2
SC2_EPC	SC2_Macrophages	ADAM10	GPNMB	0.163777	3	ADAM10_GPNMB	ADAM10 - GPNMB	ADAM	Secreted Signaling	26581806	SC2_EPC -> SC2_Macrophages	0.00222971	SC2	SC2
SC2_EPC	SC2_Macrophages	ADAM10	TREM2	0.144567	3	ADAM10_TREM2	ADAM10 - TREM2	ADAM	Secreted Signaling	28923481	SC2_EPC -> SC2_Macrophages	0.000990599	SC2	SC2
SC2_EPC	SC2_Macrophages	ADAM10	TSPAN14	0.131793	3	ADAM10_TSPAN14	ADAM10 - TSPAN14	ADAM	Secreted Signaling	30013551	SC2_EPC -> SC2_Macrophages	0.000506661	SC2	SC2
SC2_EPC	SC2_Macrophages	ADAM15	ITGB1	0.176529	3	ADAM15_ITGB1	ADAM15 - ITGB1	ADAM	Secreted Signaling	9914169	SC2_EPC -> SC2_Macrophages	0.00346583	SC2	SC2
SC2_EPC	SC2_Macrophages	ADAM17	ITGB1	0.164198	3	ADAM17_ITGB1	ADAM17 - ITGB1	ADAM	Secreted Signaling	14970227	SC2_EPC -> SC2_Macrophages	0.00226495	SC2	SC2
SC2_EPC	SC2_Macrophages	ADAM9	ITGB1	0.166048	3	ADAM9_ITGB1	ADAM9 - ITGB1	ADAM	Secreted Signaling	10825303	SC2_EPC -> SC2_Macrophages	0.00242394	SC2	SC2
SC2_EPC	SC2_Macrophages	ADGRE5	CD55	0.163141	3	ADGRE5_CD55	ADGRE5 - CD55	ADGRE5	Cell-Cell Contact	PMID: 11297558	SC2_EPC -> SC2_Macrophages	0.00217732	SC2	SC2
SC2_EPC	SC2_Macrophages	AGTRAP	RACK1	0.19621	3	AGTRAP_RACK1	AGTRAP - RACK1	AGTRAP	Secreted Signaling	11733189	SC2_EPC -> SC2_Macrophages	0.00611767	SC2	SC2
SC2_EPC	SC2_Macrophages	APP	APLP2	0.316754	3	APP_APLP2	APP - APLP2	APP	Secreted Signaling	19126676	SC2_EPC -> SC2_Macrophages	0.042552	SC2	SC2
SC2_EPC	SC2_Macrophages	APP	CD74	0.433898	3	APP_CD74	APP - CD74	APP	Cell-Cell Contact	PMID: 19849849	SC2_EPC -> SC2_Macrophages	0.09979	SC2	SC2
SC2_EPC	SC2_Macrophages	APP	LRP1	0.200419	3	APP_LRP1	APP - LRP1	APP	Secreted Signaling	12212791	SC2_EPC -> SC2_Macrophages	0.00680867	SC2	SC2
SC2_EPC	SC2_Macrophages	ARF6	SMAP1	0.160941	3	ARF6_SMAP1	ARF6 - SMAP1	ARF	Secreted Signaling	15659652	SC2_EPC -> SC2_Macrophages	0.00200232	SC2	SC2
SC2_EPC	SC2_Macrophages	B2M	LILRB2	0.27723	3	B2M_LILRB2	B2M - LILRB2	B2M	Secreted Signaling	32196115	SC2_EPC -> SC2_Macrophages	0.0271301	SC2	SC2
SC2_EPC	SC2_Macrophages	B2M	TFRC	0.274971	3	B2M_TFRC	B2M - TFRC	B2M	Secreted Signaling	32196115	SC2_EPC -> SC2_Macrophages	0.026338	SC2	SC2
SC2_EPC	SC2_Macrophages	BMP2	ENG	0.13428	3	BMP2_ENG	BMP2 - ENG	BMP	Secreted Signaling	9872992	SC2_EPC -> SC2_Macrophages	0.000583103	SC2	SC2
SC2_EPC	SC2_Macrophages	CALR	HLA-F	0.211573	2	CALR_HLA-F	CALR - HLA-F	CALR	Secreted Signaling	32196115	SC2_EPC -> SC2_Macrophages	0.00885749	SC2	SC2
SC2_EPC	SC2_Macrophages	CALR	LRP1	0.213052	3	CALR_LRP1	CALR - LRP1	CALR	Secreted Signaling	1498051822045000	SC2_EPC -> SC2_Macrophages	0.00915291	SC2	SC2
SC2_EPC	SC2_Macrophages	CCL15	CCR1	0.13699	3	CCL15_CCR1	CCL15 - CCR1	CCL	Secreted Signaling	KEGG: hsa04060	SC2_EPC -> SC2_Macrophages	0.000675662	SC2	SC2
SC2_EPC	SC2_Macrophages	CD55	ADGRE2	0.168194	3	CD55_ADGRE2	CD55 - ADGRE2	CD55	Secreted Signaling	9064337	SC2_EPC -> SC2_Macrophages	0.00261754	SC2	SC2
SC2_EPC	SC2_Macrophages	CD55	ADGRE5	0.193302	3	CD55_ADGRE5	CD55 - ADGRE5	CD55	Secreted Signaling	12417446	SC2_EPC -> SC2_Macrophages	0.00566605	SC2	SC2
SC2_EPC	SC2_Macrophages	CD99	CD81	0.194334	3	CD99_CD81	CD99 - CD81	CD99	Secreted Signaling	21838920	SC2_EPC -> SC2_Macrophages	0.00582399	SC2	SC2
SC2_EPC	SC2_Macrophages	CD99	CD99	0.215524	3	CD99_CD99	CD99 - CD99	CD99	Cell-Cell Contact	KEGG: hsa04514	SC2_EPC -> SC2_Macrophages	0.00965902	SC2	SC2
SC2_EPC	SC2_Macrophages	CD99	PILRA	0.172294	3	CD99_PILRA	CD99 - PILRA	CD99	Cell-Cell Contact	PMID: 18234675	SC2_EPC -> SC2_Macrophages	0.00301541	SC2	SC2
SC2_EPC	SC2_Macrophages	CGN	TGFBR1	0.159587	3	CGN_TGFBR1	CGN - TGFBR1	CGN	Secreted Signaling	32196115	SC2_EPC -> SC2_Macrophages	0.0018995	SC2	SC2
SC2_EPC	SC2_Macrophages	EFNB2	PECAM1	0.160312	3	EFNB2_PECAM1	EFNB2 - PECAM1	EFNB	Secreted Signaling	16357318	SC2_EPC -> SC2_Macrophages	0.00195405	SC2	SC2
SC2_EPC	SC2_Macrophages	F12	CD93	0.131743	3	F12_CD93	F12 - CD93	F12	Secreted Signaling	11204562	SC2_EPC -> SC2_Macrophages	0.000505215	SC2	SC2
SC2_EPC	SC2_Macrophages	FAM3C	LAMP1	0.146374	3	FAM3C_LAMP1	FAM3C - LAMP1	FAM3C	Secreted Signaling	32103204	SC2_EPC -> SC2_Macrophages	0.00107891	SC2	SC2
SC2_EPC	SC2_Macrophages	GNAI2	C5AR1	0.152305	3	GNAI2_C5AR1	GNAI2 - C5AR1	GNAI	Secreted Signaling	7962171	SC2_EPC -> SC2_Macrophages	0.00140775	SC2	SC2
SC2_EPC	SC2_Macrophages	GNAI2	FPR1	0.145519	3	GNAI2_FPR1	GNAI2 - FPR1	GNAI	Secreted Signaling	8663057	SC2_EPC -> SC2_Macrophages	0.00103643	SC2	SC2
SC2_EPC	SC2_Macrophages	GRN	TNFRSF1A	0.184781	3	GRN_TNFRSF1A	GRN - TNFRSF1A	GRN	Secreted Signaling	24070898	SC2_EPC -> SC2_Macrophages	0.00446355	SC2	SC2
SC2_EPC	SC2_Macrophages	GRN	TNFRSF1B	0.209527	3	GRN_TNFRSF1B	GRN - TNFRSF1B	GRN	Secreted Signaling	29740434	SC2_EPC -> SC2_Macrophages	0.00845781	SC2	SC2
SC2_EPC	SC2_Macrophages	HBEGF	CD44	0.235424	3	HBEGF_CD44	HBEGF - CD44	HBEGF	Secreted Signaling	7532176	SC2_EPC -> SC2_Macrophages	0.0142977	SC2	SC2
SC2_EPC	SC2_Macrophages	HBEGF	CD82	0.149762	3	HBEGF_CD82	HBEGF - CD82	HBEGF	Secreted Signaling	10749879	SC2_EPC -> SC2_Macrophages	0.00125923	SC2	SC2
SC2_EPC	SC2_Macrophages	HBEGF	CD9	0.186516	3	HBEGF_CD9	HBEGF - CD9	HBEGF	Secreted Signaling	117351138194524	SC2_EPC -> SC2_Macrophages	0.00469397	SC2	SC2
SC2_EPC	SC2_Macrophages	HEBP1	FPR3	0.154041	3	HEBP1_FPR3	HEBP1 - FPR3	HEBP1	Secreted Signaling	15623572	SC2_EPC -> SC2_Macrophages	0.00151586	SC2	SC2
SC2_EPC	SC2_Macrophages	HLA-A	APLP2	0.46558	3	HLA-A_APLP2	HLA-A - APLP2	HLA-A	Secreted Signaling	19184004	SC2_EPC -> SC2_Macrophages	0.116734	SC2	SC2
SC2_EPC	SC2_Macrophages	HLA-A	LILRB2	0.262247	3	HLA-A_LILRB2	HLA-A - LILRB2	HLA-A	Secreted Signaling	12853576	SC2_EPC -> SC2_Macrophages	0.0220775	SC2	SC2
SC2_EPC	SC2_Macrophages	HLA-B	CANX	0.429211	3	HLA-B_CANX	HLA-B - CANX	HLA-B	Secreted Signaling	7876141	SC2_EPC -> SC2_Macrophages	0.0973099	SC2	SC2
SC2_EPC	SC2_Macrophages	HLA-B	LILRB2	0.263794	3	HLA-B_LILRB2	HLA-B - LILRB2	HLA-B	Secreted Signaling	12853576	SC2_EPC -> SC2_Macrophages	0.0225767	SC2	SC2
SC2_EPC	SC2_Macrophages	HLA-C	LILRB2	0.248293	3	HLA-C_LILRB2	HLA-C - LILRB2	HLA-C	Secreted Signaling	12853576	SC2_EPC -> SC2_Macrophages	0.0178188	SC2	SC2
SC2_EPC	SC2_Macrophages	HLA-DRB1	CD4	0.154007	3	HLA-DRB1_CD4	HLA-DRB1 - CD4	MHC-II	Cell-Cell Contact	KEGG: hsa04514	SC2_EPC -> SC2_Macrophages	0.00151366	SC2	SC2
SC2_EPC	SC2_Macrophages	HMGB1	CD163	0.289361	3	HMGB1_CD163	HMGB1 - CD163	HMGB1	Secreted Signaling	28464519	SC2_EPC -> SC2_Macrophages	0.0315593	SC2	SC2
SC2_EPC	SC2_Macrophages	HMGB1	THBD	0.265852	3	HMGB1_THBD	HMGB1 - THBD	HMGB1	Secreted Signaling	15841214	SC2_EPC -> SC2_Macrophages	0.0232492	SC2	SC2
SC2_EPC	SC2_Macrophages	HMGB1	TLR2	0.261539	3	HMGB1_TLR2	HMGB1 - TLR2	HMGB1	Secreted Signaling	20192808	SC2_EPC -> SC2_Macrophages	0.0218508	SC2	SC2
SC2_EPC	SC2_Macrophages	HSP90AA1	LRP1	0.262989	3	HSP90AA1_LRP1	HSP90AA1 - LRP1	HSP90AA1	Secreted Signaling	3127303330061660	SC2_EPC -> SC2_Macrophages	0.0223164	SC2	SC2
SC2_EPC	SC2_Macrophages	HSP90B1	LRP1	0.225393	3	HSP90B1_LRP1	HSP90B1 - LRP1	HSP90B1	Secreted Signaling	11290339	SC2_EPC -> SC2_Macrophages	0.011835	SC2	SC2
SC2_EPC	SC2_Macrophages	HSP90B1	TLR2	0.235033	3	HSP90B1_TLR2	HSP90B1 - TLR2	HSP90B1	Secreted Signaling	11912201	SC2_EPC -> SC2_Macrophages	0.014197	SC2	SC2
SC2_EPC	SC2_Macrophages	ICAM3	ITGB2	0.165753	3	ICAM3_ITGB2	ICAM3 - ITGB2	ICAM	Secreted Signaling	15728350	SC2_EPC -> SC2_Macrophages	0.00239807	SC2	SC2
SC2_EPC	SC2_Macrophages	JAG1	CD46	0.133175	3	JAG1_CD46	JAG1 - CD46	JAG1	Secreted Signaling	23086448	SC2_EPC -> SC2_Macrophages	0.000548172	SC2	SC2
SC2_EPC	SC2_Macrophages	LAMA3	CD44	0.181817	3	LAMA3_CD44	LAMA3 - CD44	LAMININ	ECM-Receptor	KEGG: hsa04512	SC2_EPC -> SC2_Macrophages	0.00408667	SC2	SC2
SC2_EPC	SC2_Macrophages	LAMA3	ITGB1	0.162824	3	LAMA3_ITGB1	LAMA3 - ITGB1	LAMININ	Secreted Signaling	32196115	SC2_EPC -> SC2_Macrophages	0.00215148	SC2	SC2
SC2_EPC	SC2_Macrophages	LAMB3	CD151	0.16301	3	LAMB3_CD151	LAMB3 - CD151	LAMININ	Secreted Signaling	32196115	SC2_EPC -> SC2_Macrophages	0.0021666	SC2	SC2
SC2_EPC	SC2_Macrophages	LAMB3	CD44	0.252486	3	LAMB3_CD44	LAMB3 - CD44	LAMININ	ECM-Receptor	KEGG: hsa04512	SC2_EPC -> SC2_Macrophages	0.0190513	SC2	SC2
SC2_EPC	SC2_Macrophages	LAMB3	ITGB1	0.217625	3	LAMB3_ITGB1	LAMB3 - ITGB1	LAMININ	Secreted Signaling	32196115	SC2_EPC -> SC2_Macrophages	0.0101017	SC2	SC2
SC2_EPC	SC2_Macrophages	LAMC2	CD151	0.135134	3	LAMC2_CD151	LAMC2 - CD151	LAMININ	Secreted Signaling	32196115	SC2_EPC -> SC2_Macrophages	0.000611201	SC2	SC2
SC2_EPC	SC2_Macrophages	LAMC2	CD44	0.191795	3	LAMC2_CD44	LAMC2 - CD44	LAMININ	ECM-Receptor	KEGG: hsa04512	SC2_EPC -> SC2_Macrophages	0.00544047	SC2	SC2
SC2_EPC	SC2_Macrophages	LAMC2	ITGB1	0.170799	3	LAMC2_ITGB1	LAMC2 - ITGB1	LAMININ	Secreted Signaling	10842354	SC2_EPC -> SC2_Macrophages	0.00286605	SC2	SC2
SC2_EPC	SC2_Macrophages	LGALS3BP	ITGB1	0.235959	3	LGALS3BP_ITGB1	LGALS3BP - ITGB1	LGALS	Secreted Signaling	9501082	SC2_EPC -> SC2_Macrophages	0.014436	SC2	SC2
SC2_EPC	SC2_Macrophages	LGALS9	CD44	0.21055	3	LGALS9_CD44	LGALS9 - CD44	GALECTIN	Secreted Signaling	PMID: 25065622	SC2_EPC -> SC2_Macrophages	0.00865627	SC2	SC2
SC2_EPC	SC2_Macrophages	LGALS9	PTPRC	0.207938	3	LGALS9_CD45	LGALS9 - CD45	GALECTIN	Secreted Signaling	PMID: 30120235	SC2_EPC -> SC2_Macrophages	0.00815508	SC2	SC2
SC2_EPC	SC2_Macrophages	LGALS9	CD47	0.1531	3	LGALS9_CD47	LGALS9 - CD47	LGALS	Secreted Signaling	32103204	SC2_EPC -> SC2_Macrophages	0.00145653	SC2	SC2
SC2_EPC	SC2_Macrophages	LGALS9	HAVCR2	0.155464	3	LGALS9_HAVCR2	LGALS9 - HAVCR2	GALECTIN	Secreted Signaling	PMID: 27192565	SC2_EPC -> SC2_Macrophages	0.00160867	SC2	SC2
SC2_EPC	SC2_Macrophages	LIN7C	ABCA1	0.149174	3	LIN7C_ABCA1	LIN7C - ABCA1	LIN7C	Secreted Signaling	16192275	SC2_EPC -> SC2_Macrophages	0.00122651	SC2	SC2
SC2_EPC	SC2_Macrophages	LRPAP1	LRP1	0.144637	3	LRPAP1_LRP1	LRPAP1 - LRP1	LRPAP1	Secreted Signaling	14596620	SC2_EPC -> SC2_Macrophages	0.000993929	SC2	SC2
SC2_EPC	SC2_Macrophages	MDK	ITGA4_ITGB1	0.216623	3	MDK_ITGA4_ITGB1	MDK - (ITGA4+ITGB1)	MK	Secreted Signaling	PMID: 28356350	SC2_EPC -> SC2_Macrophages	0.00988918	SC2	SC2
SC2_EPC	SC2_Macrophages	MDK	ITGA4	0.191865	3	MDK_ITGA4	MDK - ITGA4	MDK	Secreted Signaling	32196115	SC2_EPC -> SC2_Macrophages	0.00545072	SC2	SC2
SC2_EPC	SC2_Macrophages	MDK	ITGB1	0.248494	3	MDK_ITGB1	MDK - ITGB1	MDK	Secreted Signaling	32196115	SC2_EPC -> SC2_Macrophages	0.0178768	SC2	SC2
SC2_EPC	SC2_Macrophages	MDK	LRP1	0.190734	3	MDK_LRP1	MDK - LRP1	MK	Secreted Signaling	PMID: 28356350	SC2_EPC -> SC2_Macrophages	0.00528485	SC2	SC2
SC2_EPC	SC2_Macrophages	MDK	NCL	0.271571	3	MDK_NCL	MDK - NCL	MK	Secreted Signaling	PMID: 28356350	SC2_EPC -> SC2_Macrophages	0.0251654	SC2	SC2
SC2_EPC	SC2_Macrophages	MIF	CD74_CD44	0.562653	3	MIF_CD74_CD44	MIF - (CD74+CD44)	MIF	Secreted Signaling	PMID: 29637711; PMID: 26175090	SC2_EPC -> SC2_Macrophages	0.169095	SC2	SC2
SC2_EPC	SC2_Macrophages	MIF	CD74_CXCR4	0.497155	3	MIF_CD74_CXCR4	MIF - (CD74+CXCR4)	MIF	Secreted Signaling	PMID: 29637711; PMID: 24760155	SC2_EPC -> SC2_Macrophages	0.133795	SC2	SC2
SC2_EPC	SC2_Macrophages	MIF	CD44	0.461316	3	MIF_CD44	MIF - CD44	MIF	Secreted Signaling	30682543	SC2_EPC -> SC2_Macrophages	0.114439	SC2	SC2
SC2_EPC	SC2_Macrophages	MIF	CD74	0.706251	3	MIF_CD74	MIF - CD74	MIF	Secreted Signaling	3068254327573360	SC2_EPC -> SC2_Macrophages	0.242701	SC2	SC2
SC2_EPC	SC2_Macrophages	PKM	CD44	0.340741	3	PKM_CD44	PKM - CD44	PKM	Secreted Signaling	32196115	SC2_EPC -> SC2_Macrophages	0.0531423	SC2	SC2
SC2_EPC	SC2_Macrophages	PSAP	LRP1	0.196358	3	PSAP_LRP1	PSAP - LRP1	PSAP	Secreted Signaling	9707421	SC2_EPC -> SC2_Macrophages	0.00614111	SC2	SC2
SC2_EPC	SC2_Macrophages	PSEN1	CD44	0.186903	3	PSEN1_CD44	PSEN1 - CD44	PSEN1	Secreted Signaling	32196115	SC2_EPC -> SC2_Macrophages	0.00474637	SC2	SC2
SC2_EPC	SC2_Macrophages	SEMA3C	NRP1_NRP2	0.134503	3	SEMA3C_NRP1_NRP2	SEMA3C - (NRP1+NRP2)	SEMA3	Secreted Signaling	PMID: 27533782	SC2_EPC -> SC2_Macrophages	0.000590368	SC2	SC2
SC2_EPC	SC2_Macrophages	SEMA3C	NRP1	0.146091	3	SEMA3C_NRP1	SEMA3C - NRP1	SEMA3	Secreted Signaling	9331348	SC2_EPC -> SC2_Macrophages	0.00106472	SC2	SC2
SC2_EPC	SC2_Macrophages	SEMA3C	NRP2	0.128301	3	SEMA3C_NRP2	SEMA3C - NRP2	SEMA3	Secreted Signaling	10196546	SC2_EPC -> SC2_Macrophages	0.000412121	SC2	SC2
SC2_EPC	SC2_Macrophages	SEMA3C	PLXND1	0.130459	3	SEMA3C_PLXND1	SEMA3C - PLXND1	SEMA3	Secreted Signaling	PMID: 27533782	SC2_EPC -> SC2_Macrophages	0.000468847	SC2	SC2
SC2_EPC	SC2_Macrophages	SLPI	CD4	0.217069	3	SLPI_CD4	SLPI - CD4	SLPI	Secreted Signaling	32196115	SC2_EPC -> SC2_Macrophages	0.00998333	SC2	SC2
SC2_EPC	SC2_Macrophages	SYK	FCGR2A	0.186346	3	SYK_FCGR2A	SYK - FCGR2A	SYK	Secreted Signaling	9632805	SC2_EPC -> SC2_Macrophages	0.00467105	SC2	SC2
SC2_EPC	SC2_Macrophages	THBS1	CD47	0.160422	3	THBS1_CD47	THBS1 - CD47	THBS	ECM-Receptor	KEGG: hsa04512	SC2_EPC -> SC2_Macrophages	0.00196246	SC2	SC2
SC2_EPC	SC2_Macrophages	THBS1	ITGA4	0.159037	3	THBS1_ITGA4	THBS1 - ITGA4	THBS	Secreted Signaling	14699013	SC2_EPC -> SC2_Macrophages	0.00185878	SC2	SC2
SC2_EPC	SC2_Macrophages	THBS1	ITGB1	0.196394	3	THBS1_ITGB1	THBS1 - ITGB1	THBS	Secreted Signaling	15292271	SC2_EPC -> SC2_Macrophages	0.00614687	SC2	SC2
SC2_EPC	SC2_Macrophages	THBS1	LRP1	0.158257	3	THBS1_LRP1	THBS1 - LRP1	THBS	Secreted Signaling	9045712	SC2_EPC -> SC2_Macrophages	0.00180201	SC2	SC2
SC2_EPC	SC2_Macrophages	TIMP1	CD63	0.21836	3	TIMP1_CD63	TIMP1 - CD63	TIMP	Secreted Signaling	16917503	SC2_EPC -> SC2_Macrophages	0.0102591	SC2	SC2
SC2_EPC	SC2_Macrophages	VEGFA	ITGB1	0.245738	3	VEGFA_ITGB1	VEGFA - ITGB1	VEGF	Secreted Signaling	32196115	SC2_EPC -> SC2_Macrophages	0.017088	SC2	SC2
SC2_EPC	SC2_Macrophages	VEGFA	NRP1	0.197902	3	VEGFA_NRP1	VEGFA - NRP1	VEGF	Secreted Signaling	11986311	SC2_EPC -> SC2_Macrophages	0.00639016	SC2	SC2
SC2_EPC	SC2_Macrophages	VEGFA	NRP2	0.166698	3	VEGFA_NRP2	VEGFA - NRP2	VEGF	Secreted Signaling	10748121	SC2_EPC -> SC2_Macrophages	0.00248154	SC2	SC2
SC2_EPC	SC2_Macrophages	VEGFA	SIRPA	0.167036	3	VEGFA_SIRPA	VEGFA - SIRPA	VEGF	Secreted Signaling	32196115	SC2_EPC -> SC2_Macrophages	0.00251182	SC2	SC2
SC2_EPC	SC2_Macrophages	VEGFB	NRP1	0.132109	3	VEGFB_NRP1	VEGFB - NRP1	VEGF	Secreted Signaling	10409677	SC2_EPC -> SC2_Macrophages	0.000515956	SC2	SC2
SC2_EPC	SC2_Mast cells	ACTR2	ADRB2	0.190174	3	ACTR2_ADRB2	ACTR2 - ADRB2	ACTR2	Secreted Signaling	32196115	SC2_EPC -> SC2_Mast cells	0.00520389	SC2	SC2
SC2_EPC	SC2_Mast cells	ADAM10	CD44	0.193423	3	ADAM10_CD44	ADAM10 - CD44	ADAM	Secreted Signaling	18971959	SC2_EPC -> SC2_Mast cells	0.00568445	SC2	SC2
SC2_EPC	SC2_Mast cells	ADGRE5	CD55	0.165499	3	ADGRE5_CD55	ADGRE5 - CD55	ADGRE5	Cell-Cell Contact	PMID: 11297558	SC2_EPC -> SC2_Mast cells	0.002376	SC2	SC2
SC2_EPC	SC2_Mast cells	AGTRAP	RACK1	0.203525	3	AGTRAP_RACK1	AGTRAP - RACK1	AGTRAP	Secreted Signaling	11733189	SC2_EPC -> SC2_Mast cells	0.00734744	SC2	SC2
SC2_EPC	SC2_Mast cells	APP	CD74	0.213774	3	APP_CD74	APP - CD74	APP	Cell-Cell Contact	PMID: 19849849	SC2_EPC -> SC2_Mast cells	0.00929902	SC2	SC2
SC2_EPC	SC2_Mast cells	ARPC5	ADRB2	0.191619	3	ARPC5_ADRB2	ARPC5 - ADRB2	ARPC	Secreted Signaling	32196115	SC2_EPC -> SC2_Mast cells	0.00541437	SC2	SC2
SC2_EPC	SC2_Mast cells	CD55	ADGRE2	0.189228	3	CD55_ADGRE2	CD55 - ADGRE2	CD55	Secreted Signaling	9064337	SC2_EPC -> SC2_Mast cells	0.00506894	SC2	SC2
SC2_EPC	SC2_Mast cells	CD55	ADGRE5	0.195149	3	CD55_ADGRE5	CD55 - ADGRE5	CD55	Secreted Signaling	12417446	SC2_EPC -> SC2_Mast cells	0.00595051	SC2	SC2
SC2_EPC	SC2_Mast cells	CD99	CD81	0.192065	3	CD99_CD81	CD99 - CD81	CD99	Secreted Signaling	21838920	SC2_EPC -> SC2_Mast cells	0.00548044	SC2	SC2
SC2_EPC	SC2_Mast cells	CDH1	KLRG1	0.224161	3	CDH1_KLRG1	CDH1 - KLRG1	CDH	Cell-Cell Contact	PMID: 19604491	SC2_EPC -> SC2_Mast cells	0.0115498	SC2	SC2
SC2_EPC	SC2_Mast cells	HBEGF	CD44	0.237908	3	HBEGF_CD44	HBEGF - CD44	HBEGF	Secreted Signaling	7532176	SC2_EPC -> SC2_Mast cells	0.0149461	SC2	SC2
SC2_EPC	SC2_Mast cells	HBEGF	CD82	0.218688	3	HBEGF_CD82	HBEGF - CD82	HBEGF	Secreted Signaling	10749879	SC2_EPC -> SC2_Mast cells	0.0103299	SC2	SC2
SC2_EPC	SC2_Mast cells	HBEGF	CD9	0.27028	3	HBEGF_CD9	HBEGF - CD9	HBEGF	Secreted Signaling	117351138194524	SC2_EPC -> SC2_Mast cells	0.0247268	SC2	SC2
SC2_EPC	SC2_Mast cells	HLA-B	CANX	0.39261	3	HLA-B_CANX	HLA-B - CANX	HLA-B	Secreted Signaling	7876141	SC2_EPC -> SC2_Mast cells	0.078312	SC2	SC2
SC2_EPC	SC2_Mast cells	HSPA8	ADRB2	0.214928	3	HSPA8_ADRB2	HSPA8 - ADRB2	HSPA8	Secreted Signaling	32196115	SC2_EPC -> SC2_Mast cells	0.00953552	SC2	SC2
SC2_EPC	SC2_Mast cells	JAG1	CD46	0.142288	3	JAG1_CD46	JAG1 - CD46	JAG1	Secreted Signaling	23086448	SC2_EPC -> SC2_Mast cells	0.000886705	SC2	SC2
SC2_EPC	SC2_Mast cells	LAMA3	CD44	0.183311	3	LAMA3_CD44	LAMA3 - CD44	LAMININ	ECM-Receptor	KEGG: hsa04512	SC2_EPC -> SC2_Mast cells	0.00427402	SC2	SC2
SC2_EPC	SC2_Mast cells	LAMB3	CD44	0.255331	3	LAMB3_CD44	LAMB3 - CD44	LAMININ	ECM-Receptor	KEGG: hsa04512	SC2_EPC -> SC2_Mast cells	0.0199109	SC2	SC2
SC2_EPC	SC2_Mast cells	LAMC2	CD44	0.193456	3	LAMC2_CD44	LAMC2 - CD44	LAMININ	ECM-Receptor	KEGG: hsa04512	SC2_EPC -> SC2_Mast cells	0.00568953	SC2	SC2
SC2_EPC	SC2_Mast cells	LGALS9	CD44	0.212546	3	LGALS9_CD44	LGALS9 - CD44	GALECTIN	Secreted Signaling	PMID: 25065622	SC2_EPC -> SC2_Mast cells	0.0090512	SC2	SC2
SC2_EPC	SC2_Mast cells	LGALS9	PTPRC	0.166912	3	LGALS9_CD45	LGALS9 - CD45	GALECTIN	Secreted Signaling	PMID: 30120235	SC2_EPC -> SC2_Mast cells	0.00250068	SC2	SC2
SC2_EPC	SC2_Mast cells	LGALS9	SLC1A5	0.158925	3	LGALS9_SLC1A5	LGALS9 - SLC1A5	LGALS	Secreted Signaling	32103204	SC2_EPC -> SC2_Mast cells	0.00185054	SC2	SC2
SC2_EPC	SC2_Mast cells	MDK	NCL	0.266479	3	MDK_NCL	MDK - NCL	MK	Secreted Signaling	PMID: 28356350	SC2_EPC -> SC2_Mast cells	0.0234557	SC2	SC2
SC2_EPC	SC2_Mast cells	MIF	CD44	0.469934	3	MIF_CD44	MIF - CD44	MIF	Secreted Signaling	30682543	SC2_EPC -> SC2_Mast cells	0.11908	SC2	SC2
SC2_EPC	SC2_Mast cells	PKM	CD44	0.345756	3	PKM_CD44	PKM - CD44	PKM	Secreted Signaling	32196115	SC2_EPC -> SC2_Mast cells	0.0554533	SC2	SC2
SC2_EPC	SC2_Mast cells	PSEN1	CD44	0.188481	3	PSEN1_CD44	PSEN1 - CD44	PSEN1	Secreted Signaling	32196115	SC2_EPC -> SC2_Mast cells	0.00496381	SC2	SC2
SC2_EPC	SC2_Mast cells	SYK	LAT	0.154638	3	SYK_LAT	SYK - LAT	SYK	Secreted Signaling	16938345	SC2_EPC -> SC2_Mast cells	0.00155431	SC2	SC2
SC2_EPC	SC2_Mast cells	TIMP1	CD63	0.229407	3	TIMP1_CD63	TIMP1 - CD63	TIMP	Secreted Signaling	16917503	SC2_EPC -> SC2_Mast cells	0.0127903	SC2	SC2
SC2_EPC	SC2_Neutrophils	ADGRE5	CD55	0.184298	3	ADGRE5_CD55	ADGRE5 - CD55	ADGRE5	Cell-Cell Contact	PMID: 11297558	SC2_EPC -> SC2_Neutrophils	0.00440072	SC2	SC2
SC2_EPC	SC2_Neutrophils	APP	FPR2	0.243479	3	APP_FPR2	APP - FPR2	APP	Secreted Signaling	11316806	SC2_EPC -> SC2_Neutrophils	0.0164549	SC2	SC2
SC2_EPC	SC2_Neutrophils	GNAI2	C5AR1	0.161105	3	GNAI2_C5AR1	GNAI2 - C5AR1	GNAI	Secreted Signaling	7962171	SC2_EPC -> SC2_Neutrophils	0.00201499	SC2	SC2
SC2_EPC	SC2_Neutrophils	GNAI2	FPR1	0.163812	3	GNAI2_FPR1	GNAI2 - FPR1	GNAI	Secreted Signaling	8663057	SC2_EPC -> SC2_Neutrophils	0.00223265	SC2	SC2
SC2_EPC	SC2_Neutrophils	HMGB1	CXCR4	0.529293	3	HMGB1_CXCR4	HMGB1 - CXCR4	HMGB1	Secreted Signaling	22370717	SC2_EPC -> SC2_Neutrophils	0.151176	SC2	SC2
SC2_EPC	SC2_Neutrophils	LGALS9	PTPRC	0.179824	3	LGALS9_CD45	LGALS9 - CD45	GALECTIN	Secreted Signaling	PMID: 30120235	SC2_EPC -> SC2_Neutrophils	0.00384494	SC2	SC2
SC2_EPC	SC2_Neutrophils	MIF	CXCR4	0.545057	3	MIF_CXCR4	MIF - CXCR4	MIF	Secreted Signaling	19665027	SC2_EPC -> SC2_Neutrophils	0.159666	SC2	SC2
SC2_EPC	SC2_Neutrophils	SYK	FCGR2A	0.17084	3	SYK_FCGR2A	SYK - FCGR2A	SYK	Secreted Signaling	9632805	SC2_EPC -> SC2_Neutrophils	0.00287005	SC2	SC2
SC2_EPC	SC2_T cells	ADAM10	CD44	0.183524	3	ADAM10_CD44	ADAM10 - CD44	ADAM	Secreted Signaling	18971959	SC2_EPC -> SC2_T cells	0.00430118	SC2	SC2
SC2_EPC	SC2_T cells	ADAM15	ITGB1	0.157932	3	ADAM15_ITGB1	ADAM15 - ITGB1	ADAM	Secreted Signaling	9914169	SC2_EPC -> SC2_T cells	0.00177876	SC2	SC2
SC2_EPC	SC2_T cells	ADAM17	ITGB1	0.147977	3	ADAM17_ITGB1	ADAM17 - ITGB1	ADAM	Secreted Signaling	14970227	SC2_EPC -> SC2_T cells	0.00116175	SC2	SC2
SC2_EPC	SC2_T cells	ADAM9	ITGB1	0.149479	3	ADAM9_ITGB1	ADAM9 - ITGB1	ADAM	Secreted Signaling	10825303	SC2_EPC -> SC2_T cells	0.0012434	SC2	SC2
SC2_EPC	SC2_T cells	AGTRAP	RACK1	0.199397	3	AGTRAP_RACK1	AGTRAP - RACK1	AGTRAP	Secreted Signaling	11733189	SC2_EPC -> SC2_T cells	0.00663676	SC2	SC2
SC2_EPC	SC2_T cells	APP	CD74	0.240386	3	APP_CD74	APP - CD74	APP	Cell-Cell Contact	PMID: 19849849	SC2_EPC -> SC2_T cells	0.015608	SC2	SC2
SC2_EPC	SC2_T cells	B2M	CD247	0.324544	3	B2M_CD247	B2M - CD247	B2M	Secreted Signaling	32196115	SC2_EPC -> SC2_T cells	0.045902	SC2	SC2
SC2_EPC	SC2_T cells	B2M	CD3D	0.552902	3	B2M_CD3D	B2M - CD3D	B2M	Secreted Signaling	32196115	SC2_EPC -> SC2_T cells	0.163877	SC2	SC2
SC2_EPC	SC2_T cells	B2M	CD3G	0.503611	3	B2M_CD3G	B2M - CD3G	B2M	Secreted Signaling	32196115	SC2_EPC -> SC2_T cells	0.13729	SC2	SC2
SC2_EPC	SC2_T cells	B2M	HLA-F	0.333715	3	B2M_HLA-F	B2M - HLA-F	B2M	Secreted Signaling	11169396	SC2_EPC -> SC2_T cells	0.049958	SC2	SC2
SC2_EPC	SC2_T cells	B2M	KLRD1	0.34253	3	B2M_KLRD1	B2M - KLRD1	B2M	Secreted Signaling	32196115	SC2_EPC -> SC2_T cells	0.0539631	SC2	SC2
SC2_EPC	SC2_T cells	CALR	HLA-F	0.252063	3	CALR_HLA-F	CALR - HLA-F	CALR	Secreted Signaling	32196115	SC2_EPC -> SC2_T cells	0.0189251	SC2	SC2
SC2_EPC	SC2_T cells	CD55	ADGRE5	0.213398	3	CD55_ADGRE5	CD55 - ADGRE5	CD55	Secreted Signaling	12417446	SC2_EPC -> SC2_T cells	0.00922279	SC2	SC2
SC2_EPC	SC2_T cells	CD58	CD2	0.167127	3	CD58_CD2	CD58 - CD2	CD58	Secreted Signaling	30368623	SC2_EPC -> SC2_T cells	0.00252008	SC2	SC2
SC2_EPC	SC2_T cells	CD59	CD2	0.273536	3	CD59_CD2	CD59 - CD2	CD59	Secreted Signaling	1385156	SC2_EPC -> SC2_T cells	0.0258401	SC2	SC2
SC2_EPC	SC2_T cells	CD99	CD99	0.19409	3	CD99_CD99	CD99 - CD99	CD99	Cell-Cell Contact	KEGG: hsa04514	SC2_EPC -> SC2_T cells	0.00578638	SC2	SC2
SC2_EPC	SC2_T cells	GRN	TNFRSF1B	0.222061	3	GRN_TNFRSF1B	GRN - TNFRSF1B	GRN	Secreted Signaling	29740434	SC2_EPC -> SC2_T cells	0.0110728	SC2	SC2
SC2_EPC	SC2_T cells	HBEGF	CD44	0.22322	3	HBEGF_CD44	HBEGF - CD44	HBEGF	Secreted Signaling	7532176	SC2_EPC -> SC2_T cells	0.0113348	SC2	SC2
SC2_EPC	SC2_T cells	HLA-A	CD3D	0.502968	3	HLA-A_CD3D	HLA-A - CD3D	HLA-A	Secreted Signaling	32196115	SC2_EPC -> SC2_T cells	0.136942	SC2	SC2
SC2_EPC	SC2_T cells	HLA-A	CD3G	0.460738	3	HLA-A_CD3G	HLA-A - CD3G	HLA-A	Secreted Signaling	32196115	SC2_EPC -> SC2_T cells	0.114129	SC2	SC2
SC2_EPC	SC2_T cells	HLA-A	CD8A	0.297467	3	HLA-A_CD8A	HLA-A - CD8A	MHC-I	Cell-Cell Contact	KEGG: hsa04514	SC2_EPC -> SC2_T cells	0.0346757	SC2	SC2
SC2_EPC	SC2_T cells	HLA-B	CD3D	0.508003	3	HLA-B_CD3D	HLA-B - CD3D	HLA-B	Secreted Signaling	32196115	SC2_EPC -> SC2_T cells	0.139667	SC2	SC2
SC2_EPC	SC2_T cells	HLA-B	CD3G	0.465074	3	HLA-B_CD3G	HLA-B - CD3G	HLA-B	Secreted Signaling	32196115	SC2_EPC -> SC2_T cells	0.116461	SC2	SC2
SC2_EPC	SC2_T cells	HLA-B	CD8A	0.299433	3	HLA-B_CD8A	HLA-B - CD8A	MHC-I	Cell-Cell Contact	KEGG: hsa04514	SC2_EPC -> SC2_T cells	0.0354494	SC2	SC2
SC2_EPC	SC2_T cells	HLA-B	KLRD1	0.322733	3	HLA-B_KLRD1	HLA-B - KLRD1	HLA-B	Secreted Signaling	8046333	SC2_EPC -> SC2_T cells	0.045115	SC2	SC2
SC2_EPC	SC2_T cells	HLA-C	CD3D	0.458803	3	HLA-C_CD3D	HLA-C - CD3D	HLA-C	Secreted Signaling	31848223	SC2_EPC -> SC2_T cells	0.113088	SC2	SC2
SC2_EPC	SC2_T cells	HLA-C	CD3G	0.422581	3	HLA-C_CD3G	HLA-C - CD3G	HLA-C	Secreted Signaling	31848223	SC2_EPC -> SC2_T cells	0.0938167	SC2	SC2
SC2_EPC	SC2_T cells	HLA-C	CD8A	0.279835	3	HLA-C_CD8A	HLA-C - CD8A	MHC-I	Cell-Cell Contact	KEGG: hsa04514	SC2_EPC -> SC2_T cells	0.0280565	SC2	SC2
SC2_EPC	SC2_T cells	HLA-E	CD8A	0.262759	3	HLA-E_CD8A	HLA-E - CD8A	MHC-I	Cell-Cell Contact	KEGG: hsa04514	SC2_EPC -> SC2_T cells	0.0222421	SC2	SC2
SC2_EPC	SC2_T cells	HLA-E	KLRD1	0.280827	3	HLA-E_KLRD1	HLA-E - KLRD1	HLA-E	Secreted Signaling	9.48665e+35	SC2_EPC -> SC2_T cells	0.0284128	SC2	SC2
SC2_EPC	SC2_T cells	HLA-E	KLRK1	0.267615	3	HLA-E_KLRK1	HLA-E - KLRK1	MHC-I	Cell-Cell Contact	PMID: 28484462	SC2_EPC -> SC2_T cells	0.0238323	SC2	SC2
SC2_EPC	SC2_T cells	HLA-F	CD8A	0.183133	3	HLA-F_CD8A	HLA-F - CD8A	MHC-I	Cell-Cell Contact	KEGG: hsa04514	SC2_EPC -> SC2_T cells	0.00425139	SC2	SC2
SC2_EPC	SC2_T cells	HMGB1	CXCR4	0.640862	3	HMGB1_CXCR4	HMGB1 - CXCR4	HMGB1	Secreted Signaling	22370717	SC2_EPC -> SC2_T cells	0.210053	SC2	SC2
SC2_EPC	SC2_T cells	LAMA3	CD44	0.174386	3	LAMA3_CD44	LAMA3 - CD44	LAMININ	ECM-Receptor	KEGG: hsa04512	SC2_EPC -> SC2_T cells	0.00323285	SC2	SC2
SC2_EPC	SC2_T cells	LAMA3	ITGB1	0.146858	3	LAMA3_ITGB1	LAMA3 - ITGB1	LAMININ	Secreted Signaling	32196115	SC2_EPC -> SC2_T cells	0.00110349	SC2	SC2
SC2_EPC	SC2_T cells	LAMB3	CD44	0.238559	3	LAMB3_CD44	LAMB3 - CD44	LAMININ	ECM-Receptor	KEGG: hsa04512	SC2_EPC -> SC2_T cells	0.0151184	SC2	SC2
SC2_EPC	SC2_T cells	LAMB3	ITGB1	0.190156	3	LAMB3_ITGB1	LAMB3 - ITGB1	LAMININ	Secreted Signaling	32196115	SC2_EPC -> SC2_T cells	0.00520132	SC2	SC2
SC2_EPC	SC2_T cells	LAMC2	CD44	0.183555	3	LAMC2_CD44	LAMC2 - CD44	LAMININ	ECM-Receptor	KEGG: hsa04512	SC2_EPC -> SC2_T cells	0.00430503	SC2	SC2
SC2_EPC	SC2_T cells	LAMC2	ITGB1	0.153324	3	LAMC2_ITGB1	LAMC2 - ITGB1	LAMININ	Secreted Signaling	10842354	SC2_EPC -> SC2_T cells	0.00147051	SC2	SC2
SC2_EPC	SC2_T cells	LGALS3BP	ITGB1	0.204095	3	LGALS3BP_ITGB1	LGALS3BP - ITGB1	LGALS	Secreted Signaling	9501082	SC2_EPC -> SC2_T cells	0.0074489	SC2	SC2
SC2_EPC	SC2_T cells	LGALS9	CD44	0.200687	3	LGALS9_CD44	LGALS9 - CD44	GALECTIN	Secreted Signaling	PMID: 25065622	SC2_EPC -> SC2_T cells	0.00685431	SC2	SC2
SC2_EPC	SC2_T cells	LGALS9	PTPRC	0.24034	3	LGALS9_CD45	LGALS9 - CD45	GALECTIN	Secreted Signaling	PMID: 30120235	SC2_EPC -> SC2_T cells	0.0155955	SC2	SC2
SC2_EPC	SC2_T cells	MDK	ITGA4_ITGB1	0.216274	3	MDK_ITGA4_ITGB1	MDK - (ITGA4+ITGB1)	MK	Secreted Signaling	PMID: 28356350	SC2_EPC -> SC2_T cells	0.00981584	SC2	SC2
SC2_EPC	SC2_T cells	MDK	ITGA4	0.219138	3	MDK_ITGA4	MDK - ITGA4	MDK	Secreted Signaling	32196115	SC2_EPC -> SC2_T cells	0.0104273	SC2	SC2
SC2_EPC	SC2_T cells	MDK	ITGB1	0.213483	3	MDK_ITGB1	MDK - ITGB1	MDK	Secreted Signaling	32196115	SC2_EPC -> SC2_T cells	0.00923993	SC2	SC2
SC2_EPC	SC2_T cells	MDK	NCL	0.291541	3	MDK_NCL	MDK - NCL	MK	Secreted Signaling	PMID: 28356350	SC2_EPC -> SC2_T cells	0.0323854	SC2	SC2
SC2_EPC	SC2_T cells	MIF	CD74_CD44	0.363876	3	MIF_CD74_CD44	MIF - (CD74+CD44)	MIF	Secreted Signaling	PMID: 29637711; PMID: 26175090	SC2_EPC -> SC2_T cells	0.0640436	SC2	SC2
SC2_EPC	SC2_T cells	MIF	CD74_CXCR4	0.438741	3	MIF_CD74_CXCR4	MIF - (CD74+CXCR4)	MIF	Secreted Signaling	PMID: 29637711; PMID: 24760155	SC2_EPC -> SC2_T cells	0.102361	SC2	SC2
SC2_EPC	SC2_T cells	MIF	CD44	0.420405	3	MIF_CD44	MIF - CD44	MIF	Secreted Signaling	30682543	SC2_EPC -> SC2_T cells	0.092675	SC2	SC2
SC2_EPC	SC2_T cells	MIF	CXCR4	0.662408	3	MIF_CXCR4	MIF - CXCR4	MIF	Secreted Signaling	19665027	SC2_EPC -> SC2_T cells	0.220989	SC2	SC2
SC2_EPC	SC2_T cells	NECTIN1	CD96	0.141666	3	NECTIN1_CD96	NECTIN1 - CD96	NECTIN	Cell-Cell Contact	PMID: 23027581	SC2_EPC -> SC2_T cells	0.000859779	SC2	SC2
SC2_EPC	SC2_T cells	NECTIN2	TIGIT	0.147433	3	NECTIN2_TIGIT	NECTIN2 - TIGIT	NECTIN	Cell-Cell Contact	KEGG: hsa04514	SC2_EPC -> SC2_T cells	0.00113315	SC2	SC2
SC2_EPC	SC2_T cells	PKM	CD44	0.316576	3	PKM_CD44	PKM - CD44	PKM	Secreted Signaling	32196115	SC2_EPC -> SC2_T cells	0.0424765	SC2	SC2
SC2_EPC	SC2_T cells	PSEN1	CD44	0.179064	3	PSEN1_CD44	PSEN1 - CD44	PSEN1	Secreted Signaling	32196115	SC2_EPC -> SC2_T cells	0.00375524	SC2	SC2
SC2_EPC	SC2_T cells	PVR	TIGIT	0.139547	3	PVR_TIGIT	PVR - TIGIT	PVR	Cell-Cell Contact	KEGG: hsa04514	SC2_EPC -> SC2_T cells	0.000772384	SC2	SC2
SC2_EPC	SC2_T cells	THBS1	ITGA4	0.177435	3	THBS1_ITGA4	THBS1 - ITGA4	THBS	Secreted Signaling	14699013	SC2_EPC -> SC2_T cells	0.00356761	SC2	SC2
SC2_EPC	SC2_T cells	THBS1	ITGB1	0.173685	3	THBS1_ITGB1	THBS1 - ITGB1	THBS	Secreted Signaling	15292271	SC2_EPC -> SC2_T cells	0.00315888	SC2	SC2
SC2_EPC	SC2_T cells	VEGFA	ITGB1	0.211428	3	VEGFA_ITGB1	VEGFA - ITGB1	VEGF	Secreted Signaling	32196115	SC2_EPC -> SC2_T cells	0.0088288	SC2	SC2

## Sheet: EPCAsTarget
source	target	ligand	receptor	prob	pval	interaction_name	interaction_name_2	pathway_name	annotation	evidence	source.target	prob.original	SourceSample	TargetSample
PN1_Macrophages	PN1_EPC	AGTRAP	RACK1	0.220711	3	AGTRAP_RACK1	AGTRAP - RACK1	AGTRAP	Secreted Signaling	11733189	PN1_Macrophages -> PN1_EPC	0.0107718	PN1	PN1
PN1_Macrophages	PN1_EPC	C1QB	C1QBP	0.212741	3	C1QB_C1QBP	C1QB - C1QBP	C1QB	Secreted Signaling	31744753	PN1_Macrophages -> PN1_EPC	0.00909022	PN1	PN1
PN1_Macrophages	PN1_EPC	HBEGF	CD9	0.19661	3	HBEGF_CD9	HBEGF - CD9	HBEGF	Secreted Signaling	117351138194524	PN1_Macrophages -> PN1_EPC	0.00618136	PN1	PN1
PN1_Macrophages	PN1_EPC	TIMP1	CD63	0.243422	3	TIMP1_CD63	TIMP1 - CD63	TIMP	Secreted Signaling	16917503	PN1_Macrophages -> PN1_EPC	0.0164391	PN1	PN1
PN2_T cells	PN2_EPC	ADGRE5	CD55	0.186994	3	ADGRE5_CD55	ADGRE5 - CD55	ADGRE5	Cell-Cell Contact	PMID: 11297558	PN2_T cells -> PN2_EPC	0.00475878	PN2	PN2
PN2_B cells	PN2_EPC	AREG	ERBB3	0.169132	3	AREG_ERBB3	AREG - ERBB3	AREG	Secreted Signaling	8702723	PN2_B cells -> PN2_EPC	0.00270528	PN2	PN2
PN2_T cells	PN2_EPC	AREG	ERBB3	0.195556	3	AREG_ERBB3	AREG - ERBB3	AREG	Secreted Signaling	8702723	PN2_T cells -> PN2_EPC	0.00601423	PN2	PN2
PN2_T cells	PN2_EPC	CD8A	CEACAM5	0.206664	3	CD8A_CEACAM5	CD8A - CEACAM5	CEACAM	Cell-Cell Contact	PMID: 24104458	PN2_T cells -> PN2_EPC	0.00791668	PN2	PN2
PN2_T cells	PN2_EPC	HLA-A	APLP2	0.303366	3	HLA-A_APLP2	HLA-A - APLP2	HLA-A	Secreted Signaling	19184004	PN2_T cells -> PN2_EPC	0.0370181	PN2	PN2
PN2_B cells	PN2_EPC	TIMP1	CD63	0.305082	3	TIMP1_CD63	TIMP1 - CD63	TIMP	Secreted Signaling	16917503	PN2_B cells -> PN2_EPC	0.0377109	PN2	PN2
SCN1_T cells	SCN1_EPC	AREG	ERBB3	0.179687	3	AREG_ERBB3	AREG - ERBB3	AREG	Secreted Signaling	8702723	SCN1_T cells -> SCN1_EPC	0.00382867	SCN1	SCN1
SCN1_B cells	SCN1_EPC	ARF1	INSR	0.15452	3	ARF1_INSR	ARF1 - INSR	ARF	Secreted Signaling	9197239	SCN1_B cells -> SCN1_EPC	0.00154664	SCN1	SCN1
SCN1_T cells	SCN1_EPC	ARF1	INSR	0.171057	3	ARF1_INSR	ARF1 - INSR	ARF	Secreted Signaling	9197239	SCN1_T cells -> SCN1_EPC	0.00289144	SCN1	SCN1
SCN1_T cells	SCN1_EPC	B2M	HLA-F	0.325606	3	B2M_HLA-F	B2M - HLA-F	B2M	Secreted Signaling	11169396	SCN1_T cells -> SCN1_EPC	0.0463655	SCN1	SCN1
SCN1_B cells	SCN1_EPC	CALM1	INSR	0.188867	3	CALM1_INSR	CALM1 - INSR	CALM1	Secreted Signaling	32196115	SCN1_B cells -> SCN1_EPC	0.00501797	SCN1	SCN1
SCN1_T cells	SCN1_EPC	CALM1	INSR	0.244588	3	CALM1_INSR	CALM1 - INSR	CALM1	Secreted Signaling	32196115	SCN1_T cells -> SCN1_EPC	0.0167644	SCN1	SCN1
SCN1_B cells	SCN1_EPC	CALM2	INSR	0.153801	3	CALM2_INSR	CALM2 - INSR	CALM2	Secreted Signaling	32196115	SCN1_B cells -> SCN1_EPC	0.00150059	SCN1	SCN1
SCN1_T cells	SCN1_EPC	CALM2	INSR	0.177057	3	CALM2_INSR	CALM2 - INSR	CALM2	Secreted Signaling	32196115	SCN1_T cells -> SCN1_EPC	0.0035249	SCN1	SCN1
SCN1_T cells	SCN1_EPC	CALM3	INSR	0.16671	3	CALM3_INSR	CALM3 - INSR	CALM3	Secreted Signaling	32196115	SCN1_T cells -> SCN1_EPC	0.00248262	SCN1	SCN1
SCN1_T cells	SCN1_EPC	CCL5	SDC4	0.243767	3	CCL5_SDC4	CCL5 - SDC4	CCL	Secreted Signaling	2619831932196110	SCN1_T cells -> SCN1_EPC	0.016535	SCN1	SCN1
SCN1_T cells	SCN1_EPC	CD8A	CEACAM5	0.251991	3	CD8A_CEACAM5	CD8A - CEACAM5	CEACAM	Cell-Cell Contact	PMID: 24104458	SCN1_T cells -> SCN1_EPC	0.0189038	SCN1	SCN1
SCN1_T cells	SCN1_EPC	CD99	CD99	0.194266	3	CD99_CD99	CD99 - CD99	CD99	Cell-Cell Contact	KEGG: hsa04514	SCN1_T cells -> SCN1_EPC	0.00581343	SCN1	SCN1
SCN1_B cells	SCN1_EPC	FAM3C	LAMP1	0.135175	3	FAM3C_LAMP1	FAM3C - LAMP1	FAM3C	Secreted Signaling	32103204	SCN1_B cells -> SCN1_EPC	0.000612573	SCN1	SCN1
SCN1_T cells	SCN1_EPC	HLA-A	APLP2	0.310711	3	HLA-A_APLP2	HLA-A - APLP2	HLA-A	Secreted Signaling	19184004	SCN1_T cells -> SCN1_EPC	0.040018	SCN1	SCN1
SCN1_T cells	SCN1_EPC	HLA-B	CANX	0.299575	3	HLA-B_CANX	HLA-B - CANX	HLA-B	Secreted Signaling	7876141	SCN1_T cells -> SCN1_EPC	0.0355057	SCN1	SCN1
SCN1_B cells	SCN1_EPC	LGALS1	ITGB1	0.185185	3	LGALS1_ITGB1	LGALS1 - ITGB1	LGALS	Secreted Signaling	14550305	SCN1_B cells -> SCN1_EPC	0.00451649	SCN1	SCN1
SCN1_T cells	SCN1_EPC	TGFB1	ITGB1	0.177493	3	TGFB1_ITGB1	TGFB1 - ITGB1	TGFb	Secreted Signaling	12415008	SCN1_T cells -> SCN1_EPC	0.00357415	SCN1	SCN1
SCN1_B cells	SCN1_EPC	TIMP1	CD63	0.280201	3	TIMP1_CD63	TIMP1 - CD63	TIMP	Secreted Signaling	16917503	SCN1_B cells -> SCN1_EPC	0.0281877	SCN1	SCN1
SCN2_T cells	SCN2_EPC	ACTR2	LDLR	0.240853	3	ACTR2_LDLR	ACTR2 - LDLR	ACTR2	Secreted Signaling	32196115	SCN2_T cells -> SCN2_EPC	0.0157343	SCN2	SCN2
SCN2_T cells	SCN2_EPC	ADGRE5	CD55	0.164864	3	ADGRE5_CD55	ADGRE5 - CD55	ADGRE5	Cell-Cell Contact	PMID: 11297558	SCN2_T cells -> SCN2_EPC	0.00232131	SCN2	SCN2
SCN2_T cells	SCN2_EPC	AREG	ERBB3	0.168298	3	AREG_ERBB3	AREG - ERBB3	AREG	Secreted Signaling	8702723	SCN2_T cells -> SCN2_EPC	0.00262718	SCN2	SCN2
SCN2_B cells	SCN2_EPC	ARF1	INSR	0.143233	3	ARF1_INSR	ARF1 - INSR	ARF	Secreted Signaling	9197239	SCN2_B cells -> SCN2_EPC	0.000928782	SCN2	SCN2
SCN2_T cells	SCN2_EPC	ARF1	INSR	0.154447	3	ARF1_INSR	ARF1 - INSR	ARF	Secreted Signaling	9197239	SCN2_T cells -> SCN2_EPC	0.00154194	SCN2	SCN2
SCN2_T cells	SCN2_EPC	ARF6	SMAP1	0.124036	3	ARF6_SMAP1	ARF6 - SMAP1	ARF	Secreted Signaling	15659652	SCN2_T cells -> SCN2_EPC	0.00031525	SCN2	SCN2
SCN2_T cells	SCN2_EPC	ARPC5	LDLR	0.193184	3	ARPC5_LDLR	ARPC5 - LDLR	ARPC	Secreted Signaling	32196115	SCN2_T cells -> SCN2_EPC	0.00564821	SCN2	SCN2
SCN2_B cells	SCN2_EPC	CALM1	INSR	0.167146	3	CALM1_INSR	CALM1 - INSR	CALM1	Secreted Signaling	32196115	SCN2_B cells -> SCN2_EPC	0.00252176	SCN2	SCN2
SCN2_T cells	SCN2_EPC	CALM1	INSR	0.216792	3	CALM1_INSR	CALM1 - INSR	CALM1	Secreted Signaling	32196115	SCN2_T cells -> SCN2_EPC	0.00992473	SCN2	SCN2
SCN2_B cells	SCN2_EPC	CALM2	INSR	0.139982	3	CALM2_INSR	CALM2 - INSR	CALM2	Secreted Signaling	32196115	SCN2_B cells -> SCN2_EPC	0.00078976	SCN2	SCN2
SCN2_T cells	SCN2_EPC	CALM2	INSR	0.187268	3	CALM2_INSR	CALM2 - INSR	CALM2	Secreted Signaling	32196115	SCN2_T cells -> SCN2_EPC	0.0047962	SCN2	SCN2
SCN2_T cells	SCN2_EPC	CALM3	INSR	0.151686	3	CALM3_INSR	CALM3 - INSR	CALM3	Secreted Signaling	32196115	SCN2_T cells -> SCN2_EPC	0.00137053	SCN2	SCN2
SCN2_T cells	SCN2_EPC	CD160	TNFRSF14	0.15016	3	CD160_TNFRSF14	CD160 - TNFRSF14	CD160	Secreted Signaling	21959263	SCN2_T cells -> SCN2_EPC	0.00128173	SCN2	SCN2
SCN2_T cells	SCN2_EPC	CD8A	CEACAM5	0.255959	3	CD8A_CEACAM5	CD8A - CEACAM5	CEACAM	Cell-Cell Contact	PMID: 24104458	SCN2_T cells -> SCN2_EPC	0.0201033	SCN2	SCN2
SCN2_T cells	SCN2_EPC	HLA-A	APLP2	0.319753	3	HLA-A_APLP2	HLA-A - APLP2	HLA-A	Secreted Signaling	19184004	SCN2_T cells -> SCN2_EPC	0.0438309	SCN2	SCN2
SCN2_T cells	SCN2_EPC	HLA-B	CANX	0.314734	3	HLA-B_CANX	HLA-B - CANX	HLA-B	Secreted Signaling	7876141	SCN2_T cells -> SCN2_EPC	0.0416985	SCN2	SCN2
SCN2_B cells	SCN2_EPC	HSPA8	LDLR	0.220281	3	HSPA8_LDLR	HSPA8 - LDLR	HSPA8	Secreted Signaling	32196115	SCN2_B cells -> SCN2_EPC	0.0106771	SCN2	SCN2
SCN2_T cells	SCN2_EPC	HSPA8	LDLR	0.284662	3	HSPA8_LDLR	HSPA8 - LDLR	HSPA8	Secreted Signaling	32196115	SCN2_T cells -> SCN2_EPC	0.029809	SCN2	SCN2
SCN2_B cells	SCN2_EPC	LGALS1	ITGB1	0.19462	3	LGALS1_ITGB1	LGALS1 - ITGB1	LGALS	Secreted Signaling	14550305	SCN2_B cells -> SCN2_EPC	0.00586817	SCN2	SCN2
SCN2_B cells	SCN2_EPC	LRPAP1	LDLR	0.163106	3	LRPAP1_LDLR	LRPAP1 - LDLR	LRPAP1	Secreted Signaling	7822276	SCN2_B cells -> SCN2_EPC	0.00217445	SCN2	SCN2
SCN2_T cells	SCN2_EPC	LTB	LTBR	0.172318	3	LTB_LTBR	LTB - LTBR	LTB	Secreted Signaling	7995952	SCN2_T cells -> SCN2_EPC	0.00301783	SCN2	SCN2
SCN2_B cells	SCN2_EPC	TGFB1	ITGB1	0.136745	3	TGFB1_ITGB1	TGFB1 - ITGB1	TGFb	Secreted Signaling	12415008	SCN2_B cells -> SCN2_EPC	0.000666901	SCN2	SCN2
SCN2_B cells	SCN2_EPC	TIMP1	CD63	0.235921	3	TIMP1_CD63	TIMP1 - CD63	TIMP	Secreted Signaling	16917503	SCN2_B cells -> SCN2_EPC	0.0144263	SCN2	SCN2
PC1_Macrophages	PC1_EPC	C1QB	C1QBP	0.258411	3	C1QB_C1QBP	C1QB - C1QBP	C1QB	Secreted Signaling	31744753	PC1_Macrophages -> PC1_EPC	0.0208625	PC1	PC1
PC1_T cells	PC1_EPC	CD8A	CEACAM5	0.178631	3	CD8A_CEACAM5	CD8A - CEACAM5	CEACAM	Cell-Cell Contact	PMID: 24104458	PC1_T cells -> PC1_EPC	0.00370473	PC1	PC1
PC1_Macrophages	PC1_EPC	HBEGF	CD9	0.202363	3	HBEGF_CD9	HBEGF - CD9	HBEGF	Secreted Signaling	117351138194524	PC1_Macrophages -> PC1_EPC	0.00714305	PC1	PC1
PC1_Macrophages	PC1_EPC	TIMP1	CD63	0.238342	3	TIMP1_CD63	TIMP1 - CD63	TIMP	Secreted Signaling	16917503	PC1_Macrophages -> PC1_EPC	0.0150608	PC1	PC1
PC1_Mast cells	PC1_EPC	TIMP1	CD63	0.255196	3	TIMP1_CD63	TIMP1 - CD63	TIMP	Secreted Signaling	16917503	PC1_Mast cells -> PC1_EPC	0.0198697	PC1	PC1
PC2_Macrophages	PC2_EPC	APOE	LSR	0.205	3	APOE_LSR	APOE - LSR	APOE	Secreted Signaling	761549729178324	PC2_Macrophages -> PC2_EPC	0.00761186	PC2	PC2
PC2_Macrophages	PC2_EPC	AREG	ERBB3	0.190077	3	AREG_ERBB3	AREG - ERBB3	AREG	Secreted Signaling	8702723	PC2_Macrophages -> PC2_EPC	0.00519004	PC2	PC2
PC2_Macrophages	PC2_EPC	CD14	ITGB1	0.179683	3	CD14_ITGB1	CD14 - ITGB1	CD14	Secreted Signaling	17274987	PC2_Macrophages -> PC2_EPC	0.00382816	PC2	PC2
PC2_T cells	PC2_EPC	CD99	CD99	0.190799	3	CD99_CD99	CD99 - CD99	CD99	Cell-Cell Contact	KEGG: hsa04514	PC2_T cells -> PC2_EPC	0.00529429	PC2	PC2
PC2_Macrophages	PC2_EPC	HBEGF	CD44	0.152801	3	HBEGF_CD44	HBEGF - CD44	HBEGF	Secreted Signaling	7532176	PC2_Macrophages -> PC2_EPC	0.00143805	PC2	PC2
PC2_Macrophages	PC2_EPC	HBEGF	CD9	0.199518	3	HBEGF_CD9	HBEGF - CD9	HBEGF	Secreted Signaling	117351138194524	PC2_Macrophages -> PC2_EPC	0.00665712	PC2	PC2
PC2_Macrophages	PC2_EPC	HLA-A	APLP2	0.264915	2	HLA-A_APLP2	HLA-A - APLP2	HLA-A	Secreted Signaling	19184004	PC2_Macrophages -> PC2_EPC	0.0229417	PC2	PC2
PC2_T cells	PC2_EPC	HLA-A	APLP2	0.286928	3	HLA-A_APLP2	HLA-A - APLP2	HLA-A	Secreted Signaling	19184004	PC2_T cells -> PC2_EPC	0.0306479	PC2	PC2
PC2_B cells	PC2_EPC	LGALS1	ITGB1	0.217735	3	LGALS1_ITGB1	LGALS1 - ITGB1	LGALS	Secreted Signaling	14550305	PC2_B cells -> PC2_EPC	0.0101252	PC2	PC2
PC2_Macrophages	PC2_EPC	LGALS1	ITGB1	0.272659	3	LGALS1_ITGB1	LGALS1 - ITGB1	LGALS	Secreted Signaling	14550305	PC2_Macrophages -> PC2_EPC	0.0255379	PC2	PC2
PC2_T cells	PC2_EPC	LGALS1	ITGB1	0.186486	3	LGALS1_ITGB1	LGALS1 - ITGB1	LGALS	Secreted Signaling	14550305	PC2_T cells -> PC2_EPC	0.00468995	PC2	PC2
PC2_Macrophages	PC2_EPC	LGALS9	CD44	0.178677	3	LGALS9_CD44	LGALS9 - CD44	GALECTIN	Secreted Signaling	PMID: 25065622	PC2_Macrophages -> PC2_EPC	0.00371007	PC2	PC2
PC2_Macrophages	PC2_EPC	LGALS9	CD47	0.142834	3	LGALS9_CD47	LGALS9 - CD47	LGALS	Secreted Signaling	32103204	PC2_Macrophages -> PC2_EPC	0.000910829	PC2	PC2
PC2_Macrophages	PC2_EPC	PKM	CD44	0.223913	3	PKM_CD44	PKM - CD44	PKM	Secreted Signaling	32196115	PC2_Macrophages -> PC2_EPC	0.0114931	PC2	PC2
PC2_Macrophages	PC2_EPC	TGFB1	ITGB1	0.157416	3	TGFB1_ITGB1	TGFB1 - ITGB1	TGFb	Secreted Signaling	12415008	PC2_Macrophages -> PC2_EPC	0.00174219	PC2	PC2
PC2_Macrophages	PC2_EPC	TIMP1	CD63	0.275459	3	TIMP1_CD63	TIMP1 - CD63	TIMP	Secreted Signaling	16917503	PC2_Macrophages -> PC2_EPC	0.026508	PC2	PC2
PC2_Macrophages	PC2_EPC	TIMP2	CD44	0.161873	3	TIMP2_CD44	TIMP2 - CD44	TIMP	Secreted Signaling	14871815	PC2_Macrophages -> PC2_EPC	0.0020752	PC2	PC2
PC2_Macrophages	PC2_EPC	TIMP2	ITGB1	0.156904	3	TIMP2_ITGB1	TIMP2 - ITGB1	TIMP	Secreted Signaling	16326706	PC2_Macrophages -> PC2_EPC	0.00170645	PC2	PC2
PC2_Macrophages	PC2_EPC	VIM	CD44	0.266163	3	VIM_CD44	VIM - CD44	VIM	Secreted Signaling	22216242	PC2_Macrophages -> PC2_EPC	0.0233515	PC2	PC2
PC2_T cells	PC2_EPC	VIM	CD44	0.241374	3	VIM_CD44	VIM - CD44	VIM	Secreted Signaling	22216242	PC2_T cells -> PC2_EPC	0.0158761	PC2	PC2
SC1_B cells	SC1_EPC	ACTR2	LDLR	0.158144	3	ACTR2_LDLR	ACTR2 - LDLR	ACTR2	Secreted Signaling	32196115	SC1_B cells -> SC1_EPC	0.0017939	SC1	SC1
SC1_Macrophages	SC1_EPC	ACTR2	LDLR	0.200351	3	ACTR2_LDLR	ACTR2 - LDLR	ACTR2	Secreted Signaling	32196115	SC1_Macrophages -> SC1_EPC	0.00679715	SC1	SC1
SC1_T cells	SC1_EPC	ACTR2	LDLR	0.158586	3	ACTR2_LDLR	ACTR2 - LDLR	ACTR2	Secreted Signaling	32196115	SC1_T cells -> SC1_EPC	0.00182584	SC1	SC1
SC1_Macrophages	SC1_EPC	ADAM10	CD44	0.182698	3	ADAM10_CD44	ADAM10 - CD44	ADAM	Secreted Signaling	18971959	SC1_Macrophages -> SC1_EPC	0.00419651	SC1	SC1
SC1_Macrophages	SC1_EPC	ADAM10	MET	0.142294	3	ADAM10_MET	ADAM10 - MET	ADAM	Secreted Signaling	22689693	SC1_Macrophages -> SC1_EPC	0.00088697	SC1	SC1
SC1_Macrophages	SC1_EPC	ADAM10	NOTCH1	0.137929	3	ADAM10_NOTCH1	ADAM10 - NOTCH1	ADAM	Secreted Signaling	22399336	SC1_Macrophages -> SC1_EPC	0.00071009	SC1	SC1
SC1_Macrophages	SC1_EPC	ADAM10	TSPAN14	0.134206	3	ADAM10_TSPAN14	ADAM10 - TSPAN14	ADAM	Secreted Signaling	30013551	SC1_Macrophages -> SC1_EPC	0.000580742	SC1	SC1
SC1_Macrophages	SC1_EPC	ADAM10	TSPAN15	0.145932	3	ADAM10_TSPAN15	ADAM10 - TSPAN15	ADAM	Secreted Signaling	23035126	SC1_Macrophages -> SC1_EPC	0.00105681	SC1	SC1
SC1_Macrophages	SC1_EPC	ADAM17	ITGB1	0.188186	3	ADAM17_ITGB1	ADAM17 - ITGB1	ADAM	Secreted Signaling	14970227	SC1_Macrophages -> SC1_EPC	0.00492277	SC1	SC1
SC1_Macrophages	SC1_EPC	ADAM17	MET	0.140613	3	ADAM17_MET	ADAM17 - MET	ADAM	Secreted Signaling	22689693	SC1_Macrophages -> SC1_EPC	0.000815497	SC1	SC1
SC1_Macrophages	SC1_EPC	ADAM17	MUC1	0.180984	3	ADAM17_MUC1	ADAM17 - MUC1	ADAM	Secreted Signaling	12441351	SC1_Macrophages -> SC1_EPC	0.00398453	SC1	SC1
SC1_Macrophages	SC1_EPC	ADAM17	NOTCH1	0.136349	3	ADAM17_NOTCH1	ADAM17 - NOTCH1	ADAM	Secreted Signaling	10882063	SC1_Macrophages -> SC1_EPC	0.000652861	SC1	SC1
SC1_Macrophages	SC1_EPC	ADAM9	ITGA6	0.196666	3	ADAM9_ITGA6	ADAM9 - ITGA6	ADAM	Secreted Signaling	10825303	SC1_Macrophages -> SC1_EPC	0.00619039	SC1	SC1
SC1_Macrophages	SC1_EPC	ADAM9	ITGB1	0.185101	3	ADAM9_ITGB1	ADAM9 - ITGB1	ADAM	Secreted Signaling	10825303	SC1_Macrophages -> SC1_EPC	0.00450548	SC1	SC1
SC1_Macrophages	SC1_EPC	ADGRE5	CD55	0.273336	3	ADGRE5_CD55	ADGRE5 - CD55	ADGRE5	Cell-Cell Contact	PMID: 11297558	SC1_Macrophages -> SC1_EPC	0.025771	SC1	SC1
SC1_T cells	SC1_EPC	ADGRE5	CD55	0.240404	3	ADGRE5_CD55	ADGRE5 - CD55	ADGRE5	Cell-Cell Contact	PMID: 11297558	SC1_T cells -> SC1_EPC	0.0156127	SC1	SC1
SC1_Macrophages	SC1_EPC	ADM	RAMP1	0.133826	3	ADM_RAMP1	ADM - RAMP1	ADM	Secreted Signaling	15361343	SC1_Macrophages -> SC1_EPC	0.000568556	SC1	SC1
SC1_Macrophages	SC1_EPC	AGTRAP	RACK1	0.246613	3	AGTRAP_RACK1	AGTRAP - RACK1	AGTRAP	Secreted Signaling	11733189	SC1_Macrophages -> SC1_EPC	0.0173366	SC1	SC1
SC1_Macrophages	SC1_EPC	APOC2	LDLR	0.14036	3	APOC2_LDLR	APOC2 - LDLR	APOC	Secreted Signaling	32196115	SC1_Macrophages -> SC1_EPC	0.00080509	SC1	SC1
SC1_Macrophages	SC1_EPC	APOE	LDLR	0.155559	3	APOE_LDLR	APOE - LDLR	APOE	Secreted Signaling	11327878	SC1_Macrophages -> SC1_EPC	0.00161498	SC1	SC1
SC1_Macrophages	SC1_EPC	APOE	LRP5	0.154927	3	APOE_LRP5	APOE - LRP5	APOE	Secreted Signaling	9832610	SC1_Macrophages -> SC1_EPC	0.0015732	SC1	SC1
SC1_Macrophages	SC1_EPC	APOE	LRP6	0.143081	3	APOE_LRP6	APOE - LRP6	APOE	Secreted Signaling	22461740	SC1_Macrophages -> SC1_EPC	0.000921926	SC1	SC1
SC1_Macrophages	SC1_EPC	APOE	LSR	0.214404	3	APOE_LSR	APOE - LSR	APOE	Secreted Signaling	761549729178324	SC1_Macrophages -> SC1_EPC	0.00942788	SC1	SC1
SC1_Macrophages	SC1_EPC	APOE	SORL1	0.15585	3	APOE_SORL1	APOE - SORL1	APOE	Secreted Signaling	11294867	SC1_Macrophages -> SC1_EPC	0.00163451	SC1	SC1
SC1_B cells	SC1_EPC	AREG	ERBB3	0.219561	3	AREG_ERBB3	AREG - ERBB3	AREG	Secreted Signaling	8702723	SC1_B cells -> SC1_EPC	0.0105194	SC1	SC1
SC1_Macrophages	SC1_EPC	AREG	ERBB3	0.209565	3	AREG_ERBB3	AREG - ERBB3	AREG	Secreted Signaling	8702723	SC1_Macrophages -> SC1_EPC	0.00846522	SC1	SC1
SC1_T cells	SC1_EPC	AREG	ERBB3	0.220966	3	AREG_ERBB3	AREG - ERBB3	AREG	Secreted Signaling	8702723	SC1_T cells -> SC1_EPC	0.0108285	SC1	SC1
SC1_B cells	SC1_EPC	ARF1	INSR	0.170026	3	ARF1_INSR	ARF1 - INSR	ARF	Secreted Signaling	9197239	SC1_B cells -> SC1_EPC	0.00279075	SC1	SC1
SC1_Macrophages	SC1_EPC	ARF1	INSR	0.196669	3	ARF1_INSR	ARF1 - INSR	ARF	Secreted Signaling	9197239	SC1_Macrophages -> SC1_EPC	0.00619087	SC1	SC1
SC1_T cells	SC1_EPC	ARF1	INSR	0.196869	3	ARF1_INSR	ARF1 - INSR	ARF	Secreted Signaling	9197239	SC1_T cells -> SC1_EPC	0.00622287	SC1	SC1
SC1_B cells	SC1_EPC	ARF6	PLD1	0.151875	3	ARF6_PLD1	ARF6 - PLD1	ARF	Secreted Signaling	30944160	SC1_B cells -> SC1_EPC	0.00138181	SC1	SC1
SC1_Macrophages	SC1_EPC	ARF6	PLD1	0.144024	3	ARF6_PLD1	ARF6 - PLD1	ARF	Secreted Signaling	30944160	SC1_Macrophages -> SC1_EPC	0.000965098	SC1	SC1
SC1_T cells	SC1_EPC	ARF6	PLD1	0.181943	3	ARF6_PLD1	ARF6 - PLD1	ARF	Secreted Signaling	30944160	SC1_T cells -> SC1_EPC	0.00410225	SC1	SC1
SC1_B cells	SC1_EPC	ARF6	SMAP1	0.158348	3	ARF6_SMAP1	ARF6 - SMAP1	ARF	Secreted Signaling	15659652	SC1_B cells -> SC1_EPC	0.00180858	SC1	SC1
SC1_Macrophages	SC1_EPC	ARF6	SMAP1	0.149835	3	ARF6_SMAP1	ARF6 - SMAP1	ARF	Secreted Signaling	15659652	SC1_Macrophages -> SC1_EPC	0.00126332	SC1	SC1
SC1_T cells	SC1_EPC	ARF6	SMAP1	0.191281	3	ARF6_SMAP1	ARF6 - SMAP1	ARF	Secreted Signaling	15659652	SC1_T cells -> SC1_EPC	0.00536468	SC1	SC1
SC1_B cells	SC1_EPC	ARPC5	LDLR	0.1578	3	ARPC5_LDLR	ARPC5 - LDLR	ARPC	Secreted Signaling	32196115	SC1_B cells -> SC1_EPC	0.00176938	SC1	SC1
SC1_Macrophages	SC1_EPC	ARPC5	LDLR	0.20612	3	ARPC5_LDLR	ARPC5 - LDLR	ARPC	Secreted Signaling	32196115	SC1_Macrophages -> SC1_EPC	0.00781624	SC1	SC1
SC1_T cells	SC1_EPC	ARPC5	LDLR	0.15836	3	ARPC5_LDLR	ARPC5 - LDLR	ARPC	Secreted Signaling	32196115	SC1_T cells -> SC1_EPC	0.00180947	SC1	SC1
SC1_B cells	SC1_EPC	B2M	HLA-F	0.34895	3	B2M_HLA-F	B2M - HLA-F	B2M	Secreted Signaling	11169396	SC1_B cells -> SC1_EPC	0.0569409	SC1	SC1
SC1_Macrophages	SC1_EPC	B2M	HLA-F	0.352855	3	B2M_HLA-F	B2M - HLA-F	B2M	Secreted Signaling	11169396	SC1_Macrophages -> SC1_EPC	0.0587756	SC1	SC1
SC1_T cells	SC1_EPC	B2M	HLA-F	0.374322	3	B2M_HLA-F	B2M - HLA-F	B2M	Secreted Signaling	11169396	SC1_T cells -> SC1_EPC	0.0691485	SC1	SC1
SC1_B cells	SC1_EPC	B2M	TFRC	0.287643	3	B2M_TFRC	B2M - TFRC	B2M	Secreted Signaling	32196115	SC1_B cells -> SC1_EPC	0.0309145	SC1	SC1
SC1_Macrophages	SC1_EPC	B2M	TFRC	0.290366	3	B2M_TFRC	B2M - TFRC	B2M	Secreted Signaling	32196115	SC1_Macrophages -> SC1_EPC	0.031939	SC1	SC1
SC1_T cells	SC1_EPC	B2M	TFRC	0.305217	3	B2M_TFRC	B2M - TFRC	B2M	Secreted Signaling	32196115	SC1_T cells -> SC1_EPC	0.0377657	SC1	SC1
SC1_Macrophages	SC1_EPC	C1QB	C1QBP	0.222791	3	C1QB_C1QBP	C1QB - C1QBP	C1QB	Secreted Signaling	31744753	SC1_Macrophages -> SC1_EPC	0.0112375	SC1	SC1
SC1_B cells	SC1_EPC	CALM1	INSR	0.2301	3	CALM1_INSR	CALM1 - INSR	CALM1	Secreted Signaling	32196115	SC1_B cells -> SC1_EPC	0.0129594	SC1	SC1
SC1_Macrophages	SC1_EPC	CALM1	INSR	0.236521	3	CALM1_INSR	CALM1 - INSR	CALM1	Secreted Signaling	32196115	SC1_Macrophages -> SC1_EPC	0.0145822	SC1	SC1
SC1_T cells	SC1_EPC	CALM1	INSR	0.255782	3	CALM1_INSR	CALM1 - INSR	CALM1	Secreted Signaling	32196115	SC1_T cells -> SC1_EPC	0.020049	SC1	SC1
SC1_B cells	SC1_EPC	CALM1	KCNN4	0.208247	3	CALM1_KCNN4	CALM1 - KCNN4	CALM1	Secreted Signaling	29724949	SC1_B cells -> SC1_EPC	0.00821337	SC1	SC1
SC1_Macrophages	SC1_EPC	CALM1	KCNN4	0.213519	3	CALM1_KCNN4	CALM1 - KCNN4	CALM1	Secreted Signaling	29724949	SC1_Macrophages -> SC1_EPC	0.00924739	SC1	SC1
SC1_T cells	SC1_EPC	CALM1	KCNN4	0.2292	3	CALM1_KCNN4	CALM1 - KCNN4	CALM1	Secreted Signaling	29724949	SC1_T cells -> SC1_EPC	0.01274	SC1	SC1
SC1_B cells	SC1_EPC	CALM1	KCNQ1	0.196673	3	CALM1_KCNQ1	CALM1 - KCNQ1	CALM1	Secreted Signaling	28575668	SC1_B cells -> SC1_EPC	0.00619145	SC1	SC1
SC1_Macrophages	SC1_EPC	CALM1	KCNQ1	0.201379	3	CALM1_KCNQ1	CALM1 - KCNQ1	CALM1	Secreted Signaling	28575668	SC1_Macrophages -> SC1_EPC	0.00697271	SC1	SC1
SC1_T cells	SC1_EPC	CALM1	KCNQ1	0.21531	3	CALM1_KCNQ1	CALM1 - KCNQ1	CALM1	Secreted Signaling	28575668	SC1_T cells -> SC1_EPC	0.00961457	SC1	SC1
SC1_B cells	SC1_EPC	CALM1	PTPRA	0.201267	3	CALM1_PTPRA	CALM1 - PTPRA	CALM1	Secreted Signaling	32196115	SC1_B cells -> SC1_EPC	0.00695337	SC1	SC1
SC1_Macrophages	SC1_EPC	CALM1	PTPRA	0.206194	3	CALM1_PTPRA	CALM1 - PTPRA	CALM1	Secreted Signaling	32196115	SC1_Macrophages -> SC1_EPC	0.00783001	SC1	SC1
SC1_T cells	SC1_EPC	CALM1	PTPRA	0.220807	3	CALM1_PTPRA	CALM1 - PTPRA	CALM1	Secreted Signaling	32196115	SC1_T cells -> SC1_EPC	0.0107932	SC1	SC1
SC1_B cells	SC1_EPC	CALM2	INSR	0.211687	3	CALM2_INSR	CALM2 - INSR	CALM2	Secreted Signaling	32196115	SC1_B cells -> SC1_EPC	0.00888005	SC1	SC1
SC1_Macrophages	SC1_EPC	CALM2	INSR	0.214558	3	CALM2_INSR	CALM2 - INSR	CALM2	Secreted Signaling	32196115	SC1_Macrophages -> SC1_EPC	0.00945932	SC1	SC1
SC1_T cells	SC1_EPC	CALM2	INSR	0.214835	3	CALM2_INSR	CALM2 - INSR	CALM2	Secreted Signaling	32196115	SC1_T cells -> SC1_EPC	0.00951648	SC1	SC1
SC1_B cells	SC1_EPC	CALM2	KCNQ1	0.182991	3	CALM2_KCNQ1	CALM2 - KCNQ1	CALM2	Secreted Signaling	28575668	SC1_B cells -> SC1_EPC	0.00423336	SC1	SC1
SC1_Macrophages	SC1_EPC	CALM2	KCNQ1	0.185142	3	CALM2_KCNQ1	CALM2 - KCNQ1	CALM2	Secreted Signaling	28575668	SC1_Macrophages -> SC1_EPC	0.00451089	SC1	SC1
SC1_T cells	SC1_EPC	CALM2	KCNQ1	0.18535	3	CALM2_KCNQ1	CALM2 - KCNQ1	CALM2	Secreted Signaling	28575668	SC1_T cells -> SC1_EPC	0.00453829	SC1	SC1
SC1_B cells	SC1_EPC	CALM3	INSR	0.144942	3	CALM3_INSR	CALM3 - INSR	CALM3	Secreted Signaling	32196115	SC1_B cells -> SC1_EPC	0.00100848	SC1	SC1
SC1_Macrophages	SC1_EPC	CALM3	INSR	0.190397	3	CALM3_INSR	CALM3 - INSR	CALM3	Secreted Signaling	32196115	SC1_Macrophages -> SC1_EPC	0.00523612	SC1	SC1
SC1_T cells	SC1_EPC	CALM3	INSR	0.171831	3	CALM3_INSR	CALM3 - INSR	CALM3	Secreted Signaling	32196115	SC1_T cells -> SC1_EPC	0.0029686	SC1	SC1
SC1_B cells	SC1_EPC	CALM3	KCNQ1	0.130817	3	CALM3_KCNQ1	CALM3 - KCNQ1	CALM3	Secreted Signaling	28575668	SC1_B cells -> SC1_EPC	0.000478779	SC1	SC1
SC1_Macrophages	SC1_EPC	CALM3	KCNQ1	0.166808	3	CALM3_KCNQ1	CALM3 - KCNQ1	CALM3	Secreted Signaling	28575668	SC1_Macrophages -> SC1_EPC	0.00249141	SC1	SC1
SC1_T cells	SC1_EPC	CALM3	KCNQ1	0.152356	3	CALM3_KCNQ1	CALM3 - KCNQ1	CALM3	Secreted Signaling	28575668	SC1_T cells -> SC1_EPC	0.00141081	SC1	SC1
SC1_B cells	SC1_EPC	CALR	HLA-F	0.23407	3	CALR_HLA-F	CALR - HLA-F	CALR	Secreted Signaling	32196115	SC1_B cells -> SC1_EPC	0.0139506	SC1	SC1
SC1_Macrophages	SC1_EPC	CALR	HLA-F	0.264349	3	CALR_HLA-F	CALR - HLA-F	CALR	Secreted Signaling	32196115	SC1_Macrophages -> SC1_EPC	0.0227572	SC1	SC1
SC1_T cells	SC1_EPC	CALR	HLA-F	0.250233	3	CALR_HLA-F	CALR - HLA-F	CALR	Secreted Signaling	32196115	SC1_T cells -> SC1_EPC	0.0183839	SC1	SC1
SC1_T cells	SC1_EPC	CCL5	SDC1	0.19493	3	CCL5_SDC1	CCL5 - SDC1	CCL	Secreted Signaling	14637022	SC1_T cells -> SC1_EPC	0.00591625	SC1	SC1
SC1_T cells	SC1_EPC	CCL5	SDC4	0.234801	3	CCL5_SDC4	CCL5 - SDC4	CCL	Secreted Signaling	2619831932196110	SC1_T cells -> SC1_EPC	0.0141376	SC1	SC1
SC1_Macrophages	SC1_EPC	CD14	ITGB1	0.315511	3	CD14_ITGB1	CD14 - ITGB1	CD14	Secreted Signaling	17274987	SC1_Macrophages -> SC1_EPC	0.0420263	SC1	SC1
SC1_B cells	SC1_EPC	CD55	ADGRE5	0.167037	3	CD55_ADGRE5	CD55 - ADGRE5	CD55	Secreted Signaling	12417446	SC1_B cells -> SC1_EPC	0.00251192	SC1	SC1
SC1_Macrophages	SC1_EPC	CD55	ADGRE5	0.193957	3	CD55_ADGRE5	CD55 - ADGRE5	CD55	Secreted Signaling	12417446	SC1_Macrophages -> SC1_EPC	0.00576604	SC1	SC1
SC1_T cells	SC1_EPC	CD96	NECTIN1	0.157647	3	CD96_NECTIN1	CD96 - NECTIN1	CD96	Cell-Cell Contact	PMID: 17971293	SC1_T cells -> SC1_EPC	0.00175852	SC1	SC1
SC1_B cells	SC1_EPC	CD99	CD81	0.191693	3	CD99_CD81	CD99 - CD81	CD99	Secreted Signaling	21838920	SC1_B cells -> SC1_EPC	0.00542538	SC1	SC1
SC1_Macrophages	SC1_EPC	CD99	CD81	0.195314	3	CD99_CD81	CD99 - CD81	CD99	Secreted Signaling	21838920	SC1_Macrophages -> SC1_EPC	0.00597619	SC1	SC1
SC1_T cells	SC1_EPC	CD99	CD81	0.249705	3	CD99_CD81	CD99 - CD81	CD99	Secreted Signaling	21838920	SC1_T cells -> SC1_EPC	0.0182294	SC1	SC1
SC1_T cells	SC1_EPC	CD99	CD99	0.238271	3	CD99_CD99	CD99 - CD99	CD99	Cell-Cell Contact	KEGG: hsa04514	SC1_T cells -> SC1_EPC	0.015042	SC1	SC1
SC1_Macrophages	SC1_EPC	CKLF	LRP6	0.167515	3	CKLF_LRP6	CKLF - LRP6	CKLF	Secreted Signaling	32103204	SC1_Macrophages -> SC1_EPC	0.00255523	SC1	SC1
SC1_T cells	SC1_EPC	CKLF	LRP6	0.169518	3	CKLF_LRP6	CKLF - LRP6	CKLF	Secreted Signaling	32103204	SC1_T cells -> SC1_EPC	0.00274201	SC1	SC1
SC1_Macrophages	SC1_EPC	CXCL8	SDC1	0.255614	3	CXCL8_SDC1	CXCL8 - SDC1	CXCL	Secreted Signaling	12902511	SC1_Macrophages -> SC1_EPC	0.0199974	SC1	SC1
SC1_Macrophages	SC1_EPC	EREG	ERBB2	0.19436	3	EREG_ERBB2	EREG - ERBB2	EREG	Secreted Signaling	32196115	SC1_Macrophages -> SC1_EPC	0.00582792	SC1	SC1
SC1_Macrophages	SC1_EPC	EREG	ERBB3	0.273952	3	EREG_ERBB3	EREG - ERBB3	EREG	Secreted Signaling	32196115	SC1_Macrophages -> SC1_EPC	0.0259841	SC1	SC1
SC1_Macrophages	SC1_EPC	F11R	F11R	0.14347	3	F11R_F11R	F11R - F11R	JAM	Cell-Cell Contact	KEGG: hsa04514	SC1_Macrophages -> SC1_EPC	0.000939564	SC1	SC1
SC1_B cells	SC1_EPC	FAM3C	LAMP1	0.185276	3	FAM3C_LAMP1	FAM3C - LAMP1	FAM3C	Secreted Signaling	32103204	SC1_B cells -> SC1_EPC	0.00452852	SC1	SC1
SC1_Macrophages	SC1_EPC	GRN	TNFRSF1A	0.217229	3	GRN_TNFRSF1A	GRN - TNFRSF1A	GRN	Secreted Signaling	24070898	SC1_Macrophages -> SC1_EPC	0.0100173	SC1	SC1
SC1_Macrophages	SC1_EPC	HBEGF	CD44	0.266288	3	HBEGF_CD44	HBEGF - CD44	HBEGF	Secreted Signaling	7532176	SC1_Macrophages -> SC1_EPC	0.0233926	SC1	SC1
SC1_Macrophages	SC1_EPC	HBEGF	CD9	0.414081	3	HBEGF_CD9	HBEGF - CD9	HBEGF	Secreted Signaling	117351138194524	SC1_Macrophages -> SC1_EPC	0.0893687	SC1	SC1
SC1_Macrophages	SC1_EPC	HBEGF	ERBB2	0.194668	3	HBEGF_ERBB2	HBEGF - ERBB2	HBEGF	Secreted Signaling	12958167	SC1_Macrophages -> SC1_EPC	0.00587558	SC1	SC1
SC1_B cells	SC1_EPC	HLA-A	APLP2	0.331896	3	HLA-A_APLP2	HLA-A - APLP2	HLA-A	Secreted Signaling	19184004	SC1_B cells -> SC1_EPC	0.0491445	SC1	SC1
SC1_Macrophages	SC1_EPC	HLA-A	APLP2	0.35508	3	HLA-A_APLP2	HLA-A - APLP2	HLA-A	Secreted Signaling	19184004	SC1_Macrophages -> SC1_EPC	0.0598291	SC1	SC1
SC1_T cells	SC1_EPC	HLA-A	APLP2	0.391157	3	HLA-A_APLP2	HLA-A - APLP2	HLA-A	Secreted Signaling	19184004	SC1_T cells -> SC1_EPC	0.0775742	SC1	SC1
SC1_B cells	SC1_EPC	HLA-A	ERBB2	0.219315	3	HLA-A_ERBB2	HLA-A - ERBB2	HLA-A	Secreted Signaling	10593938	SC1_B cells -> SC1_EPC	0.0104657	SC1	SC1
SC1_Macrophages	SC1_EPC	HLA-A	ERBB2	0.229672	3	HLA-A_ERBB2	HLA-A - ERBB2	HLA-A	Secreted Signaling	10593938	SC1_Macrophages -> SC1_EPC	0.0128547	SC1	SC1
SC1_T cells	SC1_EPC	HLA-A	ERBB2	0.245136	3	HLA-A_ERBB2	HLA-A - ERBB2	HLA-A	Secreted Signaling	10593938	SC1_T cells -> SC1_EPC	0.0169181	SC1	SC1
SC1_B cells	SC1_EPC	HLA-B	CANX	0.424385	3	HLA-B_CANX	HLA-B - CANX	HLA-B	Secreted Signaling	7876141	SC1_B cells -> SC1_EPC	0.0947654	SC1	SC1
SC1_Macrophages	SC1_EPC	HLA-B	CANX	0.434953	3	HLA-B_CANX	HLA-B - CANX	HLA-B	Secreted Signaling	7876141	SC1_Macrophages -> SC1_EPC	0.100349	SC1	SC1
SC1_T cells	SC1_EPC	HLA-B	CANX	0.459246	3	HLA-B_CANX	HLA-B - CANX	HLA-B	Secreted Signaling	7876141	SC1_T cells -> SC1_EPC	0.113327	SC1	SC1
SC1_B cells	SC1_EPC	HMGB1	SDC1	0.225449	3	HMGB1_SDC1	HMGB1 - SDC1	HMGB1	Secreted Signaling	13696841369684	SC1_B cells -> SC1_EPC	0.0118482	SC1	SC1
SC1_Macrophages	SC1_EPC	HMGB1	SDC1	0.224908	3	HMGB1_SDC1	HMGB1 - SDC1	HMGB1	Secreted Signaling	13696841369684	SC1_Macrophages -> SC1_EPC	0.0117223	SC1	SC1
SC1_T cells	SC1_EPC	HMGB1	SDC1	0.23609	3	HMGB1_SDC1	HMGB1 - SDC1	HMGB1	Secreted Signaling	13696841369684	SC1_T cells -> SC1_EPC	0.01447	SC1	SC1
SC1_B cells	SC1_EPC	HSP90AA1	CFTR	0.240345	3	HSP90AA1_CFTR	HSP90AA1 - CFTR	HSP90AA1	Secreted Signaling	9843494	SC1_B cells -> SC1_EPC	0.0155968	SC1	SC1
SC1_Macrophages	SC1_EPC	HSP90AA1	CFTR	0.233397	3	HSP90AA1_CFTR	HSP90AA1 - CFTR	HSP90AA1	Secreted Signaling	9843494	SC1_Macrophages -> SC1_EPC	0.0137799	SC1	SC1
SC1_T cells	SC1_EPC	HSP90AA1	CFTR	0.249124	3	HSP90AA1_CFTR	HSP90AA1 - CFTR	HSP90AA1	Secreted Signaling	9843494	SC1_T cells -> SC1_EPC	0.0180598	SC1	SC1
SC1_B cells	SC1_EPC	HSP90AA1	ERBB2	0.245811	3	HSP90AA1_ERBB2	HSP90AA1 - ERBB2	HSP90AA1	Secreted Signaling	32196115	SC1_B cells -> SC1_EPC	0.0171086	SC1	SC1
SC1_Macrophages	SC1_EPC	HSP90AA1	ERBB2	0.238558	3	HSP90AA1_ERBB2	HSP90AA1 - ERBB2	HSP90AA1	Secreted Signaling	32196115	SC1_Macrophages -> SC1_EPC	0.0151183	SC1	SC1
SC1_T cells	SC1_EPC	HSP90AA1	ERBB2	0.254985	3	HSP90AA1_ERBB2	HSP90AA1 - ERBB2	HSP90AA1	Secreted Signaling	32196115	SC1_T cells -> SC1_EPC	0.0198055	SC1	SC1
SC1_B cells	SC1_EPC	HSP90B1	ERBB2	0.195224	3	HSP90B1_ERBB2	HSP90B1 - ERBB2	HSP90B1	Secreted Signaling	32196115	SC1_B cells -> SC1_EPC	0.00596223	SC1	SC1
SC1_Macrophages	SC1_EPC	HSP90B1	ERBB2	0.198216	3	HSP90B1_ERBB2	HSP90B1 - ERBB2	HSP90B1	Secreted Signaling	32196115	SC1_Macrophages -> SC1_EPC	0.00644141	SC1	SC1
SC1_T cells	SC1_EPC	HSP90B1	ERBB2	0.165796	3	HSP90B1_ERBB2	HSP90B1 - ERBB2	HSP90B1	Secreted Signaling	32196115	SC1_T cells -> SC1_EPC	0.00240183	SC1	SC1
SC1_B cells	SC1_EPC	HSPA8	LDLR	0.206363	3	HSPA8_LDLR	HSPA8 - LDLR	HSPA8	Secreted Signaling	32196115	SC1_B cells -> SC1_EPC	0.00786105	SC1	SC1
SC1_Macrophages	SC1_EPC	HSPA8	LDLR	0.20529	3	HSPA8_LDLR	HSPA8 - LDLR	HSPA8	Secreted Signaling	32196115	SC1_Macrophages -> SC1_EPC	0.00766443	SC1	SC1
SC1_T cells	SC1_EPC	HSPA8	LDLR	0.227809	3	HSPA8_LDLR	HSPA8 - LDLR	HSPA8	Secreted Signaling	32196115	SC1_T cells -> SC1_EPC	0.0124052	SC1	SC1
SC1_Macrophages	SC1_EPC	ICAM1	MUC1	0.261839	3	ICAM1_MUC1	ICAM1 - MUC1	ICAM	Secreted Signaling	22866263	SC1_Macrophages -> SC1_EPC	0.0219467	SC1	SC1
SC1_Macrophages	SC1_EPC	IL1B	SIGIRR	0.230975	3	IL1B_SIGIRR	IL1B - SIGIRR	IL1B	Secreted Signaling	14715412	SC1_Macrophages -> SC1_EPC	0.0131746	SC1	SC1
SC1_B cells	SC1_EPC	LGALS1	ITGB1	0.189055	3	LGALS1_ITGB1	LGALS1 - ITGB1	LGALS	Secreted Signaling	14550305	SC1_B cells -> SC1_EPC	0.00504438	SC1	SC1
SC1_Macrophages	SC1_EPC	LGALS1	ITGB1	0.361761	3	LGALS1_ITGB1	LGALS1 - ITGB1	LGALS	Secreted Signaling	14550305	SC1_Macrophages -> SC1_EPC	0.0630228	SC1	SC1
SC1_Macrophages	SC1_EPC	LGALS9	CD44	0.191921	3	LGALS9_CD44	LGALS9 - CD44	GALECTIN	Secreted Signaling	PMID: 25065622	SC1_Macrophages -> SC1_EPC	0.00545902	SC1	SC1
SC1_Macrophages	SC1_EPC	LGALS9	CD47	0.187079	3	LGALS9_CD47	LGALS9 - CD47	LGALS	Secreted Signaling	32103204	SC1_Macrophages -> SC1_EPC	0.00477029	SC1	SC1
SC1_Macrophages	SC1_EPC	LGALS9	SLC1A5	0.15948	3	LGALS9_SLC1A5	LGALS9 - SLC1A5	LGALS	Secreted Signaling	32103204	SC1_Macrophages -> SC1_EPC	0.00189154	SC1	SC1
SC1_B cells	SC1_EPC	LMAN1	MCFD2	0.131793	3	LMAN1_MCFD2	LMAN1 - MCFD2	LMAN1	Secreted Signaling	20138881	SC1_B cells -> SC1_EPC	0.000506664	SC1	SC1
SC1_Macrophages	SC1_EPC	LMAN1	MCFD2	0.136182	3	LMAN1_MCFD2	LMAN1 - MCFD2	LMAN1	Secreted Signaling	20138881	SC1_Macrophages -> SC1_EPC	0.000647047	SC1	SC1
SC1_B cells	SC1_EPC	LRPAP1	LDLR	0.121927	3	LRPAP1_LDLR	LRPAP1 - LDLR	LRPAP1	Secreted Signaling	7822276	SC1_B cells -> SC1_EPC	0.000274209	SC1	SC1
SC1_Macrophages	SC1_EPC	LRPAP1	LDLR	0.144445	3	LRPAP1_LDLR	LRPAP1 - LDLR	LRPAP1	Secreted Signaling	7822276	SC1_Macrophages -> SC1_EPC	0.000984827	SC1	SC1
SC1_T cells	SC1_EPC	LRPAP1	LDLR	0.149994	3	LRPAP1_LDLR	LRPAP1 - LDLR	LRPAP1	Secreted Signaling	7822276	SC1_T cells -> SC1_EPC	0.0012723	SC1	SC1
SC1_B cells	SC1_EPC	LRPAP1	SORL1	0.122106	3	LRPAP1_SORL1	LRPAP1 - SORL1	LRPAP1	Secreted Signaling	11557679	SC1_B cells -> SC1_EPC	0.00027753	SC1	SC1
SC1_Macrophages	SC1_EPC	LRPAP1	SORL1	0.144697	3	LRPAP1_SORL1	LRPAP1 - SORL1	LRPAP1	Secreted Signaling	11557679	SC1_Macrophages -> SC1_EPC	0.000996746	SC1	SC1
SC1_T cells	SC1_EPC	LRPAP1	SORL1	0.150265	3	LRPAP1_SORL1	LRPAP1 - SORL1	LRPAP1	Secreted Signaling	11557679	SC1_T cells -> SC1_EPC	0.0012877	SC1	SC1
SC1_B cells	SC1_EPC	LTB	LTBR	0.267014	3	LTB_LTBR	LTB - LTBR	LTB	Secreted Signaling	7995952	SC1_B cells -> SC1_EPC	0.0236328	SC1	SC1
SC1_T cells	SC1_EPC	LTB	LTBR	0.273082	3	LTB_LTBR	LTB - LTBR	LTB	Secreted Signaling	7995952	SC1_T cells -> SC1_EPC	0.0256837	SC1	SC1
SC1_B cells	SC1_EPC	LTB	TNFRSF1A	0.210027	3	LTB_TNFRSF1A	LTB - TNFRSF1A	LTB	Secreted Signaling	7995952	SC1_B cells -> SC1_EPC	0.00855447	SC1	SC1
SC1_T cells	SC1_EPC	LTB	TNFRSF1A	0.213824	3	LTB_TNFRSF1A	LTB - TNFRSF1A	LTB	Secreted Signaling	7995952	SC1_T cells -> SC1_EPC	0.00930933	SC1	SC1
SC1_T cells	SC1_EPC	MIF	CD44	0.303634	3	MIF_CD44	MIF - CD44	MIF	Secreted Signaling	30682543	SC1_T cells -> SC1_EPC	0.0371261	SC1	SC1
SC1_Macrophages	SC1_EPC	NAMPT	INSR	0.248842	3	NAMPT_INSR	NAMPT - INSR	VISFATIN	Secreted Signaling	PMID: 28490838	SC1_Macrophages -> SC1_EPC	0.0179779	SC1	SC1
SC1_T cells	SC1_EPC	NAMPT	INSR	0.17005	3	NAMPT_INSR	NAMPT - INSR	VISFATIN	Secreted Signaling	PMID: 28490838	SC1_T cells -> SC1_EPC	0.00279303	SC1	SC1
SC1_Macrophages	SC1_EPC	NRG1	ERBB2_ERBB3	0.131843	3	NRG1_ERBB2_ERBB3	NRG1 - (ERBB2+ERBB3)	NRG	Secreted Signaling	KEGG: hsa04012	SC1_Macrophages -> SC1_EPC	0.000508138	SC1	SC1
SC1_Macrophages	SC1_EPC	NRG1	ERBB2	0.119873	3	NRG1_ERBB2	NRG1 - ERBB2	NRG	Secreted Signaling	1350381	SC1_Macrophages -> SC1_EPC	0.000238262	SC1	SC1
SC1_Macrophages	SC1_EPC	NRG1	ERBB3	0.146463	3	NRG1_ERBB3	NRG1 - ERBB3	NRG	Secreted Signaling	KEGG: hsa04012	SC1_Macrophages -> SC1_EPC	0.00108337	SC1	SC1
SC1_Macrophages	SC1_EPC	NRG1	LGR4	0.114858	3	NRG1_LGR4	NRG1 - LGR4	NRG	Secreted Signaling	32103204	SC1_Macrophages -> SC1_EPC	0.000165522	SC1	SC1
SC1_Macrophages	SC1_EPC	PKM	CD44	0.286117	3	PKM_CD44	PKM - CD44	PKM	Secreted Signaling	32196115	SC1_Macrophages -> SC1_EPC	0.0303466	SC1	SC1
SC1_T cells	SC1_EPC	PKM	CD44	0.204965	3	PKM_CD44	PKM - CD44	PKM	Secreted Signaling	32196115	SC1_T cells -> SC1_EPC	0.00760551	SC1	SC1
SC1_Macrophages	SC1_EPC	PLAU	IGF2R	0.133059	3	PLAU_IGF2R	PLAU - IGF2R	PLAU	Secreted Signaling	9566979	SC1_Macrophages -> SC1_EPC	0.000544586	SC1	SC1
SC1_Macrophages	SC1_EPC	PLAU	ITGB1	0.182546	3	PLAU_ITGB1	PLAU - ITGB1	PLAU	Secreted Signaling	32196115	SC1_Macrophages -> SC1_EPC	0.00417744	SC1	SC1
SC1_Macrophages	SC1_EPC	PLAU	PLAUR	0.147177	3	PLAU_PLAUR	PLAU - PLAUR	PLAU	Secreted Signaling	16456079	SC1_Macrophages -> SC1_EPC	0.00111989	SC1	SC1
SC1_Macrophages	SC1_EPC	PLAU	ST14	0.165887	3	PLAU_ST14	PLAU - ST14	PLAU	Secreted Signaling	1281503917255530	SC1_Macrophages -> SC1_EPC	0.0024098	SC1	SC1
SC1_B cells	SC1_EPC	S100A10	CFTR	0.145523	3	S100A10_CFTR	S100A10 - CFTR	S100A10	Secreted Signaling	19847291	SC1_B cells -> SC1_EPC	0.00103667	SC1	SC1
SC1_Macrophages	SC1_EPC	S100A10	CFTR	0.225033	3	S100A10_CFTR	S100A10 - CFTR	S100A10	Secreted Signaling	19847291	SC1_Macrophages -> SC1_EPC	0.0117513	SC1	SC1
SC1_T cells	SC1_EPC	S100A10	CFTR	0.191798	3	S100A10_CFTR	S100A10 - CFTR	S100A10	Secreted Signaling	19847291	SC1_T cells -> SC1_EPC	0.00544088	SC1	SC1
SC1_Macrophages	SC1_EPC	S100A4	ERBB2	0.228448	3	S100A4_ERBB2	S100A4 - ERBB2	S100A4	Secreted Signaling	30083275	SC1_Macrophages -> SC1_EPC	0.0125584	SC1	SC1
SC1_T cells	SC1_EPC	S100A4	ERBB2	0.223724	3	S100A4_ERBB2	S100A4 - ERBB2	S100A4	Secreted Signaling	30083275	SC1_T cells -> SC1_EPC	0.0114497	SC1	SC1
SC1_Macrophages	SC1_EPC	SEMA4D	ERBB2	0.132545	3	SEMA4D_ERBB2	SEMA4D - ERBB2	SEMA4	Secreted Signaling	15210733	SC1_Macrophages -> SC1_EPC	0.000528956	SC1	SC1
SC1_Macrophages	SC1_EPC	SEMA4D	MET	0.129825	3	SEMA4D_MET	SEMA4D - MET	SEMA4	Secreted Signaling	12198496	SC1_Macrophages -> SC1_EPC	0.00045163	SC1	SC1
SC1_Macrophages	SC1_EPC	SEMA4D	PLXNB1	0.122753	3	SEMA4D_PLXNB1	SEMA4D - PLXNB1	SEMA4	Cell-Cell Contact	PMID: 27533782	SC1_Macrophages -> SC1_EPC	0.00028977	SC1	SC1
SC1_Macrophages	SC1_EPC	SEMA4D	PLXNB2	0.129849	3	SEMA4D_PLXNB2	SEMA4D - PLXNB2	SEMA4	Cell-Cell Contact	PMID: 27533782	SC1_Macrophages -> SC1_EPC	0.000452255	SC1	SC1
SC1_T cells	SC1_EPC	SPTAN1	PTPRA	0.149262	3	SPTAN1_PTPRA	SPTAN1 - PTPRA	SPTAN1	Secreted Signaling	32196115	SC1_T cells -> SC1_EPC	0.00123137	SC1	SC1
SC1_B cells	SC1_EPC	TGFB1	ITGB1	0.152119	3	TGFB1_ITGB1	TGFB1 - ITGB1	TGFb	Secreted Signaling	12415008	SC1_B cells -> SC1_EPC	0.00139645	SC1	SC1
SC1_Macrophages	SC1_EPC	TGFB1	ITGB1	0.232213	3	TGFB1_ITGB1	TGFB1 - ITGB1	TGFb	Secreted Signaling	12415008	SC1_Macrophages -> SC1_EPC	0.0134821	SC1	SC1
SC1_T cells	SC1_EPC	TGFB1	ITGB1	0.211979	3	TGFB1_ITGB1	TGFB1 - ITGB1	TGFb	Secreted Signaling	12415008	SC1_T cells -> SC1_EPC	0.00893796	SC1	SC1
SC1_B cells	SC1_EPC	TGFB1	ITGB8	0.113946	3	TGFB1_ITGB8	TGFB1 - ITGB8	TGFb	Secreted Signaling	11970960	SC1_B cells -> SC1_EPC	0.000154376	SC1	SC1
SC1_Macrophages	SC1_EPC	TGFB1	ITGB8	0.153897	3	TGFB1_ITGB8	TGFB1 - ITGB8	TGFb	Secreted Signaling	11970960	SC1_Macrophages -> SC1_EPC	0.00150665	SC1	SC1
SC1_T cells	SC1_EPC	TGFB1	ITGB8	0.144655	3	TGFB1_ITGB8	TGFB1 - ITGB8	TGFb	Secreted Signaling	11970960	SC1_T cells -> SC1_EPC	0.000994762	SC1	SC1
SC1_B cells	SC1_EPC	TGFB1	TGFBR2	0.111772	3	TGFB1_TGFBR2	TGFB1 - TGFBR2	TGFb	Secreted Signaling	10716993	SC1_B cells -> SC1_EPC	0.00013016	SC1	SC1
SC1_Macrophages	SC1_EPC	TGFB1	TGFBR2	0.149964	3	TGFB1_TGFBR2	TGFB1 - TGFBR2	TGFb	Secreted Signaling	10716993	SC1_Macrophages -> SC1_EPC	0.00127058	SC1	SC1
SC1_T cells	SC1_EPC	TGFB1	TGFBR2	0.141173	3	TGFB1_TGFBR2	TGFB1 - TGFBR2	TGFb	Secreted Signaling	10716993	SC1_T cells -> SC1_EPC	0.000838829	SC1	SC1
SC1_Macrophages	SC1_EPC	THBS1	CD47	0.20184	3	THBS1_CD47	THBS1 - CD47	THBS	ECM-Receptor	KEGG: hsa04512	SC1_Macrophages -> SC1_EPC	0.00705215	SC1	SC1
SC1_Macrophages	SC1_EPC	THBS1	ITGA6	0.234623	3	THBS1_ITGA6	THBS1 - ITGA6	THBS	Secreted Signaling	12909644	SC1_Macrophages -> SC1_EPC	0.014092	SC1	SC1
SC1_Macrophages	SC1_EPC	THBS1	ITGB1	0.218451	3	THBS1_ITGB1	THBS1 - ITGB1	THBS	Secreted Signaling	15292271	SC1_Macrophages -> SC1_EPC	0.0102786	SC1	SC1
SC1_Macrophages	SC1_EPC	THBS1	LRP5	0.15701	3	THBS1_LRP5	THBS1 - LRP5	THBS	Secreted Signaling	7775583	SC1_Macrophages -> SC1_EPC	0.00171385	SC1	SC1
SC1_Macrophages	SC1_EPC	THBS1	SDC1	0.169344	3	THBS1_SDC1	THBS1 - SDC1	THBS	ECM-Receptor	KEGG: hsa04512	SC1_Macrophages -> SC1_EPC	0.00272535	SC1	SC1
SC1_Macrophages	SC1_EPC	THBS1	SDC4	0.198825	3	THBS1_SDC4	THBS1 - SDC4	THBS	ECM-Receptor	KEGG: hsa04512	SC1_Macrophages -> SC1_EPC	0.00654175	SC1	SC1
SC1_Macrophages	SC1_EPC	THBS1	TNFRSF11B	0.159238	3	THBS1_TNFRSF11B	THBS1 - TNFRSF11B	THBS	Secreted Signaling	15799029	SC1_Macrophages -> SC1_EPC	0.00187357	SC1	SC1
SC1_T cells	SC1_EPC	TIGIT	NECTIN2	0.163341	3	TIGIT_NECTIN2	TIGIT - NECTIN2	TIGIT	Cell-Cell Contact	PMID: 1313846; PMID:24987108	SC1_T cells -> SC1_EPC	0.00219374	SC1	SC1
SC1_Macrophages	SC1_EPC	TIMP1	CD63	0.568198	3	TIMP1_CD63	TIMP1 - CD63	TIMP	Secreted Signaling	16917503	SC1_Macrophages -> SC1_EPC	0.172053	SC1	SC1
SC1_Macrophages	SC1_EPC	TIMP2	CD44	0.195637	3	TIMP2_CD44	TIMP2 - CD44	TIMP	Secreted Signaling	14871815	SC1_Macrophages -> SC1_EPC	0.00602705	SC1	SC1
SC1_Macrophages	SC1_EPC	TIMP2	ITGB1	0.205392	3	TIMP2_ITGB1	TIMP2 - ITGB1	TIMP	Secreted Signaling	16326706	SC1_Macrophages -> SC1_EPC	0.00768311	SC1	SC1
SC1_Macrophages	SC1_EPC	TNFSF13	TNFRSF11B	0.148406	3	TNFSF13_TNFRSF11B	TNFSF13 - TNFRSF11B	TNFSF	Secreted Signaling	10706119	SC1_Macrophages -> SC1_EPC	0.00118468	SC1	SC1
SC1_Macrophages	SC1_EPC	TNFSF13	TNFRSF14	0.153237	3	TNFSF13_TNFRSF14	TNFSF13 - TNFRSF14	TNFSF	Secreted Signaling	10706119	SC1_Macrophages -> SC1_EPC	0.0014651	SC1	SC1
SC1_Macrophages	SC1_EPC	TNFSF13	TNFRSF1A	0.151954	3	TNFSF13_TNFRSF1A	TNFSF13 - TNFRSF1A	TNFSF	Secreted Signaling	10706119	SC1_Macrophages -> SC1_EPC	0.00138658	SC1	SC1
SC1_Macrophages	SC1_EPC	TNFSF13B	TFRC	0.189092	3	TNFSF13B_TFRC	TNFSF13B - TFRC	TNFSF	Secreted Signaling	32103204	SC1_Macrophages -> SC1_EPC	0.00504966	SC1	SC1
SC1_Macrophages	SC1_EPC	VCAN	CD44	0.267569	3	VCAN_CD44	VCAN - CD44	VCAN	Secreted Signaling	10950950	SC1_Macrophages -> SC1_EPC	0.0238169	SC1	SC1
SC1_Macrophages	SC1_EPC	VCAN	ITGB1	0.285755	3	VCAN_ITGB1	VCAN - ITGB1	VCAN	Secreted Signaling	11805102	SC1_Macrophages -> SC1_EPC	0.0302125	SC1	SC1
SC1_Macrophages	SC1_EPC	VEGFA	EPHB2	0.18105	3	VEGFA_EPHB2	VEGFA - EPHB2	VEGF	Secreted Signaling	2.61983e+23	SC1_Macrophages -> SC1_EPC	0.00399255	SC1	SC1
SC1_Macrophages	SC1_EPC	VEGFA	ITGB1	0.265324	3	VEGFA_ITGB1	VEGFA - ITGB1	VEGF	Secreted Signaling	32196115	SC1_Macrophages -> SC1_EPC	0.0230756	SC1	SC1
SC1_Macrophages	SC1_EPC	VIM	CD44	0.358493	3	VIM_CD44	VIM - CD44	VIM	Secreted Signaling	22216242	SC1_Macrophages -> SC1_EPC	0.0614549	SC1	SC1
SC1_T cells	SC1_EPC	VIM	CD44	0.321422	3	VIM_CD44	VIM - CD44	VIM	Secreted Signaling	22216242	SC1_T cells -> SC1_EPC	0.0445485	SC1	SC1
SC2_Macrophages	SC2_EPC	A2M	LRP1	0.138179	3	A2M_LRP1	A2M - LRP1	A2M	Secreted Signaling	10652313	SC2_Macrophages -> SC2_EPC	0.000719484	SC2	SC2
SC2_B cells	SC2_EPC	ACTR2	LDLR	0.170064	3	ACTR2_LDLR	ACTR2 - LDLR	ACTR2	Secreted Signaling	32196115	SC2_B cells -> SC2_EPC	0.00279438	SC2	SC2
SC2_Macrophages	SC2_EPC	ACTR2	LDLR	0.284148	3	ACTR2_LDLR	ACTR2 - LDLR	ACTR2	Secreted Signaling	32196115	SC2_Macrophages -> SC2_EPC	0.0296206	SC2	SC2
SC2_Mast cells	SC2_EPC	ACTR2	LDLR	0.259279	3	ACTR2_LDLR	ACTR2 - LDLR	ACTR2	Secreted Signaling	32196115	SC2_Mast cells -> SC2_EPC	0.0211344	SC2	SC2
SC2_T cells	SC2_EPC	ACTR2	LDLR	0.221933	3	ACTR2_LDLR	ACTR2 - LDLR	ACTR2	Secreted Signaling	32196115	SC2_T cells -> SC2_EPC	0.0110439	SC2	SC2
SC2_Macrophages	SC2_EPC	ADAM10	CD44	0.154585	3	ADAM10_CD44	ADAM10 - CD44	ADAM	Secreted Signaling	18971959	SC2_Macrophages -> SC2_EPC	0.0015509	SC2	SC2
SC2_Macrophages	SC2_EPC	ADAM10	MET	0.136939	3	ADAM10_MET	ADAM10 - MET	ADAM	Secreted Signaling	22689693	SC2_Macrophages -> SC2_EPC	0.000673822	SC2	SC2
SC2_Macrophages	SC2_EPC	ADAM10	NOTCH1	0.141763	3	ADAM10_NOTCH1	ADAM10 - NOTCH1	ADAM	Secreted Signaling	22399336	SC2_Macrophages -> SC2_EPC	0.000863911	SC2	SC2
SC2_Macrophages	SC2_EPC	ADAM10	TSPAN14	0.145951	3	ADAM10_TSPAN14	ADAM10 - TSPAN14	ADAM	Secreted Signaling	30013551	SC2_Macrophages -> SC2_EPC	0.00105773	SC2	SC2
SC2_Macrophages	SC2_EPC	ADAM10	TSPAN15	0.147151	3	ADAM10_TSPAN15	ADAM10 - TSPAN15	ADAM	Secreted Signaling	23035126	SC2_Macrophages -> SC2_EPC	0.00111852	SC2	SC2
SC2_Macrophages	SC2_EPC	ADAM17	ITGB1	0.160513	3	ADAM17_ITGB1	ADAM17 - ITGB1	ADAM	Secreted Signaling	14970227	SC2_Macrophages -> SC2_EPC	0.00196938	SC2	SC2
SC2_Macrophages	SC2_EPC	ADAM17	MET	0.130878	3	ADAM17_MET	ADAM17 - MET	ADAM	Secreted Signaling	22689693	SC2_Macrophages -> SC2_EPC	0.000480502	SC2	SC2
SC2_Macrophages	SC2_EPC	ADAM17	MUC1	0.132702	3	ADAM17_MUC1	ADAM17 - MUC1	ADAM	Secreted Signaling	12441351	SC2_Macrophages -> SC2_EPC	0.000533702	SC2	SC2
SC2_Macrophages	SC2_EPC	ADAM17	NOTCH1	0.135279	3	ADAM17_NOTCH1	ADAM17 - NOTCH1	ADAM	Secreted Signaling	10882063	SC2_Macrophages -> SC2_EPC	0.000616088	SC2	SC2
SC2_Macrophages	SC2_EPC	ADAM9	ITGA3	0.134489	3	ADAM9_ITGA3	ADAM9 - ITGA3	ADAM	Secreted Signaling	15361064	SC2_Macrophages -> SC2_EPC	0.000589897	SC2	SC2
SC2_Macrophages	SC2_EPC	ADAM9	ITGA6	0.195754	3	ADAM9_ITGA6	ADAM9 - ITGA6	ADAM	Secreted Signaling	10825303	SC2_Macrophages -> SC2_EPC	0.00604541	SC2	SC2
SC2_Macrophages	SC2_EPC	ADAM9	ITGAV	0.124122	3	ADAM9_ITGAV	ADAM9 - ITGAV	ADAM	Secreted Signaling	11162558	SC2_Macrophages -> SC2_EPC	0.000317014	SC2	SC2
SC2_Macrophages	SC2_EPC	ADAM9	ITGB1	0.165896	3	ADAM9_ITGB1	ADAM9 - ITGB1	ADAM	Secreted Signaling	10825303	SC2_Macrophages -> SC2_EPC	0.00241058	SC2	SC2
SC2_Macrophages	SC2_EPC	ADAM9	ITGB5	0.127972	3	ADAM9_ITGB5	ADAM9 - ITGB5	ADAM	Secreted Signaling	11162558	SC2_Macrophages -> SC2_EPC	0.000403962	SC2	SC2
SC2_Macrophages	SC2_EPC	ADGRE5	CD55	0.193302	3	ADGRE5_CD55	ADGRE5 - CD55	ADGRE5	Cell-Cell Contact	PMID: 11297558	SC2_Macrophages -> SC2_EPC	0.00566605	SC2	SC2
SC2_Mast cells	SC2_EPC	ADGRE5	CD55	0.195149	3	ADGRE5_CD55	ADGRE5 - CD55	ADGRE5	Cell-Cell Contact	PMID: 11297558	SC2_Mast cells -> SC2_EPC	0.00595051	SC2	SC2
SC2_T cells	SC2_EPC	ADGRE5	CD55	0.213398	3	ADGRE5_CD55	ADGRE5 - CD55	ADGRE5	Cell-Cell Contact	PMID: 11297558	SC2_T cells -> SC2_EPC	0.00922279	SC2	SC2
SC2_Macrophages	SC2_EPC	AGTRAP	RACK1	0.228849	3	AGTRAP_RACK1	AGTRAP - RACK1	AGTRAP	Secreted Signaling	11733189	SC2_Macrophages -> SC2_EPC	0.012655	SC2	SC2
SC2_Macrophages	SC2_EPC	ANXA1	ADRA2A	0.175742	3	ANXA1_ADRA2A	ANXA1 - ADRA2A	ANXA1	Secreted Signaling	32196115	SC2_Macrophages -> SC2_EPC	0.00337906	SC2	SC2
SC2_Mast cells	SC2_EPC	ANXA1	ADRA2A	0.199981	3	ANXA1_ADRA2A	ANXA1 - ADRA2A	ANXA1	Secreted Signaling	32196115	SC2_Mast cells -> SC2_EPC	0.00673473	SC2	SC2
SC2_T cells	SC2_EPC	ANXA1	ADRA2A	0.17323	3	ANXA1_ADRA2A	ANXA1 - ADRA2A	ANXA1	Secreted Signaling	32196115	SC2_T cells -> SC2_EPC	0.00311147	SC2	SC2
SC2_Macrophages	SC2_EPC	ANXA1	EGFR	0.183798	3	ANXA1_EGFR	ANXA1 - EGFR	ANXA1	Secreted Signaling	15581623	SC2_Macrophages -> SC2_EPC	0.00433615	SC2	SC2
SC2_Mast cells	SC2_EPC	ANXA1	EGFR	0.210436	3	ANXA1_EGFR	ANXA1 - EGFR	ANXA1	Secreted Signaling	15581623	SC2_Mast cells -> SC2_EPC	0.00863404	SC2	SC2
SC2_T cells	SC2_EPC	ANXA1	EGFR	0.181055	3	ANXA1_EGFR	ANXA1 - EGFR	ANXA1	Secreted Signaling	15581623	SC2_T cells -> SC2_EPC	0.00399307	SC2	SC2
SC2_Macrophages	SC2_EPC	APOE	LDLR	0.250335	3	APOE_LDLR	APOE - LDLR	APOE	Secreted Signaling	11327878	SC2_Macrophages -> SC2_EPC	0.0184139	SC2	SC2
SC2_Macrophages	SC2_EPC	APOE	LRP1	0.164577	3	APOE_LRP1	APOE - LRP1	APOE	Secreted Signaling	11421580	SC2_Macrophages -> SC2_EPC	0.00229696	SC2	SC2
SC2_Macrophages	SC2_EPC	APOE	LRP5	0.162713	3	APOE_LRP5	APOE - LRP5	APOE	Secreted Signaling	9832610	SC2_Macrophages -> SC2_EPC	0.00214251	SC2	SC2
SC2_Macrophages	SC2_EPC	APOE	LRP6	0.163619	3	APOE_LRP6	APOE - LRP6	APOE	Secreted Signaling	22461740	SC2_Macrophages -> SC2_EPC	0.00221665	SC2	SC2
SC2_Macrophages	SC2_EPC	APOE	LSR	0.254553	3	APOE_LSR	APOE - LSR	APOE	Secreted Signaling	761549729178324	SC2_Macrophages -> SC2_EPC	0.019674	SC2	SC2
SC2_Macrophages	SC2_EPC	APOE	SCARB1	0.157175	3	APOE_SCARB1	APOE - SCARB1	APOE	Secreted Signaling	12138091	SC2_Macrophages -> SC2_EPC	0.00172532	SC2	SC2
SC2_Macrophages	SC2_EPC	APOE	SORL1	0.189381	3	APOE_SORL1	APOE - SORL1	APOE	Secreted Signaling	11294867	SC2_Macrophages -> SC2_EPC	0.00509061	SC2	SC2
SC2_Macrophages	SC2_EPC	APP	ADRA2A	0.131988	3	APP_ADRA2A	APP - ADRA2A	APP	Secreted Signaling	32196115	SC2_Macrophages -> SC2_EPC	0.000512372	SC2	SC2
SC2_Macrophages	SC2_EPC	APP	APLP2	0.202039	3	APP_APLP2	APP - APLP2	APP	Secreted Signaling	19126676	SC2_Macrophages -> SC2_EPC	0.00708675	SC2	SC2
SC2_Macrophages	SC2_EPC	APP	LRP1	0.136266	3	APP_LRP1	APP - LRP1	APP	Secreted Signaling	12212791	SC2_Macrophages -> SC2_EPC	0.000649973	SC2	SC2
SC2_Macrophages	SC2_EPC	APP	LRP10	0.174097	3	APP_LRP10	APP - LRP10	APP	Secreted Signaling	22734645	SC2_Macrophages -> SC2_EPC	0.00320213	SC2	SC2
SC2_Macrophages	SC2_EPC	APP	LRP6	0.135607	3	APP_LRP6	APP - LRP6	APP	Secreted Signaling	30232325	SC2_Macrophages -> SC2_EPC	0.00062721	SC2	SC2
SC2_Macrophages	SC2_EPC	APP	NCSTN	0.130845	3	APP_NCSTN	APP - NCSTN	APP	Secreted Signaling	10993067	SC2_Macrophages -> SC2_EPC	0.000479579	SC2	SC2
SC2_Macrophages	SC2_EPC	APP	SORL1	0.152887	3	APP_SORL1	APP - SORL1	APP	Secreted Signaling	24833601	SC2_Macrophages -> SC2_EPC	0.00144339	SC2	SC2
SC2_Macrophages	SC2_EPC	APP	TNFRSF21	0.131406	3	APP_TNFRSF21	APP - TNFRSF21	APP	Secreted Signaling	19225519	SC2_Macrophages -> SC2_EPC	0.000495472	SC2	SC2
SC2_Macrophages	SC2_EPC	APP	TSPAN15	0.149305	3	APP_TSPAN15	APP - TSPAN15	APP	Secreted Signaling	28066176	SC2_Macrophages -> SC2_EPC	0.00123376	SC2	SC2
SC2_B cells	SC2_EPC	AREG	EGFR_ERBB2	0.11925	3	AREG_EGFR_ERBB2	AREG - (EGFR+ERBB2)	EGF	Secreted Signaling	KEGG: hsa04012	SC2_B cells -> SC2_EPC	0.000228093	SC2	SC2
SC2_Macrophages	SC2_EPC	AREG	EGFR_ERBB2	0.166362	3	AREG_EGFR_ERBB2	AREG - (EGFR+ERBB2)	EGF	Secreted Signaling	KEGG: hsa04012	SC2_Macrophages -> SC2_EPC	0.00245169	SC2	SC2
SC2_Mast cells	SC2_EPC	AREG	EGFR_ERBB2	0.236483	3	AREG_EGFR_ERBB2	AREG - (EGFR+ERBB2)	EGF	Secreted Signaling	KEGG: hsa04012	SC2_Mast cells -> SC2_EPC	0.0145724	SC2	SC2
SC2_T cells	SC2_EPC	AREG	EGFR_ERBB2	0.147498	3	AREG_EGFR_ERBB2	AREG - (EGFR+ERBB2)	EGF	Secreted Signaling	KEGG: hsa04012	SC2_T cells -> SC2_EPC	0.00113656	SC2	SC2
SC2_B cells	SC2_EPC	AREG	EGFR	0.114827	3	AREG_EGFR	AREG - EGFR	EGF	Secreted Signaling	KEGG: hsa04012	SC2_B cells -> SC2_EPC	0.000165137	SC2	SC2
SC2_Macrophages	SC2_EPC	AREG	EGFR	0.157895	3	AREG_EGFR	AREG - EGFR	EGF	Secreted Signaling	KEGG: hsa04012	SC2_Macrophages -> SC2_EPC	0.00177609	SC2	SC2
SC2_Mast cells	SC2_EPC	AREG	EGFR	0.219894	3	AREG_EGFR	AREG - EGFR	EGF	Secreted Signaling	KEGG: hsa04012	SC2_Mast cells -> SC2_EPC	0.0105922	SC2	SC2
SC2_T cells	SC2_EPC	AREG	EGFR	0.140796	3	AREG_EGFR	AREG - EGFR	EGF	Secreted Signaling	KEGG: hsa04012	SC2_T cells -> SC2_EPC	0.000823065	SC2	SC2
SC2_B cells	SC2_EPC	AREG	ERBB3	0.152078	3	AREG_ERBB3	AREG - ERBB3	AREG	Secreted Signaling	8702723	SC2_B cells -> SC2_EPC	0.00139399	SC2	SC2
SC2_Macrophages	SC2_EPC	AREG	ERBB3	0.237411	3	AREG_ERBB3	AREG - ERBB3	AREG	Secreted Signaling	8702723	SC2_Macrophages -> SC2_EPC	0.0148151	SC2	SC2
SC2_Mast cells	SC2_EPC	AREG	ERBB3	0.401731	3	AREG_ERBB3	AREG - ERBB3	AREG	Secreted Signaling	8702723	SC2_Mast cells -> SC2_EPC	0.082974	SC2	SC2
SC2_T cells	SC2_EPC	AREG	ERBB3	0.201037	3	AREG_ERBB3	AREG - ERBB3	AREG	Secreted Signaling	8702723	SC2_T cells -> SC2_EPC	0.00691398	SC2	SC2
SC2_B cells	SC2_EPC	ARF1	INSR	0.161807	3	ARF1_INSR	ARF1 - INSR	ARF	Secreted Signaling	9197239	SC2_B cells -> SC2_EPC	0.00206997	SC2	SC2
SC2_Macrophages	SC2_EPC	ARF1	INSR	0.181305	3	ARF1_INSR	ARF1 - INSR	ARF	Secreted Signaling	9197239	SC2_Macrophages -> SC2_EPC	0.00402365	SC2	SC2
SC2_Mast cells	SC2_EPC	ARF1	INSR	0.160998	3	ARF1_INSR	ARF1 - INSR	ARF	Secreted Signaling	9197239	SC2_Mast cells -> SC2_EPC	0.00200674	SC2	SC2
SC2_T cells	SC2_EPC	ARF1	INSR	0.158835	3	ARF1_INSR	ARF1 - INSR	ARF	Secreted Signaling	9197239	SC2_T cells -> SC2_EPC	0.00184393	SC2	SC2
SC2_B cells	SC2_EPC	ARF4	EGFR	0.145542	3	ARF4_EGFR	ARF4 - EGFR	ARF	Secreted Signaling	2200472812446720	SC2_B cells -> SC2_EPC	0.00103757	SC2	SC2
SC2_Macrophages	SC2_EPC	ARF4	EGFR	0.134275	3	ARF4_EGFR	ARF4 - EGFR	ARF	Secreted Signaling	2200472812446720	SC2_Macrophages -> SC2_EPC	0.000582964	SC2	SC2
SC2_Macrophages	SC2_EPC	ARF6	SMAP1	0.160322	3	ARF6_SMAP1	ARF6 - SMAP1	ARF	Secreted Signaling	15659652	SC2_Macrophages -> SC2_EPC	0.00195482	SC2	SC2
SC2_T cells	SC2_EPC	ARF6	SMAP1	0.180873	3	ARF6_SMAP1	ARF6 - SMAP1	ARF	Secreted Signaling	15659652	SC2_T cells -> SC2_EPC	0.00397102	SC2	SC2
SC2_B cells	SC2_EPC	ARPC5	LDLR	0.168476	3	ARPC5_LDLR	ARPC5 - LDLR	ARPC	Secreted Signaling	32196115	SC2_B cells -> SC2_EPC	0.00264373	SC2	SC2
SC2_Macrophages	SC2_EPC	ARPC5	LDLR	0.296865	3	ARPC5_LDLR	ARPC5 - LDLR	ARPC	Secreted Signaling	32196115	SC2_Macrophages -> SC2_EPC	0.0344399	SC2	SC2
SC2_Mast cells	SC2_EPC	ARPC5	LDLR	0.262674	3	ARPC5_LDLR	ARPC5 - LDLR	ARPC	Secreted Signaling	32196115	SC2_Mast cells -> SC2_EPC	0.0222148	SC2	SC2
SC2_Neutrophils	SC2_EPC	ARPC5	LDLR	0.242877	3	ARPC5_LDLR	ARPC5 - LDLR	ARPC	Secreted Signaling	32196115	SC2_Neutrophils -> SC2_EPC	0.0162883	SC2	SC2
SC2_T cells	SC2_EPC	ARPC5	LDLR	0.216522	3	ARPC5_LDLR	ARPC5 - LDLR	ARPC	Secreted Signaling	32196115	SC2_T cells -> SC2_EPC	0.00986782	SC2	SC2
SC2_B cells	SC2_EPC	B2M	HLA-F	0.303095	3	B2M_HLA-F	B2M - HLA-F	B2M	Secreted Signaling	11169396	SC2_B cells -> SC2_EPC	0.0369091	SC2	SC2
SC2_Macrophages	SC2_EPC	B2M	HLA-F	0.319118	3	B2M_HLA-F	B2M - HLA-F	B2M	Secreted Signaling	11169396	SC2_Macrophages -> SC2_EPC	0.043559	SC2	SC2
SC2_Mast cells	SC2_EPC	B2M	HLA-F	0.322031	3	B2M_HLA-F	B2M - HLA-F	B2M	Secreted Signaling	11169396	SC2_Mast cells -> SC2_EPC	0.0448115	SC2	SC2
SC2_Neutrophils	SC2_EPC	B2M	HLA-F	0.335434	3	B2M_HLA-F	B2M - HLA-F	B2M	Secreted Signaling	11169396	SC2_Neutrophils -> SC2_EPC	0.0507315	SC2	SC2
SC2_T cells	SC2_EPC	B2M	HLA-F	0.333627	3	B2M_HLA-F	B2M - HLA-F	B2M	Secreted Signaling	11169396	SC2_T cells -> SC2_EPC	0.0499185	SC2	SC2
SC2_B cells	SC2_EPC	B2M	TFRC	0.351045	3	B2M_TFRC	B2M - TFRC	B2M	Secreted Signaling	32196115	SC2_B cells -> SC2_EPC	0.0579231	SC2	SC2
SC2_Macrophages	SC2_EPC	B2M	TFRC	0.372175	3	B2M_TFRC	B2M - TFRC	B2M	Secreted Signaling	32196115	SC2_Macrophages -> SC2_EPC	0.0680914	SC2	SC2
SC2_Mast cells	SC2_EPC	B2M	TFRC	0.37604	3	B2M_TFRC	B2M - TFRC	B2M	Secreted Signaling	32196115	SC2_Mast cells -> SC2_EPC	0.0699976	SC2	SC2
SC2_Neutrophils	SC2_EPC	B2M	TFRC	0.393904	3	B2M_TFRC	B2M - TFRC	B2M	Secreted Signaling	32196115	SC2_Neutrophils -> SC2_EPC	0.0789697	SC2	SC2
SC2_T cells	SC2_EPC	B2M	TFRC	0.391486	3	B2M_TFRC	B2M - TFRC	B2M	Secreted Signaling	32196115	SC2_T cells -> SC2_EPC	0.0777413	SC2	SC2
SC2_Macrophages	SC2_EPC	C1QB	C1QBP	0.175462	3	C1QB_C1QBP	C1QB - C1QBP	C1QB	Secreted Signaling	31744753	SC2_Macrophages -> SC2_EPC	0.00334852	SC2	SC2
SC2_Macrophages	SC2_EPC	C1QB	LRP1	0.158457	3	C1QB_LRP1	C1QB - LRP1	C1QB	Secreted Signaling	11560994	SC2_Macrophages -> SC2_EPC	0.00181644	SC2	SC2
SC2_B cells	SC2_EPC	CALM1	AQP1	0.172662	3	CALM1_AQP1	CALM1 - AQP1	CALM1	Secreted Signaling	27643892	SC2_B cells -> SC2_EPC	0.00305293	SC2	SC2
SC2_Macrophages	SC2_EPC	CALM1	AQP1	0.206752	3	CALM1_AQP1	CALM1 - AQP1	CALM1	Secreted Signaling	27643892	SC2_Macrophages -> SC2_EPC	0.00793302	SC2	SC2
SC2_Mast cells	SC2_EPC	CALM1	AQP1	0.195295	3	CALM1_AQP1	CALM1 - AQP1	CALM1	Secreted Signaling	27643892	SC2_Mast cells -> SC2_EPC	0.00597323	SC2	SC2
SC2_Neutrophils	SC2_EPC	CALM1	AQP1	0.163177	3	CALM1_AQP1	CALM1 - AQP1	CALM1	Secreted Signaling	27643892	SC2_Neutrophils -> SC2_EPC	0.00218027	SC2	SC2
SC2_T cells	SC2_EPC	CALM1	AQP1	0.214294	3	CALM1_AQP1	CALM1 - AQP1	CALM1	Secreted Signaling	27643892	SC2_T cells -> SC2_EPC	0.00940533	SC2	SC2
SC2_B cells	SC2_EPC	CALM1	EGFR	0.165436	3	CALM1_EGFR	CALM1 - EGFR	CALM1	Secreted Signaling	2466573711853560	SC2_B cells -> SC2_EPC	0.00237052	SC2	SC2
SC2_Macrophages	SC2_EPC	CALM1	EGFR	0.196517	3	CALM1_EGFR	CALM1 - EGFR	CALM1	Secreted Signaling	2466573711853560	SC2_Macrophages -> SC2_EPC	0.00616654	SC2	SC2
SC2_Mast cells	SC2_EPC	CALM1	EGFR	0.186123	3	CALM1_EGFR	CALM1 - EGFR	CALM1	Secreted Signaling	2466573711853560	SC2_Mast cells -> SC2_EPC	0.00464111	SC2	SC2
SC2_Neutrophils	SC2_EPC	CALM1	EGFR	0.156703	3	CALM1_EGFR	CALM1 - EGFR	CALM1	Secreted Signaling	2466573711853560	SC2_Neutrophils -> SC2_EPC	0.0016926	SC2	SC2
SC2_T cells	SC2_EPC	CALM1	EGFR	0.203333	3	CALM1_EGFR	CALM1 - EGFR	CALM1	Secreted Signaling	2466573711853560	SC2_T cells -> SC2_EPC	0.00731343	SC2	SC2
SC2_B cells	SC2_EPC	CALM1	INSR	0.17872	3	CALM1_INSR	CALM1 - INSR	CALM1	Secreted Signaling	32196115	SC2_B cells -> SC2_EPC	0.00371516	SC2	SC2
SC2_Macrophages	SC2_EPC	CALM1	INSR	0.215449	3	CALM1_INSR	CALM1 - INSR	CALM1	Secreted Signaling	32196115	SC2_Macrophages -> SC2_EPC	0.00964359	SC2	SC2
SC2_Mast cells	SC2_EPC	CALM1	INSR	0.203055	3	CALM1_INSR	CALM1 - INSR	CALM1	Secreted Signaling	32196115	SC2_Mast cells -> SC2_EPC	0.00726431	SC2	SC2
SC2_Neutrophils	SC2_EPC	CALM1	INSR	0.168583	3	CALM1_INSR	CALM1 - INSR	CALM1	Secreted Signaling	32196115	SC2_Neutrophils -> SC2_EPC	0.00265371	SC2	SC2
SC2_T cells	SC2_EPC	CALM1	INSR	0.223637	3	CALM1_INSR	CALM1 - INSR	CALM1	Secreted Signaling	32196115	SC2_T cells -> SC2_EPC	0.0114297	SC2	SC2
SC2_B cells	SC2_EPC	CALM1	KCNQ1	0.17764	3	CALM1_KCNQ1	CALM1 - KCNQ1	CALM1	Secreted Signaling	28575668	SC2_B cells -> SC2_EPC	0.00359089	SC2	SC2
SC2_Macrophages	SC2_EPC	CALM1	KCNQ1	0.213891	3	CALM1_KCNQ1	CALM1 - KCNQ1	CALM1	Secreted Signaling	28575668	SC2_Macrophages -> SC2_EPC	0.00932287	SC2	SC2
SC2_Mast cells	SC2_EPC	CALM1	KCNQ1	0.201666	3	CALM1_KCNQ1	CALM1 - KCNQ1	CALM1	Secreted Signaling	28575668	SC2_Mast cells -> SC2_EPC	0.00702216	SC2	SC2
SC2_Neutrophils	SC2_EPC	CALM1	KCNQ1	0.167621	3	CALM1_KCNQ1	CALM1 - KCNQ1	CALM1	Secreted Signaling	28575668	SC2_Neutrophils -> SC2_EPC	0.00256486	SC2	SC2
SC2_T cells	SC2_EPC	CALM1	KCNQ1	0.221961	3	CALM1_KCNQ1	CALM1 - KCNQ1	CALM1	Secreted Signaling	28575668	SC2_T cells -> SC2_EPC	0.0110503	SC2	SC2
SC2_B cells	SC2_EPC	CALM1	PTPRA	0.183801	3	CALM1_PTPRA	CALM1 - PTPRA	CALM1	Secreted Signaling	32196115	SC2_B cells -> SC2_EPC	0.00433656	SC2	SC2
SC2_Macrophages	SC2_EPC	CALM1	PTPRA	0.222826	3	CALM1_PTPRA	CALM1 - PTPRA	CALM1	Secreted Signaling	32196115	SC2_Macrophages -> SC2_EPC	0.0112454	SC2	SC2
SC2_Mast cells	SC2_EPC	CALM1	PTPRA	0.209612	3	CALM1_PTPRA	CALM1 - PTPRA	CALM1	Secreted Signaling	32196115	SC2_Mast cells -> SC2_EPC	0.0084743	SC2	SC2
SC2_Neutrophils	SC2_EPC	CALM1	PTPRA	0.173101	3	CALM1_PTPRA	CALM1 - PTPRA	CALM1	Secreted Signaling	32196115	SC2_Neutrophils -> SC2_EPC	0.00309813	SC2	SC2
SC2_T cells	SC2_EPC	CALM1	PTPRA	0.231579	3	CALM1_PTPRA	CALM1 - PTPRA	CALM1	Secreted Signaling	32196115	SC2_T cells -> SC2_EPC	0.0133242	SC2	SC2
SC2_B cells	SC2_EPC	CALM1	RYR2	0.148162	3	CALM1_RYR2	CALM1 - RYR2	CALM1	Secreted Signaling	31278385	SC2_B cells -> SC2_EPC	0.0011716	SC2	SC2
SC2_Macrophages	SC2_EPC	CALM1	RYR2	0.172669	3	CALM1_RYR2	CALM1 - RYR2	CALM1	Secreted Signaling	31278385	SC2_Macrophages -> SC2_EPC	0.00305361	SC2	SC2
SC2_Mast cells	SC2_EPC	CALM1	RYR2	0.164571	3	CALM1_RYR2	CALM1 - RYR2	CALM1	Secreted Signaling	31278385	SC2_Mast cells -> SC2_EPC	0.00229645	SC2	SC2
SC2_Neutrophils	SC2_EPC	CALM1	RYR2	0.141112	3	CALM1_RYR2	CALM1 - RYR2	CALM1	Secreted Signaling	31278385	SC2_Neutrophils -> SC2_EPC	0.000836257	SC2	SC2
SC2_T cells	SC2_EPC	CALM1	RYR2	0.177927	3	CALM1_RYR2	CALM1 - RYR2	CALM1	Secreted Signaling	31278385	SC2_T cells -> SC2_EPC	0.00362365	SC2	SC2
SC2_B cells	SC2_EPC	CALM2	AQP1	0.151449	3	CALM2_AQP1	CALM2 - AQP1	CALM2	Secreted Signaling	27643892	SC2_B cells -> SC2_EPC	0.00135643	SC2	SC2
SC2_Macrophages	SC2_EPC	CALM2	AQP1	0.186364	3	CALM2_AQP1	CALM2 - AQP1	CALM2	Secreted Signaling	27643892	SC2_Macrophages -> SC2_EPC	0.00467351	SC2	SC2
SC2_Mast cells	SC2_EPC	CALM2	AQP1	0.187066	3	CALM2_AQP1	CALM2 - AQP1	CALM2	Secreted Signaling	27643892	SC2_Mast cells -> SC2_EPC	0.00476855	SC2	SC2
SC2_Neutrophils	SC2_EPC	CALM2	AQP1	0.163005	3	CALM2_AQP1	CALM2 - AQP1	CALM2	Secreted Signaling	27643892	SC2_Neutrophils -> SC2_EPC	0.00216618	SC2	SC2
SC2_T cells	SC2_EPC	CALM2	AQP1	0.157575	3	CALM2_AQP1	CALM2 - AQP1	CALM2	Secreted Signaling	27643892	SC2_T cells -> SC2_EPC	0.00175344	SC2	SC2
SC2_B cells	SC2_EPC	CALM2	EGFR	0.145852	3	CALM2_EGFR	CALM2 - EGFR	CALM2	Secreted Signaling	21115073	SC2_B cells -> SC2_EPC	0.00105284	SC2	SC2
SC2_Macrophages	SC2_EPC	CALM2	EGFR	0.177984	3	CALM2_EGFR	CALM2 - EGFR	CALM2	Secreted Signaling	21115073	SC2_Macrophages -> SC2_EPC	0.00363019	SC2	SC2
SC2_Mast cells	SC2_EPC	CALM2	EGFR	0.178625	3	CALM2_EGFR	CALM2 - EGFR	CALM2	Secreted Signaling	21115073	SC2_Mast cells -> SC2_EPC	0.00370409	SC2	SC2
SC2_Neutrophils	SC2_EPC	CALM2	EGFR	0.156544	3	CALM2_EGFR	CALM2 - EGFR	CALM2	Secreted Signaling	21115073	SC2_Neutrophils -> SC2_EPC	0.00168165	SC2	SC2
SC2_T cells	SC2_EPC	CALM2	EGFR	0.151528	3	CALM2_EGFR	CALM2 - EGFR	CALM2	Secreted Signaling	21115073	SC2_T cells -> SC2_EPC	0.00136111	SC2	SC2
SC2_B cells	SC2_EPC	CALM2	INSR	0.156099	3	CALM2_INSR	CALM2 - INSR	CALM2	Secreted Signaling	32196115	SC2_B cells -> SC2_EPC	0.00165128	SC2	SC2
SC2_Macrophages	SC2_EPC	CALM2	INSR	0.193428	3	CALM2_INSR	CALM2 - INSR	CALM2	Secreted Signaling	32196115	SC2_Macrophages -> SC2_EPC	0.00568527	SC2	SC2
SC2_Mast cells	SC2_EPC	CALM2	INSR	0.194184	3	CALM2_INSR	CALM2 - INSR	CALM2	Secreted Signaling	32196115	SC2_Mast cells -> SC2_EPC	0.00580077	SC2	SC2
SC2_Neutrophils	SC2_EPC	CALM2	INSR	0.168399	3	CALM2_INSR	CALM2 - INSR	CALM2	Secreted Signaling	32196115	SC2_Neutrophils -> SC2_EPC	0.00263658	SC2	SC2
SC2_T cells	SC2_EPC	CALM2	INSR	0.162613	3	CALM2_INSR	CALM2 - INSR	CALM2	Secreted Signaling	32196115	SC2_T cells -> SC2_EPC	0.00213439	SC2	SC2
SC2_B cells	SC2_EPC	CALM2	KCNQ1	0.155272	3	CALM2_KCNQ1	CALM2 - KCNQ1	CALM2	Secreted Signaling	28575668	SC2_B cells -> SC2_EPC	0.00159593	SC2	SC2
SC2_Macrophages	SC2_EPC	CALM2	KCNQ1	0.192166	3	CALM2_KCNQ1	CALM2 - KCNQ1	CALM2	Secreted Signaling	28575668	SC2_Macrophages -> SC2_EPC	0.00549547	SC2	SC2
SC2_Mast cells	SC2_EPC	CALM2	KCNQ1	0.192912	3	CALM2_KCNQ1	CALM2 - KCNQ1	CALM2	Secreted Signaling	28575668	SC2_Mast cells -> SC2_EPC	0.00560713	SC2	SC2
SC2_Neutrophils	SC2_EPC	CALM2	KCNQ1	0.167439	3	CALM2_KCNQ1	CALM2 - KCNQ1	CALM2	Secreted Signaling	28575668	SC2_Neutrophils -> SC2_EPC	0.00254829	SC2	SC2
SC2_T cells	SC2_EPC	CALM2	KCNQ1	0.161717	3	CALM2_KCNQ1	CALM2 - KCNQ1	CALM2	Secreted Signaling	28575668	SC2_T cells -> SC2_EPC	0.00206289	SC2	SC2
SC2_B cells	SC2_EPC	CALM3	AQP1	0.118999	3	CALM3_AQP1	CALM3 - AQP1	CALM3	Secreted Signaling	27643892	SC2_B cells -> SC2_EPC	0.000224093	SC2	SC2
SC2_Macrophages	SC2_EPC	CALM3	AQP1	0.149421	3	CALM3_AQP1	CALM3 - AQP1	CALM3	Secreted Signaling	27643892	SC2_Macrophages -> SC2_EPC	0.00124016	SC2	SC2
SC2_Mast cells	SC2_EPC	CALM3	AQP1	0.147694	3	CALM3_AQP1	CALM3 - AQP1	CALM3	Secreted Signaling	27643892	SC2_Mast cells -> SC2_EPC	0.00114682	SC2	SC2
SC2_T cells	SC2_EPC	CALM3	AQP1	0.149373	3	CALM3_AQP1	CALM3 - AQP1	CALM3	Secreted Signaling	27643892	SC2_T cells -> SC2_EPC	0.00123752	SC2	SC2
SC2_B cells	SC2_EPC	CALM3	EGFR	0.115512	3	CALM3_EGFR	CALM3 - EGFR	CALM3	Secreted Signaling	19527647	SC2_B cells -> SC2_EPC	0.000173893	SC2	SC2
SC2_Macrophages	SC2_EPC	CALM3	EGFR	0.14397	3	CALM3_EGFR	CALM3 - EGFR	CALM3	Secreted Signaling	19527647	SC2_Macrophages -> SC2_EPC	0.000962562	SC2	SC2
SC2_Mast cells	SC2_EPC	CALM3	EGFR	0.142365	3	CALM3_EGFR	CALM3 - EGFR	CALM3	Secreted Signaling	19527647	SC2_Mast cells -> SC2_EPC	0.000890096	SC2	SC2
SC2_T cells	SC2_EPC	CALM3	EGFR	0.143926	3	CALM3_EGFR	CALM3 - EGFR	CALM3	Secreted Signaling	19527647	SC2_T cells -> SC2_EPC	0.000960517	SC2	SC2
SC2_B cells	SC2_EPC	CALM3	INSR	0.121854	3	CALM3_INSR	CALM3 - INSR	CALM3	Secreted Signaling	32196115	SC2_B cells -> SC2_EPC	0.000272871	SC2	SC2
SC2_Macrophages	SC2_EPC	CALM3	INSR	0.153946	3	CALM3_INSR	CALM3 - INSR	CALM3	Secreted Signaling	32196115	SC2_Macrophages -> SC2_EPC	0.00150977	SC2	SC2
SC2_Mast cells	SC2_EPC	CALM3	INSR	0.152114	3	CALM3_INSR	CALM3 - INSR	CALM3	Secreted Signaling	32196115	SC2_Mast cells -> SC2_EPC	0.00139616	SC2	SC2
SC2_T cells	SC2_EPC	CALM3	INSR	0.153895	3	CALM3_INSR	CALM3 - INSR	CALM3	Secreted Signaling	32196115	SC2_T cells -> SC2_EPC	0.00150656	SC2	SC2
SC2_B cells	SC2_EPC	CALM3	KCNQ1	0.12135	3	CALM3_KCNQ1	CALM3 - KCNQ1	CALM3	Secreted Signaling	28575668	SC2_B cells -> SC2_EPC	0.000263713	SC2	SC2
SC2_Macrophages	SC2_EPC	CALM3	KCNQ1	0.153142	3	CALM3_KCNQ1	CALM3 - KCNQ1	CALM3	Secreted Signaling	28575668	SC2_Macrophages -> SC2_EPC	0.00145916	SC2	SC2
SC2_Mast cells	SC2_EPC	CALM3	KCNQ1	0.151329	3	CALM3_KCNQ1	CALM3 - KCNQ1	CALM3	Secreted Signaling	28575668	SC2_Mast cells -> SC2_EPC	0.00134936	SC2	SC2
SC2_T cells	SC2_EPC	CALM3	KCNQ1	0.153092	3	CALM3_KCNQ1	CALM3 - KCNQ1	CALM3	Secreted Signaling	28575668	SC2_T cells -> SC2_EPC	0.00145606	SC2	SC2
SC2_B cells	SC2_EPC	CALM3	RYR2	0.106804	3	CALM3_RYR2	CALM3 - RYR2	CALM3	Secreted Signaling	31278385	SC2_B cells -> SC2_EPC	8.58487e-05	SC2	SC2
SC2_Macrophages	SC2_EPC	CALM3	RYR2	0.130696	3	CALM3_RYR2	CALM3 - RYR2	CALM3	Secreted Signaling	31278385	SC2_Macrophages -> SC2_EPC	0.000475395	SC2	SC2
SC2_Mast cells	SC2_EPC	CALM3	RYR2	0.129372	3	CALM3_RYR2	CALM3 - RYR2	CALM3	Secreted Signaling	31278385	SC2_Mast cells -> SC2_EPC	0.000439589	SC2	SC2
SC2_T cells	SC2_EPC	CALM3	RYR2	0.130659	3	CALM3_RYR2	CALM3 - RYR2	CALM3	Secreted Signaling	31278385	SC2_T cells -> SC2_EPC	0.000474385	SC2	SC2
SC2_B cells	SC2_EPC	CALR	HLA-F	0.220613	3	CALR_HLA-F	CALR - HLA-F	CALR	Secreted Signaling	32196115	SC2_B cells -> SC2_EPC	0.0107502	SC2	SC2
SC2_Macrophages	SC2_EPC	CALR	HLA-F	0.238607	3	CALR_HLA-F	CALR - HLA-F	CALR	Secreted Signaling	32196115	SC2_Macrophages -> SC2_EPC	0.0151312	SC2	SC2
SC2_B cells	SC2_EPC	CALR	ITGA3	0.174169	3	CALR_ITGA3	CALR - ITGA3	CALR	Secreted Signaling	8006073	SC2_B cells -> SC2_EPC	0.00320977	SC2	SC2
SC2_Macrophages	SC2_EPC	CALR	ITGA3	0.185301	3	CALR_ITGA3	CALR - ITGA3	CALR	Secreted Signaling	8006073	SC2_Macrophages -> SC2_EPC	0.00453191	SC2	SC2
SC2_Mast cells	SC2_EPC	CALR	ITGA3	0.15554	3	CALR_ITGA3	CALR - ITGA3	CALR	Secreted Signaling	8006073	SC2_Mast cells -> SC2_EPC	0.00161371	SC2	SC2
SC2_T cells	SC2_EPC	CALR	ITGA3	0.154153	3	CALR_ITGA3	CALR - ITGA3	CALR	Secreted Signaling	8006073	SC2_T cells -> SC2_EPC	0.00152304	SC2	SC2
SC2_B cells	SC2_EPC	CALR	ITGAV	0.157199	3	CALR_ITGAV	CALR - ITGAV	CALR	Secreted Signaling	12196561	SC2_B cells -> SC2_EPC	0.00172704	SC2	SC2
SC2_Macrophages	SC2_EPC	CALR	ITGAV	0.166229	3	CALR_ITGAV	CALR - ITGAV	CALR	Secreted Signaling	12196561	SC2_Macrophages -> SC2_EPC	0.00243992	SC2	SC2
SC2_Mast cells	SC2_EPC	CALR	ITGAV	0.141849	3	CALR_ITGAV	CALR - ITGAV	CALR	Secreted Signaling	12196561	SC2_Mast cells -> SC2_EPC	0.00086763	SC2	SC2
SC2_T cells	SC2_EPC	CALR	ITGAV	0.140694	3	CALR_ITGAV	CALR - ITGAV	CALR	Secreted Signaling	12196561	SC2_T cells -> SC2_EPC	0.000818842	SC2	SC2
SC2_B cells	SC2_EPC	CALR	LRP1	0.170125	3	CALR_LRP1	CALR - LRP1	CALR	Secreted Signaling	1498051822045000	SC2_B cells -> SC2_EPC	0.00280033	SC2	SC2
SC2_Macrophages	SC2_EPC	CALR	LRP1	0.180737	3	CALR_LRP1	CALR - LRP1	CALR	Secreted Signaling	1498051822045000	SC2_Macrophages -> SC2_EPC	0.00395449	SC2	SC2
SC2_Mast cells	SC2_EPC	CALR	LRP1	0.152302	3	CALR_LRP1	CALR - LRP1	CALR	Secreted Signaling	1498051822045000	SC2_Mast cells -> SC2_EPC	0.00140758	SC2	SC2
SC2_T cells	SC2_EPC	CALR	LRP1	0.150972	3	CALR_LRP1	CALR - LRP1	CALR	Secreted Signaling	1498051822045000	SC2_T cells -> SC2_EPC	0.00132847	SC2	SC2
SC2_T cells	SC2_EPC	CCL5	ADRA2A	0.189537	3	CCL5_ADRA2A	CCL5 - ADRA2A	CCL	Secreted Signaling	32196115	SC2_T cells -> SC2_EPC	0.0051127	SC2	SC2
SC2_T cells	SC2_EPC	CCL5	SDC1	0.243451	3	CCL5_SDC1	CCL5 - SDC1	CCL	Secreted Signaling	14637022	SC2_T cells -> SC2_EPC	0.0164472	SC2	SC2
SC2_T cells	SC2_EPC	CCL5	SDC4	0.348007	3	CCL5_SDC4	CCL5 - SDC4	CCL	Secreted Signaling	2619831932196110	SC2_T cells -> SC2_EPC	0.0565004	SC2	SC2
SC2_Macrophages	SC2_EPC	CD14	ITGB1	0.234357	3	CD14_ITGB1	CD14 - ITGB1	CD14	Secreted Signaling	17274987	SC2_Macrophages -> SC2_EPC	0.0140238	SC2	SC2
SC2_B cells	SC2_EPC	CD46	JAG1	0.104175	3	CD46_JAG1	CD46 - JAG1	CD46	Cell-Cell Contact	PMID: 23086448	SC2_B cells -> SC2_EPC	6.77809e-05	SC2	SC2
SC2_Macrophages	SC2_EPC	CD46	JAG1	0.133175	3	CD46_JAG1	CD46 - JAG1	CD46	Cell-Cell Contact	PMID: 23086448	SC2_Macrophages -> SC2_EPC	0.000548172	SC2	SC2
SC2_Mast cells	SC2_EPC	CD46	JAG1	0.142288	3	CD46_JAG1	CD46 - JAG1	CD46	Cell-Cell Contact	PMID: 23086448	SC2_Mast cells -> SC2_EPC	0.000886705	SC2	SC2
SC2_B cells	SC2_EPC	CD55	ADGRE5	0.165517	3	CD55_ADGRE5	CD55 - ADGRE5	CD55	Secreted Signaling	12417446	SC2_B cells -> SC2_EPC	0.00237757	SC2	SC2
SC2_Macrophages	SC2_EPC	CD55	ADGRE5	0.163141	3	CD55_ADGRE5	CD55 - ADGRE5	CD55	Secreted Signaling	12417446	SC2_Macrophages -> SC2_EPC	0.00217732	SC2	SC2
SC2_Mast cells	SC2_EPC	CD55	ADGRE5	0.165499	3	CD55_ADGRE5	CD55 - ADGRE5	CD55	Secreted Signaling	12417446	SC2_Mast cells -> SC2_EPC	0.002376	SC2	SC2
SC2_Neutrophils	SC2_EPC	CD55	ADGRE5	0.184298	3	CD55_ADGRE5	CD55 - ADGRE5	CD55	Secreted Signaling	12417446	SC2_Neutrophils -> SC2_EPC	0.00440072	SC2	SC2
SC2_T cells	SC2_EPC	CD8A	CEACAM5	0.285589	3	CD8A_CEACAM5	CD8A - CEACAM5	CEACAM	Cell-Cell Contact	PMID: 24104458	SC2_T cells -> SC2_EPC	0.030151	SC2	SC2
SC2_T cells	SC2_EPC	CD96	NECTIN1	0.141666	3	CD96_NECTIN1	CD96 - NECTIN1	CD96	Cell-Cell Contact	PMID: 17971293	SC2_T cells -> SC2_EPC	0.000859779	SC2	SC2
SC2_T cells	SC2_EPC	CD96	PVR	0.147161	3	CD96_PVR	CD96 - PVR	CD96	Cell-Cell Contact	PMID: 15034010	SC2_T cells -> SC2_EPC	0.00111906	SC2	SC2
SC2_B cells	SC2_EPC	CD99	CD81	0.166593	3	CD99_CD81	CD99 - CD81	CD99	Secreted Signaling	21838920	SC2_B cells -> SC2_EPC	0.00247221	SC2	SC2
SC2_Macrophages	SC2_EPC	CD99	CD81	0.243999	3	CD99_CD81	CD99 - CD81	CD99	Secreted Signaling	21838920	SC2_Macrophages -> SC2_EPC	0.0165997	SC2	SC2
SC2_Mast cells	SC2_EPC	CD99	CD81	0.208498	3	CD99_CD81	CD99 - CD81	CD99	Secreted Signaling	21838920	SC2_Mast cells -> SC2_EPC	0.00826096	SC2	SC2
SC2_T cells	SC2_EPC	CD99	CD81	0.217017	3	CD99_CD81	CD99 - CD81	CD99	Secreted Signaling	21838920	SC2_T cells -> SC2_EPC	0.00997232	SC2	SC2
SC2_Macrophages	SC2_EPC	CD99	CD99	0.215524	3	CD99_CD99	CD99 - CD99	CD99	Cell-Cell Contact	KEGG: hsa04514	SC2_Macrophages -> SC2_EPC	0.00965902	SC2	SC2
SC2_T cells	SC2_EPC	CD99	CD99	0.19409	3	CD99_CD99	CD99 - CD99	CD99	Cell-Cell Contact	KEGG: hsa04514	SC2_T cells -> SC2_EPC	0.00578638	SC2	SC2
SC2_B cells	SC2_EPC	CKLF	LRP6	0.119805	3	CKLF_LRP6	CKLF - LRP6	CKLF	Secreted Signaling	32103204	SC2_B cells -> SC2_EPC	0.000237128	SC2	SC2
SC2_Macrophages	SC2_EPC	CKLF	LRP6	0.140498	3	CKLF_LRP6	CKLF - LRP6	CKLF	Secreted Signaling	32103204	SC2_Macrophages -> SC2_EPC	0.000810764	SC2	SC2
SC2_Mast cells	SC2_EPC	CKLF	LRP6	0.180058	3	CKLF_LRP6	CKLF - LRP6	CKLF	Secreted Signaling	32103204	SC2_Mast cells -> SC2_EPC	0.00387286	SC2	SC2
SC2_Neutrophils	SC2_EPC	CKLF	LRP6	0.155585	3	CKLF_LRP6	CKLF - LRP6	CKLF	Secreted Signaling	32103204	SC2_Neutrophils -> SC2_EPC	0.00161671	SC2	SC2
SC2_T cells	SC2_EPC	CKLF	LRP6	0.146546	3	CKLF_LRP6	CKLF - LRP6	CKLF	Secreted Signaling	32103204	SC2_T cells -> SC2_EPC	0.00108758	SC2	SC2
SC2_Mast cells	SC2_EPC	CTSG	PARD3	0.190918	3	CTSG_PARD3	CTSG - PARD3	PARs	Secreted Signaling	KEGG: hsa04080	SC2_Mast cells -> SC2_EPC	0.00531163	SC2	SC2
SC2_Macrophages	SC2_EPC	CXCL16	ADRA2A	0.140793	3	CXCL16_ADRA2A	CXCL16 - ADRA2A	CXCL	Secreted Signaling	32196115	SC2_Macrophages -> SC2_EPC	0.00082293	SC2	SC2
SC2_Macrophages	SC2_EPC	CXCL2	ADRA2A	0.143675	3	CXCL2_ADRA2A	CXCL2 - ADRA2A	CXCL	Secreted Signaling	32196115	SC2_Macrophages -> SC2_EPC	0.000948959	SC2	SC2
SC2_Macrophages	SC2_EPC	CXCL3	ADRA2A	0.125609	3	CXCL3_ADRA2A	CXCL3 - ADRA2A	CXCL	Secreted Signaling	32196115	SC2_Macrophages -> SC2_EPC	0.000348723	SC2	SC2
SC2_Macrophages	SC2_EPC	CXCL8	ADRA2A	0.14668	3	CXCL8_ADRA2A	CXCL8 - ADRA2A	CXCL	Secreted Signaling	32196115	SC2_Macrophages -> SC2_EPC	0.00109438	SC2	SC2
SC2_Neutrophils	SC2_EPC	CXCL8	ADRA2A	0.214705	3	CXCL8_ADRA2A	CXCL8 - ADRA2A	CXCL	Secreted Signaling	32196115	SC2_Neutrophils -> SC2_EPC	0.00948972	SC2	SC2
SC2_Macrophages	SC2_EPC	CXCL8	SDC1	0.1773	3	CXCL8_SDC1	CXCL8 - SDC1	CXCL	Secreted Signaling	12902511	SC2_Macrophages -> SC2_EPC	0.00355235	SC2	SC2
SC2_Neutrophils	SC2_EPC	CXCL8	SDC1	0.28581	3	CXCL8_SDC1	CXCL8 - SDC1	CXCL	Secreted Signaling	12902511	SC2_Neutrophils -> SC2_EPC	0.0302329	SC2	SC2
SC2_Macrophages	SC2_EPC	FABP5	RXRA	0.171003	3	FABP5_RXRA	FABP5 - RXRA	FABP5	Secreted Signaling	32196115	SC2_Macrophages -> SC2_EPC	0.00288608	SC2	SC2
SC2_B cells	SC2_EPC	FAM3C	LAMP1	0.161994	3	FAM3C_LAMP1	FAM3C - LAMP1	FAM3C	Secreted Signaling	32103204	SC2_B cells -> SC2_EPC	0.00208481	SC2	SC2
SC2_Macrophages	SC2_EPC	FN1	ITGA3_ITGB1	0.162654	3	FN1_ITGA3_ITGB1	FN1 - (ITGA3+ITGB1)	FN1	ECM-Receptor	KEGG: hsa04512	SC2_Macrophages -> SC2_EPC	0.0021377	SC2	SC2
SC2_Macrophages	SC2_EPC	FN1	ITGAV_ITGB1	0.154845	3	FN1_ITGAV_ITGB1	FN1 - (ITGAV+ITGB1)	FN1	ECM-Receptor	KEGG: hsa04512	SC2_Macrophages -> SC2_EPC	0.00156779	SC2	SC2
SC2_Macrophages	SC2_EPC	FN1	CD44	0.16608	3	FN1_CD44	FN1 - CD44	FN1	ECM-Receptor	KEGG: hsa04512	SC2_Macrophages -> SC2_EPC	0.00242677	SC2	SC2
SC2_Macrophages	SC2_EPC	FN1	ITGA2	0.152774	3	FN1_ITGA2	FN1 - ITGA2	FN1	Secreted Signaling	7688313	SC2_Macrophages -> SC2_EPC	0.00143641	SC2	SC2
SC2_Macrophages	SC2_EPC	FN1	ITGA3	0.145949	3	FN1_ITGA3	FN1 - ITGA3	FN1	Secreted Signaling	9733622	SC2_Macrophages -> SC2_EPC	0.00105767	SC2	SC2
SC2_Macrophages	SC2_EPC	FN1	ITGA6	0.220804	3	FN1_ITGA6	FN1 - ITGA6	FN1	Secreted Signaling	32196115	SC2_Macrophages -> SC2_EPC	0.0107925	SC2	SC2
SC2_Macrophages	SC2_EPC	FN1	ITGAV	0.133824	3	FN1_ITGAV	FN1 - ITGAV	FN1	Secreted Signaling	23154389	SC2_Macrophages -> SC2_EPC	0.000568518	SC2	SC2
SC2_Macrophages	SC2_EPC	FN1	ITGB1	0.183639	3	FN1_ITGB1	FN1 - ITGB1	FN1	Secreted Signaling	7626807	SC2_Macrophages -> SC2_EPC	0.00431586	SC2	SC2
SC2_Macrophages	SC2_EPC	FN1	PLAUR	0.13971	3	FN1_PLAUR	FN1 - PLAUR	FN1	Secreted Signaling	2413022	SC2_Macrophages -> SC2_EPC	0.000778859	SC2	SC2
SC2_Macrophages	SC2_EPC	FN1	SDC1	0.165344	3	FN1_SDC1	FN1 - SDC1	FN1	ECM-Receptor	KEGG: hsa04512	SC2_Macrophages -> SC2_EPC	0.00236257	SC2	SC2
SC2_Macrophages	SC2_EPC	FN1	SDC4	0.209274	3	FN1_SDC4	FN1 - SDC4	FN1	ECM-Receptor	KEGG: hsa04512	SC2_Macrophages -> SC2_EPC	0.0084093	SC2	SC2
SC2_B cells	SC2_EPC	GNAI2	ADRA2A	0.116154	3	GNAI2_ADRA2A	GNAI2 - ADRA2A	GNAI	Secreted Signaling	7887906	SC2_B cells -> SC2_EPC	0.000182407	SC2	SC2
SC2_Macrophages	SC2_EPC	GNAI2	ADRA2A	0.168348	3	GNAI2_ADRA2A	GNAI2 - ADRA2A	GNAI	Secreted Signaling	7887906	SC2_Macrophages -> SC2_EPC	0.00263185	SC2	SC2
SC2_Mast cells	SC2_EPC	GNAI2	ADRA2A	0.140301	3	GNAI2_ADRA2A	GNAI2 - ADRA2A	GNAI	Secreted Signaling	7887906	SC2_Mast cells -> SC2_EPC	0.000802686	SC2	SC2
SC2_T cells	SC2_EPC	GNAI2	ADRA2A	0.142701	3	GNAI2_ADRA2A	GNAI2 - ADRA2A	GNAI	Secreted Signaling	7887906	SC2_T cells -> SC2_EPC	0.000904909	SC2	SC2
SC2_B cells	SC2_EPC	GNAI2	EGFR	0.119632	3	GNAI2_EGFR	GNAI2 - EGFR	GNAI	Secreted Signaling	2619831932196110	SC2_B cells -> SC2_EPC	0.000234285	SC2	SC2
SC2_Macrophages	SC2_EPC	GNAI2	EGFR	0.175732	3	GNAI2_EGFR	GNAI2 - EGFR	GNAI	Secreted Signaling	2619831932196110	SC2_Macrophages -> SC2_EPC	0.00337801	SC2	SC2
SC2_Mast cells	SC2_EPC	GNAI2	EGFR	0.145403	3	GNAI2_EGFR	GNAI2 - EGFR	GNAI	Secreted Signaling	2619831932196110	SC2_Mast cells -> SC2_EPC	0.00103079	SC2	SC2
SC2_T cells	SC2_EPC	GNAI2	EGFR	0.147982	3	GNAI2_EGFR	GNAI2 - EGFR	GNAI	Secreted Signaling	2619831932196110	SC2_T cells -> SC2_EPC	0.00116203	SC2	SC2
SC2_Macrophages	SC2_EPC	GPI	AMFR	0.13421	3	GPI_AMFR	GPI - AMFR	GPI	Secreted Signaling	12527360	SC2_Macrophages -> SC2_EPC	0.000580861	SC2	SC2
SC2_B cells	SC2_EPC	GRN	EGFR	0.118221	3	GRN_EGFR	GRN - EGFR	GRN	Secreted Signaling	32103204	SC2_B cells -> SC2_EPC	0.000212038	SC2	SC2
SC2_Macrophages	SC2_EPC	GRN	EGFR	0.187686	3	GRN_EGFR	GRN - EGFR	GRN	Secreted Signaling	32103204	SC2_Macrophages -> SC2_EPC	0.0048535	SC2	SC2
SC2_Mast cells	SC2_EPC	GRN	EGFR	0.126531	3	GRN_EGFR	GRN - EGFR	GRN	Secreted Signaling	32103204	SC2_Mast cells -> SC2_EPC	0.000369561	SC2	SC2
SC2_B cells	SC2_EPC	GRN	SORT1	0.118363	3	GRN_SORT1	GRN - SORT1	GRN	Secreted Signaling	PMID: 29555433	SC2_B cells -> SC2_EPC	0.000214199	SC2	SC2
SC2_Macrophages	SC2_EPC	GRN	SORT1	0.188042	3	GRN_SORT1	GRN - SORT1	GRN	Secreted Signaling	PMID: 29555433	SC2_Macrophages -> SC2_EPC	0.00490273	SC2	SC2
SC2_Mast cells	SC2_EPC	GRN	SORT1	0.126694	3	GRN_SORT1	GRN - SORT1	GRN	Secreted Signaling	PMID: 29555433	SC2_Mast cells -> SC2_EPC	0.000373326	SC2	SC2
SC2_B cells	SC2_EPC	GRN	TNFRSF1A	0.124923	3	GRN_TNFRSF1A	GRN - TNFRSF1A	GRN	Secreted Signaling	24070898	SC2_B cells -> SC2_EPC	0.000333813	SC2	SC2
SC2_Macrophages	SC2_EPC	GRN	TNFRSF1A	0.205048	3	GRN_TNFRSF1A	GRN - TNFRSF1A	GRN	Secreted Signaling	24070898	SC2_Macrophages -> SC2_EPC	0.00762058	SC2	SC2
SC2_Mast cells	SC2_EPC	GRN	TNFRSF1A	0.134238	3	GRN_TNFRSF1A	GRN - TNFRSF1A	GRN	Secreted Signaling	24070898	SC2_Mast cells -> SC2_EPC	0.000581749	SC2	SC2
SC2_B cells	SC2_EPC	GSTP1	EGFR	0.17114	3	GSTP1_EGFR	GSTP1 - EGFR	GSTP1	Secreted Signaling	26429914	SC2_B cells -> SC2_EPC	0.00289959	SC2	SC2
SC2_Macrophages	SC2_EPC	GSTP1	EGFR	0.184177	3	GSTP1_EGFR	GSTP1 - EGFR	GSTP1	Secreted Signaling	26429914	SC2_Macrophages -> SC2_EPC	0.00438502	SC2	SC2
SC2_Mast cells	SC2_EPC	GSTP1	EGFR	0.180831	3	GSTP1_EGFR	GSTP1 - EGFR	GSTP1	Secreted Signaling	26429914	SC2_Mast cells -> SC2_EPC	0.00396592	SC2	SC2
SC2_T cells	SC2_EPC	GSTP1	EGFR	0.147646	3	GSTP1_EGFR	GSTP1 - EGFR	GSTP1	Secreted Signaling	26429914	SC2_T cells -> SC2_EPC	0.0011443	SC2	SC2
SC2_T cells	SC2_EPC	GZMA	PARD3	0.15617	3	GZMA_PARD3	GZMA - PARD3	PARs	Secreted Signaling	KEGG: hsa04080	SC2_T cells -> SC2_EPC	0.00165611	SC2	SC2
SC2_T cells	SC2_EPC	GZMB	IGF2R	0.148914	3	GZMB_IGF2R	GZMB - IGF2R	GZMB	Secreted Signaling	11081635	SC2_T cells -> SC2_EPC	0.00121222	SC2	SC2
SC2_Macrophages	SC2_EPC	HBEGF	EGFR_ERBB2	0.154335	3	HBEGF_EGFR_ERBB2	HBEGF - (EGFR+ERBB2)	EGF	Secreted Signaling	KEGG: hsa04012	SC2_Macrophages -> SC2_EPC	0.00153468	SC2	SC2
SC2_Macrophages	SC2_EPC	HBEGF	CD44	0.171016	3	HBEGF_CD44	HBEGF - CD44	HBEGF	Secreted Signaling	7532176	SC2_Macrophages -> SC2_EPC	0.00288736	SC2	SC2
SC2_Macrophages	SC2_EPC	HBEGF	CD82	0.148925	3	HBEGF_CD82	HBEGF - CD82	HBEGF	Secreted Signaling	10749879	SC2_Macrophages -> SC2_EPC	0.00121286	SC2	SC2
SC2_Macrophages	SC2_EPC	HBEGF	CD9	0.272223	3	HBEGF_CD9	HBEGF - CD9	HBEGF	Secreted Signaling	117351138194524	SC2_Macrophages -> SC2_EPC	0.0253886	SC2	SC2
SC2_Macrophages	SC2_EPC	HBEGF	EGFR	0.147015	3	HBEGF_EGFR	HBEGF - EGFR	EGF	Secreted Signaling	KEGG: hsa04012	SC2_Macrophages -> SC2_EPC	0.0011115	SC2	SC2
SC2_Macrophages	SC2_EPC	HBEGF	ERBB2	0.162417	3	HBEGF_ERBB2	HBEGF - ERBB2	HBEGF	Secreted Signaling	12958167	SC2_Macrophages -> SC2_EPC	0.00211865	SC2	SC2
SC2_B cells	SC2_EPC	HLA-A	APLP2	0.338914	3	HLA-A_APLP2	HLA-A - APLP2	HLA-A	Secreted Signaling	19184004	SC2_B cells -> SC2_EPC	0.0523084	SC2	SC2
SC2_Macrophages	SC2_EPC	HLA-A	APLP2	0.408432	3	HLA-A_APLP2	HLA-A - APLP2	HLA-A	Secreted Signaling	19184004	SC2_Macrophages -> SC2_EPC	0.0864327	SC2	SC2
SC2_Mast cells	SC2_EPC	HLA-A	APLP2	0.388955	3	HLA-A_APLP2	HLA-A - APLP2	HLA-A	Secreted Signaling	19184004	SC2_Mast cells -> SC2_EPC	0.0764597	SC2	SC2
SC2_Neutrophils	SC2_EPC	HLA-A	APLP2	0.410782	3	HLA-A_APLP2	HLA-A - APLP2	HLA-A	Secreted Signaling	19184004	SC2_Neutrophils -> SC2_EPC	0.0876518	SC2	SC2
SC2_T cells	SC2_EPC	HLA-A	APLP2	0.432408	3	HLA-A_APLP2	HLA-A - APLP2	HLA-A	Secreted Signaling	19184004	SC2_T cells -> SC2_EPC	0.0990004	SC2	SC2
SC2_B cells	SC2_EPC	HLA-A	ERBB2	0.215348	3	HLA-A_ERBB2	HLA-A - ERBB2	HLA-A	Secreted Signaling	10593938	SC2_B cells -> SC2_EPC	0.00962255	SC2	SC2
SC2_Macrophages	SC2_EPC	HLA-A	ERBB2	0.243214	3	HLA-A_ERBB2	HLA-A - ERBB2	HLA-A	Secreted Signaling	10593938	SC2_Macrophages -> SC2_EPC	0.0163813	SC2	SC2
SC2_Mast cells	SC2_EPC	HLA-A	ERBB2	0.235681	3	HLA-A_ERBB2	HLA-A - ERBB2	HLA-A	Secreted Signaling	10593938	SC2_Mast cells -> SC2_EPC	0.0143641	SC2	SC2
SC2_Neutrophils	SC2_EPC	HLA-A	ERBB2	0.244109	3	HLA-A_ERBB2	HLA-A - ERBB2	HLA-A	Secreted Signaling	10593938	SC2_Neutrophils -> SC2_EPC	0.0166304	SC2	SC2
SC2_T cells	SC2_EPC	HLA-A	ERBB2	0.25223	3	HLA-A_ERBB2	HLA-A - ERBB2	HLA-A	Secreted Signaling	10593938	SC2_T cells -> SC2_EPC	0.0189748	SC2	SC2
SC2_B cells	SC2_EPC	HLA-B	CANX	0.375795	3	HLA-B_CANX	HLA-B - CANX	HLA-B	Secreted Signaling	7876141	SC2_B cells -> SC2_EPC	0.0698764	SC2	SC2
SC2_Macrophages	SC2_EPC	HLA-B	CANX	0.416044	3	HLA-B_CANX	HLA-B - CANX	HLA-B	Secreted Signaling	7876141	SC2_Macrophages -> SC2_EPC	0.0903927	SC2	SC2
SC2_Mast cells	SC2_EPC	HLA-B	CANX	0.390402	3	HLA-B_CANX	HLA-B - CANX	HLA-B	Secreted Signaling	7876141	SC2_Mast cells -> SC2_EPC	0.0771916	SC2	SC2
SC2_Neutrophils	SC2_EPC	HLA-B	CANX	0.424732	3	HLA-B_CANX	HLA-B - CANX	HLA-B	Secreted Signaling	7876141	SC2_Neutrophils -> SC2_EPC	0.0949479	SC2	SC2
SC2_T cells	SC2_EPC	HLA-B	CANX	0.428177	3	HLA-B_CANX	HLA-B - CANX	HLA-B	Secreted Signaling	7876141	SC2_T cells -> SC2_EPC	0.0967636	SC2	SC2
SC2_B cells	SC2_EPC	HMGB1	SDC1	0.211611	3	HMGB1_SDC1	HMGB1 - SDC1	HMGB1	Secreted Signaling	13696841369684	SC2_B cells -> SC2_EPC	0.00886489	SC2	SC2
SC2_Macrophages	SC2_EPC	HMGB1	SDC1	0.22851	3	HMGB1_SDC1	HMGB1 - SDC1	HMGB1	Secreted Signaling	13696841369684	SC2_Macrophages -> SC2_EPC	0.0125734	SC2	SC2
SC2_Mast cells	SC2_EPC	HMGB1	SDC1	0.226877	3	HMGB1_SDC1	HMGB1 - SDC1	HMGB1	Secreted Signaling	13696841369684	SC2_Mast cells -> SC2_EPC	0.0121836	SC2	SC2
SC2_Neutrophils	SC2_EPC	HMGB1	SDC1	0.187647	3	HMGB1_SDC1	HMGB1 - SDC1	HMGB1	Secreted Signaling	13696841369684	SC2_Neutrophils -> SC2_EPC	0.0048481	SC2	SC2
SC2_T cells	SC2_EPC	HMGB1	SDC1	0.239668	3	HMGB1_SDC1	HMGB1 - SDC1	HMGB1	Secreted Signaling	13696841369684	SC2_T cells -> SC2_EPC	0.0154147	SC2	SC2
SC2_B cells	SC2_EPC	HSP90AA1	CFTR	0.255307	3	HSP90AA1_CFTR	HSP90AA1 - CFTR	HSP90AA1	Secreted Signaling	9843494	SC2_B cells -> SC2_EPC	0.0199036	SC2	SC2
SC2_Macrophages	SC2_EPC	HSP90AA1	CFTR	0.250339	3	HSP90AA1_CFTR	HSP90AA1 - CFTR	HSP90AA1	Secreted Signaling	9843494	SC2_Macrophages -> SC2_EPC	0.0184151	SC2	SC2
SC2_Mast cells	SC2_EPC	HSP90AA1	CFTR	0.262911	3	HSP90AA1_CFTR	HSP90AA1 - CFTR	HSP90AA1	Secreted Signaling	9843494	SC2_Mast cells -> SC2_EPC	0.0222912	SC2	SC2
SC2_Neutrophils	SC2_EPC	HSP90AA1	CFTR	0.183533	3	HSP90AA1_CFTR	HSP90AA1 - CFTR	HSP90AA1	Secreted Signaling	9843494	SC2_Neutrophils -> SC2_EPC	0.00430229	SC2	SC2
SC2_T cells	SC2_EPC	HSP90AA1	CFTR	0.268071	3	HSP90AA1_CFTR	HSP90AA1 - CFTR	HSP90AA1	Secreted Signaling	9843494	SC2_T cells -> SC2_EPC	0.0239843	SC2	SC2
SC2_B cells	SC2_EPC	HSP90AA1	EGFR	0.216247	3	HSP90AA1_EGFR	HSP90AA1 - EGFR	HSP90AA1	Secreted Signaling	18199556	SC2_B cells -> SC2_EPC	0.00981018	SC2	SC2
SC2_Macrophages	SC2_EPC	HSP90AA1	EGFR	0.212638	3	HSP90AA1_EGFR	HSP90AA1 - EGFR	HSP90AA1	Secreted Signaling	18199556	SC2_Macrophages -> SC2_EPC	0.00906953	SC2	SC2
SC2_Mast cells	SC2_EPC	HSP90AA1	EGFR	0.221739	3	HSP90AA1_EGFR	HSP90AA1 - EGFR	HSP90AA1	Secreted Signaling	18199556	SC2_Mast cells -> SC2_EPC	0.0110006	SC2	SC2
SC2_Neutrophils	SC2_EPC	HSP90AA1	EGFR	0.162229	3	HSP90AA1_EGFR	HSP90AA1 - EGFR	HSP90AA1	Secreted Signaling	18199556	SC2_Neutrophils -> SC2_EPC	0.00210356	SC2	SC2
SC2_T cells	SC2_EPC	HSP90AA1	EGFR	0.225443	3	HSP90AA1_EGFR	HSP90AA1 - EGFR	HSP90AA1	Secreted Signaling	18199556	SC2_T cells -> SC2_EPC	0.0118465	SC2	SC2
SC2_B cells	SC2_EPC	HSP90AA1	ERBB2	0.250807	3	HSP90AA1_ERBB2	HSP90AA1 - ERBB2	HSP90AA1	Secreted Signaling	32196115	SC2_B cells -> SC2_EPC	0.018553	SC2	SC2
SC2_Macrophages	SC2_EPC	HSP90AA1	ERBB2	0.246005	3	HSP90AA1_ERBB2	HSP90AA1 - ERBB2	HSP90AA1	Secreted Signaling	32196115	SC2_Macrophages -> SC2_EPC	0.0171637	SC2	SC2
SC2_Mast cells	SC2_EPC	HSP90AA1	ERBB2	0.258153	3	HSP90AA1_ERBB2	HSP90AA1 - ERBB2	HSP90AA1	Secreted Signaling	32196115	SC2_Mast cells -> SC2_EPC	0.020782	SC2	SC2
SC2_Neutrophils	SC2_EPC	HSP90AA1	ERBB2	0.181161	3	HSP90AA1_ERBB2	HSP90AA1 - ERBB2	HSP90AA1	Secreted Signaling	32196115	SC2_Neutrophils -> SC2_EPC	0.00400602	SC2	SC2
SC2_T cells	SC2_EPC	HSP90AA1	ERBB2	0.263134	3	HSP90AA1_ERBB2	HSP90AA1 - ERBB2	HSP90AA1	Secreted Signaling	32196115	SC2_T cells -> SC2_EPC	0.0223631	SC2	SC2
SC2_B cells	SC2_EPC	HSP90AA1	LRP1	0.215678	3	HSP90AA1_LRP1	HSP90AA1 - LRP1	HSP90AA1	Secreted Signaling	3127303330061660	SC2_B cells -> SC2_EPC	0.00969113	SC2	SC2
SC2_Macrophages	SC2_EPC	HSP90AA1	LRP1	0.212087	3	HSP90AA1_LRP1	HSP90AA1 - LRP1	HSP90AA1	Secreted Signaling	3127303330061660	SC2_Macrophages -> SC2_EPC	0.00895939	SC2	SC2
SC2_Mast cells	SC2_EPC	HSP90AA1	LRP1	0.221141	3	HSP90AA1_LRP1	HSP90AA1 - LRP1	HSP90AA1	Secreted Signaling	3127303330061660	SC2_Mast cells -> SC2_EPC	0.0108673	SC2	SC2
SC2_Neutrophils	SC2_EPC	HSP90AA1	LRP1	0.161906	3	HSP90AA1_LRP1	HSP90AA1 - LRP1	HSP90AA1	Secreted Signaling	3127303330061660	SC2_Neutrophils -> SC2_EPC	0.00207783	SC2	SC2
SC2_T cells	SC2_EPC	HSP90AA1	LRP1	0.224825	3	HSP90AA1_LRP1	HSP90AA1 - LRP1	HSP90AA1	Secreted Signaling	3127303330061660	SC2_T cells -> SC2_EPC	0.0117031	SC2	SC2
SC2_B cells	SC2_EPC	HSP90B1	ERBB2	0.228227	3	HSP90B1_ERBB2	HSP90B1 - ERBB2	HSP90B1	Secreted Signaling	32196115	SC2_B cells -> SC2_EPC	0.0125053	SC2	SC2
SC2_Macrophages	SC2_EPC	HSP90B1	ERBB2	0.20721	3	HSP90B1_ERBB2	HSP90B1 - ERBB2	HSP90B1	Secreted Signaling	32196115	SC2_Macrophages -> SC2_EPC	0.00801833	SC2	SC2
SC2_Mast cells	SC2_EPC	HSP90B1	ERBB2	0.219093	3	HSP90B1_ERBB2	HSP90B1 - ERBB2	HSP90B1	Secreted Signaling	32196115	SC2_Mast cells -> SC2_EPC	0.0104174	SC2	SC2
SC2_T cells	SC2_EPC	HSP90B1	ERBB2	0.165806	3	HSP90B1_ERBB2	HSP90B1 - ERBB2	HSP90B1	Secreted Signaling	32196115	SC2_T cells -> SC2_EPC	0.00240274	SC2	SC2
SC2_B cells	SC2_EPC	HSP90B1	LRP1	0.198651	3	HSP90B1_LRP1	HSP90B1 - LRP1	HSP90B1	Secreted Signaling	11290339	SC2_B cells -> SC2_EPC	0.00651298	SC2	SC2
SC2_Macrophages	SC2_EPC	HSP90B1	LRP1	0.182463	3	HSP90B1_LRP1	HSP90B1 - LRP1	HSP90B1	Secreted Signaling	11290339	SC2_Macrophages -> SC2_EPC	0.004167	SC2	SC2
SC2_Mast cells	SC2_EPC	HSP90B1	LRP1	0.191657	3	HSP90B1_LRP1	HSP90B1 - LRP1	HSP90B1	Secreted Signaling	11290339	SC2_Mast cells -> SC2_EPC	0.00542004	SC2	SC2
SC2_T cells	SC2_EPC	HSP90B1	LRP1	0.149513	3	HSP90B1_LRP1	HSP90B1 - LRP1	HSP90B1	Secreted Signaling	11290339	SC2_T cells -> SC2_EPC	0.00124528	SC2	SC2
SC2_B cells	SC2_EPC	HSPA8	LDLR	0.27869	3	HSPA8_LDLR	HSPA8 - LDLR	HSPA8	Secreted Signaling	32196115	SC2_B cells -> SC2_EPC	0.0276477	SC2	SC2
SC2_Macrophages	SC2_EPC	HSPA8	LDLR	0.292278	3	HSPA8_LDLR	HSPA8 - LDLR	HSPA8	Secreted Signaling	32196115	SC2_Macrophages -> SC2_EPC	0.0326667	SC2	SC2
SC2_Mast cells	SC2_EPC	HSPA8	LDLR	0.283549	3	HSPA8_LDLR	HSPA8 - LDLR	HSPA8	Secreted Signaling	32196115	SC2_Mast cells -> SC2_EPC	0.0294011	SC2	SC2
SC2_T cells	SC2_EPC	HSPA8	LDLR	0.346262	3	HSPA8_LDLR	HSPA8 - LDLR	HSPA8	Secreted Signaling	32196115	SC2_T cells -> SC2_EPC	0.055688	SC2	SC2
SC2_Macrophages	SC2_EPC	ICAM1	EGFR	0.134915	3	ICAM1_EGFR	ICAM1 - EGFR	ICAM	Secreted Signaling	16799092	SC2_Macrophages -> SC2_EPC	0.000603913	SC2	SC2
SC2_Mast cells	SC2_EPC	ICAM1	EGFR	0.128793	3	ICAM1_EGFR	ICAM1 - EGFR	ICAM	Secreted Signaling	16799092	SC2_Mast cells -> SC2_EPC	0.000424579	SC2	SC2
SC2_Macrophages	SC2_EPC	ICAM1	IL2RG	0.129559	3	ICAM1_IL2RG	ICAM1 - IL2RG	ICAM	Secreted Signaling	1976256	SC2_Macrophages -> SC2_EPC	0.000444526	SC2	SC2
SC2_Mast cells	SC2_EPC	ICAM1	IL2RG	0.123902	3	ICAM1_IL2RG	ICAM1 - IL2RG	ICAM	Secreted Signaling	1976256	SC2_Mast cells -> SC2_EPC	0.000312508	SC2	SC2
SC2_Macrophages	SC2_EPC	ICAM1	MUC1	0.139174	3	ICAM1_MUC1	ICAM1 - MUC1	ICAM	Secreted Signaling	22866263	SC2_Macrophages -> SC2_EPC	0.000757667	SC2	SC2
SC2_Mast cells	SC2_EPC	ICAM1	MUC1	0.132669	3	ICAM1_MUC1	ICAM1 - MUC1	ICAM	Secreted Signaling	22866263	SC2_Mast cells -> SC2_EPC	0.0005327	SC2	SC2
SC2_Macrophages	SC2_EPC	IL1B	SIGIRR	0.16984	3	IL1B_SIGIRR	IL1B - SIGIRR	IL1B	Secreted Signaling	14715412	SC2_Macrophages -> SC2_EPC	0.0027728	SC2	SC2
SC2_Neutrophils	SC2_EPC	IL1B	SIGIRR	0.168969	3	IL1B_SIGIRR	IL1B - SIGIRR	IL1B	Secreted Signaling	14715412	SC2_Neutrophils -> SC2_EPC	0.00268992	SC2	SC2
SC2_B cells	SC2_EPC	LGALS1	ITGB1	0.202197	3	LGALS1_ITGB1	LGALS1 - ITGB1	LGALS	Secreted Signaling	14550305	SC2_B cells -> SC2_EPC	0.0071142	SC2	SC2
SC2_Macrophages	SC2_EPC	LGALS1	ITGB1	0.29988	3	LGALS1_ITGB1	LGALS1 - ITGB1	LGALS	Secreted Signaling	14550305	SC2_Macrophages -> SC2_EPC	0.0356265	SC2	SC2
SC2_Mast cells	SC2_EPC	LGALS1	ITGB1	0.199415	3	LGALS1_ITGB1	LGALS1 - ITGB1	LGALS	Secreted Signaling	14550305	SC2_Mast cells -> SC2_EPC	0.00663983	SC2	SC2
SC2_T cells	SC2_EPC	LGALS1	ITGB1	0.191181	3	LGALS1_ITGB1	LGALS1 - ITGB1	LGALS	Secreted Signaling	14550305	SC2_T cells -> SC2_EPC	0.00535008	SC2	SC2
SC2_Macrophages	SC2_EPC	LGALS9	CD44	0.16239	3	LGALS9_CD44	LGALS9 - CD44	GALECTIN	Secreted Signaling	PMID: 25065622	SC2_Macrophages -> SC2_EPC	0.00211647	SC2	SC2
SC2_Macrophages	SC2_EPC	LGALS9	CD47	0.184232	3	LGALS9_CD47	LGALS9 - CD47	LGALS	Secreted Signaling	32103204	SC2_Macrophages -> SC2_EPC	0.00439219	SC2	SC2
SC2_Macrophages	SC2_EPC	LGALS9	SLC1A5	0.176261	3	LGALS9_SLC1A5	LGALS9 - SLC1A5	LGALS	Secreted Signaling	32103204	SC2_Macrophages -> SC2_EPC	0.00343615	SC2	SC2
SC2_B cells	SC2_EPC	LMAN1	MCFD2	0.180606	3	LMAN1_MCFD2	LMAN1 - MCFD2	LMAN1	Secreted Signaling	20138881	SC2_B cells -> SC2_EPC	0.0039386	SC2	SC2
SC2_Macrophages	SC2_EPC	LMAN1	MCFD2	0.147044	3	LMAN1_MCFD2	LMAN1 - MCFD2	LMAN1	Secreted Signaling	20138881	SC2_Macrophages -> SC2_EPC	0.00111299	SC2	SC2
SC2_Mast cells	SC2_EPC	LMAN1	MCFD2	0.148649	3	LMAN1_MCFD2	LMAN1 - MCFD2	LMAN1	Secreted Signaling	20138881	SC2_Mast cells -> SC2_EPC	0.0011978	SC2	SC2
SC2_B cells	SC2_EPC	LRPAP1	LDLR	0.179251	3	LRPAP1_LDLR	LRPAP1 - LDLR	LRPAP1	Secreted Signaling	7822276	SC2_B cells -> SC2_EPC	0.00377718	SC2	SC2
SC2_Macrophages	SC2_EPC	LRPAP1	LDLR	0.204688	3	LRPAP1_LDLR	LRPAP1 - LDLR	LRPAP1	Secreted Signaling	7822276	SC2_Macrophages -> SC2_EPC	0.00755551	SC2	SC2
SC2_B cells	SC2_EPC	LRPAP1	LRP1	0.130323	3	LRPAP1_LRP1	LRPAP1 - LRP1	LRPAP1	Secreted Signaling	14596620	SC2_B cells -> SC2_EPC	0.000465098	SC2	SC2
SC2_Macrophages	SC2_EPC	LRPAP1	LRP1	0.143336	3	LRPAP1_LRP1	LRPAP1 - LRP1	LRPAP1	Secreted Signaling	14596620	SC2_Macrophages -> SC2_EPC	0.000933441	SC2	SC2
SC2_B cells	SC2_EPC	LRPAP1	SORL1	0.14545	3	LRPAP1_SORL1	LRPAP1 - SORL1	LRPAP1	Secreted Signaling	11557679	SC2_B cells -> SC2_EPC	0.00103307	SC2	SC2
SC2_Macrophages	SC2_EPC	LRPAP1	SORL1	0.161834	3	LRPAP1_SORL1	LRPAP1 - SORL1	LRPAP1	Secreted Signaling	11557679	SC2_Macrophages -> SC2_EPC	0.00207217	SC2	SC2
SC2_B cells	SC2_EPC	LRPAP1	SORT1	0.130705	3	LRPAP1_SORT1	LRPAP1 - SORT1	LRPAP1	Secreted Signaling	9013611	SC2_B cells -> SC2_EPC	0.000475663	SC2	SC2
SC2_Macrophages	SC2_EPC	LRPAP1	SORT1	0.143798	3	LRPAP1_SORT1	LRPAP1 - SORT1	LRPAP1	Secreted Signaling	9013611	SC2_Macrophages -> SC2_EPC	0.000954634	SC2	SC2
SC2_T cells	SC2_EPC	LTB	LTBR	0.179356	3	LTB_LTBR	LTB - LTBR	LTB	Secreted Signaling	7995952	SC2_T cells -> SC2_EPC	0.0037896	SC2	SC2
SC2_T cells	SC2_EPC	LTB	TNFRSF1A	0.170216	3	LTB_TNFRSF1A	LTB - TNFRSF1A	LTB	Secreted Signaling	7995952	SC2_T cells -> SC2_EPC	0.00280914	SC2	SC2
SC2_B cells	SC2_EPC	MIF	EGFR	0.179531	3	MIF_EGFR	MIF - EGFR	MIF	Secreted Signaling	26280537	SC2_B cells -> SC2_EPC	0.00381024	SC2	SC2
SC2_Macrophages	SC2_EPC	MIF	EGFR	0.184	3	MIF_EGFR	MIF - EGFR	MIF	Secreted Signaling	26280537	SC2_Macrophages -> SC2_EPC	0.00436215	SC2	SC2
SC2_Mast cells	SC2_EPC	MIF	EGFR	0.182727	3	MIF_EGFR	MIF - EGFR	MIF	Secreted Signaling	26280537	SC2_Mast cells -> SC2_EPC	0.00420015	SC2	SC2
SC2_Neutrophils	SC2_EPC	MIF	EGFR	0.159883	3	MIF_EGFR	MIF - EGFR	MIF	Secreted Signaling	26280537	SC2_Neutrophils -> SC2_EPC	0.00192167	SC2	SC2
SC2_T cells	SC2_EPC	MIF	EGFR	0.180933	3	MIF_EGFR	MIF - EGFR	MIF	Secreted Signaling	26280537	SC2_T cells -> SC2_EPC	0.00397833	SC2	SC2
SC2_Macrophages	SC2_EPC	NAMPT	INSR	0.19317	3	NAMPT_INSR	NAMPT - INSR	VISFATIN	Secreted Signaling	PMID: 28490838	SC2_Macrophages -> SC2_EPC	0.00564607	SC2	SC2
SC2_Mast cells	SC2_EPC	NAMPT	INSR	0.162526	3	NAMPT_INSR	NAMPT - INSR	VISFATIN	Secreted Signaling	PMID: 28490838	SC2_Mast cells -> SC2_EPC	0.00212742	SC2	SC2
SC2_Neutrophils	SC2_EPC	NAMPT	INSR	0.240296	3	NAMPT_INSR	NAMPT - INSR	VISFATIN	Secreted Signaling	PMID: 28490838	SC2_Neutrophils -> SC2_EPC	0.0155835	SC2	SC2
SC2_Macrophages	SC2_EPC	PKM	CD44	0.221303	3	PKM_CD44	PKM - CD44	PKM	Secreted Signaling	32196115	SC2_Macrophages -> SC2_EPC	0.0109033	SC2	SC2
SC2_B cells	SC2_EPC	PSAP	LRP1	0.156484	3	PSAP_LRP1	PSAP - LRP1	PSAP	Secreted Signaling	9707421	SC2_B cells -> SC2_EPC	0.00167755	SC2	SC2
SC2_Macrophages	SC2_EPC	PSAP	LRP1	0.206352	3	PSAP_LRP1	PSAP - LRP1	PSAP	Secreted Signaling	9707421	SC2_Macrophages -> SC2_EPC	0.00785903	SC2	SC2
SC2_Mast cells	SC2_EPC	PSAP	LRP1	0.175133	3	PSAP_LRP1	PSAP - LRP1	PSAP	Secreted Signaling	9707421	SC2_Mast cells -> SC2_EPC	0.00331288	SC2	SC2
SC2_B cells	SC2_EPC	PSAP	SORT1	0.157036	3	PSAP_SORT1	PSAP - SORT1	PSAP	Secreted Signaling	32196115	SC2_B cells -> SC2_EPC	0.00171561	SC2	SC2
SC2_Macrophages	SC2_EPC	PSAP	SORT1	0.207306	3	PSAP_SORT1	PSAP - SORT1	PSAP	Secreted Signaling	32196115	SC2_Macrophages -> SC2_EPC	0.0080362	SC2	SC2
SC2_Mast cells	SC2_EPC	PSAP	SORT1	0.175823	3	PSAP_SORT1	PSAP - SORT1	PSAP	Secreted Signaling	32196115	SC2_Mast cells -> SC2_EPC	0.00338791	SC2	SC2
SC2_Macrophages	SC2_EPC	RETN	CAP1	0.203368	3	RETN_CAP1	RETN - CAP1	RESISTIN	Secreted Signaling	PMID: 30809105	SC2_Macrophages -> SC2_EPC	0.00731965	SC2	SC2
SC2_B cells	SC2_EPC	S100A10	CFTR	0.151153	3	S100A10_CFTR	S100A10 - CFTR	S100A10	Secreted Signaling	19847291	SC2_B cells -> SC2_EPC	0.00133902	SC2	SC2
SC2_Macrophages	SC2_EPC	S100A10	CFTR	0.244648	3	S100A10_CFTR	S100A10 - CFTR	S100A10	Secreted Signaling	19847291	SC2_Macrophages -> SC2_EPC	0.016781	SC2	SC2
SC2_Mast cells	SC2_EPC	S100A10	CFTR	0.196625	3	S100A10_CFTR	S100A10 - CFTR	S100A10	Secreted Signaling	19847291	SC2_Mast cells -> SC2_EPC	0.00618379	SC2	SC2
SC2_Neutrophils	SC2_EPC	S100A10	CFTR	0.180037	3	S100A10_CFTR	S100A10 - CFTR	S100A10	Secreted Signaling	19847291	SC2_Neutrophils -> SC2_EPC	0.00387035	SC2	SC2
SC2_T cells	SC2_EPC	S100A10	CFTR	0.211323	3	S100A10_CFTR	S100A10 - CFTR	S100A10	Secreted Signaling	19847291	SC2_T cells -> SC2_EPC	0.00880807	SC2	SC2
SC2_B cells	SC2_EPC	S100A4	EGFR	0.117369	3	S100A4_EGFR	S100A4 - EGFR	S100A4	Secreted Signaling	30083275	SC2_B cells -> SC2_EPC	0.00019941	SC2	SC2
SC2_Macrophages	SC2_EPC	S100A4	EGFR	0.200344	3	S100A4_EGFR	S100A4 - EGFR	S100A4	Secreted Signaling	30083275	SC2_Macrophages -> SC2_EPC	0.00679606	SC2	SC2
SC2_Mast cells	SC2_EPC	S100A4	EGFR	0.205856	3	S100A4_EGFR	S100A4 - EGFR	S100A4	Secreted Signaling	30083275	SC2_Mast cells -> SC2_EPC	0.00776781	SC2	SC2
SC2_Neutrophils	SC2_EPC	S100A4	EGFR	0.160968	3	S100A4_EGFR	S100A4 - EGFR	S100A4	Secreted Signaling	30083275	SC2_Neutrophils -> SC2_EPC	0.00200436	SC2	SC2
SC2_T cells	SC2_EPC	S100A4	EGFR	0.18934	3	S100A4_EGFR	S100A4 - EGFR	S100A4	Secreted Signaling	30083275	SC2_T cells -> SC2_EPC	0.00508472	SC2	SC2
SC2_B cells	SC2_EPC	S100A4	ERBB2	0.126996	3	S100A4_ERBB2	S100A4 - ERBB2	S100A4	Secreted Signaling	30083275	SC2_B cells -> SC2_EPC	0.000380414	SC2	SC2
SC2_Macrophages	SC2_EPC	S100A4	ERBB2	0.229807	3	S100A4_ERBB2	S100A4 - ERBB2	S100A4	Secreted Signaling	30083275	SC2_Macrophages -> SC2_EPC	0.0128876	SC2	SC2
SC2_Mast cells	SC2_EPC	S100A4	ERBB2	0.237039	3	S100A4_ERBB2	S100A4 - ERBB2	S100A4	Secreted Signaling	30083275	SC2_Mast cells -> SC2_EPC	0.0147175	SC2	SC2
SC2_Neutrophils	SC2_EPC	S100A4	ERBB2	0.179592	3	S100A4_ERBB2	S100A4 - ERBB2	S100A4	Secreted Signaling	30083275	SC2_Neutrophils -> SC2_EPC	0.00381745	SC2	SC2
SC2_T cells	SC2_EPC	S100A4	ERBB2	0.215515	3	S100A4_ERBB2	S100A4 - ERBB2	S100A4	Secreted Signaling	30083275	SC2_T cells -> SC2_EPC	0.00965729	SC2	SC2
SC2_Macrophages	SC2_EPC	S100A8	CD68	0.140736	3	S100A8_CD68	S100A8 - CD68	S100A8	Secreted Signaling	27312849	SC2_Macrophages -> SC2_EPC	0.000820579	SC2	SC2
SC2_Neutrophils	SC2_EPC	S100A8	CD68	0.196025	3	S100A8_CD68	S100A8 - CD68	S100A8	Secreted Signaling	27312849	SC2_Neutrophils -> SC2_EPC	0.00608832	SC2	SC2
SC2_Macrophages	SC2_EPC	S100A9	ALCAM	0.190647	3	S100A9_ALCAM	S100A9 - ALCAM	S100A9	Secreted Signaling	27151304	SC2_Macrophages -> SC2_EPC	0.00527223	SC2	SC2
SC2_Neutrophils	SC2_EPC	S100A9	ALCAM	0.220754	3	S100A9_ALCAM	S100A9 - ALCAM	S100A9	Secreted Signaling	27151304	SC2_Neutrophils -> SC2_EPC	0.0107814	SC2	SC2
SC2_Macrophages	SC2_EPC	S100A9	CD68	0.177546	3	S100A9_CD68	S100A9 - CD68	S100A9	Secreted Signaling	27312849	SC2_Macrophages -> SC2_EPC	0.00358016	SC2	SC2
SC2_Neutrophils	SC2_EPC	S100A9	CD68	0.20345	3	S100A9_CD68	S100A9 - CD68	S100A9	Secreted Signaling	27312849	SC2_Neutrophils -> SC2_EPC	0.00733423	SC2	SC2
SC2_Mast cells	SC2_EPC	SEMA4D	ERBB2	0.157645	3	SEMA4D_ERBB2	SEMA4D - ERBB2	SEMA4	Secreted Signaling	15210733	SC2_Mast cells -> SC2_EPC	0.00175835	SC2	SC2
SC2_Mast cells	SC2_EPC	SEMA4D	MET	0.145628	3	SEMA4D_MET	SEMA4D - MET	SEMA4	Secreted Signaling	12198496	SC2_Mast cells -> SC2_EPC	0.00104177	SC2	SC2
SC2_Mast cells	SC2_EPC	SEMA4D	PLXNB1	0.146063	3	SEMA4D_PLXNB1	SEMA4D - PLXNB1	SEMA4	Cell-Cell Contact	PMID: 27533782	SC2_Mast cells -> SC2_EPC	0.0010633	SC2	SC2
SC2_Mast cells	SC2_EPC	SEMA4D	PLXNB2	0.181399	3	SEMA4D_PLXNB2	SEMA4D - PLXNB2	SEMA4	Cell-Cell Contact	PMID: 27533782	SC2_Mast cells -> SC2_EPC	0.00403518	SC2	SC2
SC2_Macrophages	SC2_EPC	SERPINA1	LRP1	0.145859	3	SERPINA1_LRP1	SERPINA1 - LRP1	SERPIN	Secreted Signaling	8626456	SC2_Macrophages -> SC2_EPC	0.00105318	SC2	SC2
SC2_Neutrophils	SC2_EPC	SERPINA1	LRP1	0.15326	3	SERPINA1_LRP1	SERPINA1 - LRP1	SERPIN	Secreted Signaling	8626456	SC2_Neutrophils -> SC2_EPC	0.00146653	SC2	SC2
SC2_Macrophages	SC2_EPC	SPP1	ITGAV_ITGB1	0.184475	3	SPP1_ITGAV_ITGB1	SPP1 - (ITGAV+ITGB1)	SPP1	Secreted Signaling	PMID: 21907263	SC2_Macrophages -> SC2_EPC	0.00442367	SC2	SC2
SC2_Macrophages	SC2_EPC	SPP1	ITGAV_ITGB5	0.15842	3	SPP1_ITGAV_ITGB5	SPP1 - (ITGAV+ITGB5)	SPP1	Secreted Signaling	PMID: 21907263	SC2_Macrophages -> SC2_EPC	0.00181381	SC2	SC2
SC2_Macrophages	SC2_EPC	SPP1	CD44	0.200584	3	SPP1_CD44	SPP1 - CD44	SPP1	Secreted Signaling	PMID: 21907263	SC2_Macrophages -> SC2_EPC	0.00683667	SC2	SC2
SC2_Macrophages	SC2_EPC	SPP1	ITGAV	0.15544	3	SPP1_ITGAV	SPP1 - ITGAV	SPP1	Secreted Signaling	10835423	SC2_Macrophages -> SC2_EPC	0.00160706	SC2	SC2
SC2_Macrophages	SC2_EPC	SPP1	ITGB1	0.226595	3	SPP1_ITGB1	SPP1 - ITGB1	SPP1	Secreted Signaling	10593924	SC2_Macrophages -> SC2_EPC	0.0121169	SC2	SC2
SC2_Macrophages	SC2_EPC	SPP1	ITGB5	0.161516	3	SPP1_ITGB5	SPP1 - ITGB5	SPP1	Secreted Signaling	32196115	SC2_Macrophages -> SC2_EPC	0.00204711	SC2	SC2
SC2_Macrophages	SC2_EPC	SPP1	PTGER4	0.175811	3	SPP1_PTGER4	SPP1 - PTGER4	SPP1	Secreted Signaling	32103204	SC2_Macrophages -> SC2_EPC	0.00338663	SC2	SC2
SC2_B cells	SC2_EPC	ST6GAL1	EGFR	0.125019	3	ST6GAL1_EGFR	ST6GAL1 - EGFR	ST6GAL1	Secreted Signaling	29402301	SC2_B cells -> SC2_EPC	0.000335875	SC2	SC2
SC2_B cells	SC2_EPC	TGFB1	ACVR1B_TGFbR2	0.123964	3	TGFB1_ACVR1B_TGFBR2	TGFB1 - (ACVR1B+TGFBR2)	TGFb	Secreted Signaling	PMID: 27449815	SC2_B cells -> SC2_EPC	0.000313768	SC2	SC2
SC2_Macrophages	SC2_EPC	TGFB1	ACVR1B_TGFbR2	0.136875	3	TGFB1_ACVR1B_TGFBR2	TGFB1 - (ACVR1B+TGFBR2)	TGFb	Secreted Signaling	PMID: 27449815	SC2_Macrophages -> SC2_EPC	0.00067153	SC2	SC2
SC2_T cells	SC2_EPC	TGFB1	ACVR1B_TGFbR2	0.143018	3	TGFB1_ACVR1B_TGFBR2	TGFB1 - (ACVR1B+TGFBR2)	TGFb	Secreted Signaling	PMID: 27449815	SC2_T cells -> SC2_EPC	0.000919081	SC2	SC2
SC2_B cells	SC2_EPC	TGFB1	EGFR	0.123509	3	TGFB1_EGFR	TGFB1 - EGFR	TGFb	Secreted Signaling	32103204	SC2_B cells -> SC2_EPC	0.00030458	SC2	SC2
SC2_Macrophages	SC2_EPC	TGFB1	EGFR	0.13632	3	TGFB1_EGFR	TGFB1 - EGFR	TGFb	Secreted Signaling	32103204	SC2_Macrophages -> SC2_EPC	0.000651863	SC2	SC2
SC2_T cells	SC2_EPC	TGFB1	EGFR	0.142412	3	TGFB1_EGFR	TGFB1 - EGFR	TGFb	Secreted Signaling	32103204	SC2_T cells -> SC2_EPC	0.000892163	SC2	SC2
SC2_B cells	SC2_EPC	TGFB1	ITGAV	0.116371	3	TGFB1_ITGAV	TGFB1 - ITGAV	TGFb	Secreted Signaling	11970960	SC2_B cells -> SC2_EPC	0.000185364	SC2	SC2
SC2_Macrophages	SC2_EPC	TGFB1	ITGAV	0.127679	3	TGFB1_ITGAV	TGFB1 - ITGAV	TGFb	Secreted Signaling	11970960	SC2_Macrophages -> SC2_EPC	0.00039677	SC2	SC2
SC2_T cells	SC2_EPC	TGFB1	ITGAV	0.13301	3	TGFB1_ITGAV	TGFB1 - ITGAV	TGFb	Secreted Signaling	11970960	SC2_T cells -> SC2_EPC	0.000543085	SC2	SC2
SC2_B cells	SC2_EPC	TGFB1	ITGB1	0.152354	3	TGFB1_ITGB1	TGFB1 - ITGB1	TGFb	Secreted Signaling	12415008	SC2_B cells -> SC2_EPC	0.00141074	SC2	SC2
SC2_Macrophages	SC2_EPC	TGFB1	ITGB1	0.172295	3	TGFB1_ITGB1	TGFB1 - ITGB1	TGFb	Secreted Signaling	12415008	SC2_Macrophages -> SC2_EPC	0.00301546	SC2	SC2
SC2_T cells	SC2_EPC	TGFB1	ITGB1	0.182114	3	TGFB1_ITGB1	TGFB1 - ITGB1	TGFb	Secreted Signaling	12415008	SC2_T cells -> SC2_EPC	0.00412347	SC2	SC2
SC2_B cells	SC2_EPC	TGFB1	ITGB5	0.119749	3	TGFB1_ITGB5	TGFB1 - ITGB5	TGFb	Secreted Signaling	32196115	SC2_B cells -> SC2_EPC	0.000236213	SC2	SC2
SC2_Macrophages	SC2_EPC	TGFB1	ITGB5	0.131756	3	TGFB1_ITGB5	TGFB1 - ITGB5	TGFb	Secreted Signaling	32196115	SC2_Macrophages -> SC2_EPC	0.000505582	SC2	SC2
SC2_T cells	SC2_EPC	TGFB1	ITGB5	0.137439	3	TGFB1_ITGB5	TGFB1 - ITGB5	TGFb	Secreted Signaling	32196115	SC2_T cells -> SC2_EPC	0.000691995	SC2	SC2
SC2_B cells	SC2_EPC	TGFB1	SMAD3	0.124774	3	TGFB1_SMAD3	TGFB1 - SMAD3	TGFb	Secreted Signaling	32196115	SC2_B cells -> SC2_EPC	0.000330627	SC2	SC2
SC2_Macrophages	SC2_EPC	TGFB1	SMAD3	0.137862	3	TGFB1_SMAD3	TGFB1 - SMAD3	TGFb	Secreted Signaling	32196115	SC2_Macrophages -> SC2_EPC	0.000707588	SC2	SC2
SC2_T cells	SC2_EPC	TGFB1	SMAD3	0.144095	3	TGFB1_SMAD3	TGFB1 - SMAD3	TGFb	Secreted Signaling	32196115	SC2_T cells -> SC2_EPC	0.000968411	SC2	SC2
SC2_B cells	SC2_EPC	TGFB1	TGFBR2	0.120998	3	TGFB1_TGFBR2	TGFB1 - TGFBR2	TGFb	Secreted Signaling	10716993	SC2_B cells -> SC2_EPC	0.000257465	SC2	SC2
SC2_Macrophages	SC2_EPC	TGFB1	TGFBR2	0.133268	3	TGFB1_TGFBR2	TGFB1 - TGFBR2	TGFb	Secreted Signaling	10716993	SC2_Macrophages -> SC2_EPC	0.000551057	SC2	SC2
SC2_T cells	SC2_EPC	TGFB1	TGFBR2	0.139086	3	TGFB1_TGFBR2	TGFB1 - TGFBR2	TGFb	Secreted Signaling	10716993	SC2_T cells -> SC2_EPC	0.000754225	SC2	SC2
SC2_Mast cells	SC2_EPC	THBS1	ITGA3_ITGB1	0.186133	3	THBS1_ITGA3_ITGB1	THBS1 - (ITGA3+ITGB1)	THBS	ECM-Receptor	KEGG: hsa04512	SC2_Mast cells -> SC2_EPC	0.00464252	SC2	SC2
SC2_Mast cells	SC2_EPC	THBS1	CD47	0.221272	3	THBS1_CD47	THBS1 - CD47	THBS	ECM-Receptor	KEGG: hsa04512	SC2_Mast cells -> SC2_EPC	0.0108965	SC2	SC2
SC2_Mast cells	SC2_EPC	THBS1	ITGA3	0.164612	3	THBS1_ITGA3	THBS1 - ITGA3	THBS	Secreted Signaling	10196234	SC2_Mast cells -> SC2_EPC	0.00229988	SC2	SC2
SC2_Mast cells	SC2_EPC	THBS1	ITGA6	0.265711	3	THBS1_ITGA6	THBS1 - ITGA6	THBS	Secreted Signaling	12909644	SC2_Mast cells -> SC2_EPC	0.0232026	SC2	SC2
SC2_Mast cells	SC2_EPC	THBS1	ITGB1	0.214019	3	THBS1_ITGB1	THBS1 - ITGB1	THBS	Secreted Signaling	15292271	SC2_Mast cells -> SC2_EPC	0.00934898	SC2	SC2
SC2_Mast cells	SC2_EPC	THBS1	LRP1	0.160992	3	THBS1_LRP1	THBS1 - LRP1	THBS	Secreted Signaling	9045712	SC2_Mast cells -> SC2_EPC	0.00200628	SC2	SC2
SC2_Mast cells	SC2_EPC	THBS1	LRP5	0.159208	3	THBS1_LRP5	THBS1 - LRP5	THBS	Secreted Signaling	7775583	SC2_Mast cells -> SC2_EPC	0.00187133	SC2	SC2
SC2_Mast cells	SC2_EPC	THBS1	SCARB1	0.1539	3	THBS1_SCARB1	THBS1 - SCARB1	THBS	Secreted Signaling	32196115	SC2_Mast cells -> SC2_EPC	0.00150686	SC2	SC2
SC2_Mast cells	SC2_EPC	THBS1	SDC1	0.189655	3	THBS1_SDC1	THBS1 - SDC1	THBS	ECM-Receptor	KEGG: hsa04512	SC2_Mast cells -> SC2_EPC	0.00512952	SC2	SC2
SC2_Mast cells	SC2_EPC	THBS1	SDC4	0.249362	3	THBS1_SDC4	THBS1 - SDC4	THBS	ECM-Receptor	KEGG: hsa04512	SC2_Mast cells -> SC2_EPC	0.0181292	SC2	SC2
SC2_T cells	SC2_EPC	TIGIT	NECTIN2	0.147433	3	TIGIT_NECTIN2	TIGIT - NECTIN2	TIGIT	Cell-Cell Contact	PMID: 1313846; PMID:24987108	SC2_T cells -> SC2_EPC	0.00113315	SC2	SC2
SC2_T cells	SC2_EPC	TIGIT	PVR	0.139547	3	TIGIT_PVR	TIGIT - PVR	TIGIT	Cell-Cell Contact	PMID:24987108	SC2_T cells -> SC2_EPC	0.000772384	SC2	SC2
SC2_Macrophages	SC2_EPC	TIMP1	CD63	0.374312	3	TIMP1_CD63	TIMP1 - CD63	TIMP	Secreted Signaling	16917503	SC2_Macrophages -> SC2_EPC	0.0691437	SC2	SC2
SC2_Mast cells	SC2_EPC	TIMP1	CD63	0.457345	3	TIMP1_CD63	TIMP1 - CD63	TIMP	Secreted Signaling	16917503	SC2_Mast cells -> SC2_EPC	0.112306	SC2	SC2
SC2_Macrophages	SC2_EPC	TIMP2	CD44	0.16549	3	TIMP2_CD44	TIMP2 - CD44	TIMP	Secreted Signaling	14871815	SC2_Macrophages -> SC2_EPC	0.00237527	SC2	SC2
SC2_Macrophages	SC2_EPC	TIMP2	ITGA3	0.145493	3	TIMP2_ITGA3	TIMP2 - ITGA3	TIMP	Secreted Signaling	12887919	SC2_Macrophages -> SC2_EPC	0.00103519	SC2	SC2
SC2_Macrophages	SC2_EPC	TIMP2	ITGB1	0.18292	3	TIMP2_ITGB1	TIMP2 - ITGB1	TIMP	Secreted Signaling	16326706	SC2_Macrophages -> SC2_EPC	0.00422442	SC2	SC2
SC2_B cells	SC2_EPC	TLN1	ITGB5	0.113795	3	TLN1_ITGB5	TLN1 - ITGB5	TLN1	Secreted Signaling	32196115	SC2_B cells -> SC2_EPC	0.000152598	SC2	SC2
SC2_Macrophages	SC2_EPC	TLN1	ITGB5	0.16183	3	TLN1_ITGB5	TLN1 - ITGB5	TLN1	Secreted Signaling	32196115	SC2_Macrophages -> SC2_EPC	0.00207186	SC2	SC2
SC2_Mast cells	SC2_EPC	TLN1	ITGB5	0.141472	3	TLN1_ITGB5	TLN1 - ITGB5	TLN1	Secreted Signaling	32196115	SC2_Mast cells -> SC2_EPC	0.000851488	SC2	SC2
SC2_T cells	SC2_EPC	TLN1	ITGB5	0.144835	3	TLN1_ITGB5	TLN1 - ITGB5	TLN1	Secreted Signaling	32196115	SC2_T cells -> SC2_EPC	0.00100337	SC2	SC2
SC2_Macrophages	SC2_EPC	TNFSF12	TNFRSF12A	0.135682	3	TNFSF12_TNFRSF12A	TNFSF12 - TNFRSF12A	TWEAK	Secreted Signaling	KEGG: hsa04060	SC2_Macrophages -> SC2_EPC	0.000629762	SC2	SC2
SC2_Macrophages	SC2_EPC	TNFSF13	TNFRSF14	0.146158	3	TNFSF13_TNFRSF14	TNFSF13 - TNFRSF14	TNFSF	Secreted Signaling	10706119	SC2_Macrophages -> SC2_EPC	0.00106806	SC2	SC2
SC2_Macrophages	SC2_EPC	TNFSF13	TNFRSF1A	0.150719	3	TNFSF13_TNFRSF1A	TNFSF13 - TNFRSF1A	TNFSF	Secreted Signaling	10706119	SC2_Macrophages -> SC2_EPC	0.00131375	SC2	SC2
SC2_Macrophages	SC2_EPC	TNFSF13B	TFRC	0.193195	3	TNFSF13B_TFRC	TNFSF13B - TFRC	TNFSF	Secreted Signaling	32103204	SC2_Macrophages -> SC2_EPC	0.0056499	SC2	SC2
SC2_Macrophages	SC2_EPC	VCAN	CD44	0.169346	3	VCAN_CD44	VCAN - CD44	VCAN	Secreted Signaling	10950950	SC2_Macrophages -> SC2_EPC	0.00272564	SC2	SC2
SC2_Macrophages	SC2_EPC	VCAN	EGFR	0.145777	3	VCAN_EGFR	VCAN - EGFR	VCAN	Secreted Signaling	16045811	SC2_Macrophages -> SC2_EPC	0.00104914	SC2	SC2
SC2_Macrophages	SC2_EPC	VCAN	ITGB1	0.187633	3	VCAN_ITGB1	VCAN - ITGB1	VCAN	Secreted Signaling	11805102	SC2_Macrophages -> SC2_EPC	0.00484624	SC2	SC2
SC2_Macrophages	SC2_EPC	VEGFA	EGFR	0.143195	3	VEGFA_EGFR	VEGFA - EGFR	VEGF	Secreted Signaling	32196115	SC2_Macrophages -> SC2_EPC	0.000927065	SC2	SC2
SC2_Mast cells	SC2_EPC	VEGFA	EGFR	0.17313	3	VEGFA_EGFR	VEGFA - EGFR	VEGF	Secreted Signaling	32196115	SC2_Mast cells -> SC2_EPC	0.0031011	SC2	SC2
SC2_Macrophages	SC2_EPC	VEGFA	EPHB2	0.168616	3	VEGFA_EPHB2	VEGFA - EPHB2	VEGF	Secreted Signaling	2.61983e+23	SC2_Macrophages -> SC2_EPC	0.00265682	SC2	SC2
SC2_Mast cells	SC2_EPC	VEGFA	EPHB2	0.211542	3	VEGFA_EPHB2	VEGFA - EPHB2	VEGF	Secreted Signaling	2.61983e+23	SC2_Mast cells -> SC2_EPC	0.00885132	SC2	SC2
SC2_Macrophages	SC2_EPC	VEGFA	ITGAV	0.133692	3	VEGFA_ITGAV	VEGFA - ITGAV	VEGF	Secreted Signaling	32196115	SC2_Macrophages -> SC2_EPC	0.000564338	SC2	SC2
SC2_Mast cells	SC2_EPC	VEGFA	ITGAV	0.159451	3	VEGFA_ITGAV	VEGFA - ITGAV	VEGF	Secreted Signaling	32196115	SC2_Mast cells -> SC2_EPC	0.00188936	SC2	SC2
SC2_Macrophages	SC2_EPC	VEGFA	ITGB1	0.183392	3	VEGFA_ITGB1	VEGFA - ITGB1	VEGF	Secreted Signaling	32196115	SC2_Macrophages -> SC2_EPC	0.00428424	SC2	SC2
SC2_Mast cells	SC2_EPC	VEGFA	ITGB1	0.235119	3	VEGFA_ITGB1	VEGFA - ITGB1	VEGF	Secreted Signaling	32196115	SC2_Mast cells -> SC2_EPC	0.0142191	SC2	SC2
SC2_Macrophages	SC2_EPC	VIM	CD44	0.278248	3	VIM_CD44	VIM - CD44	VIM	Secreted Signaling	22216242	SC2_Macrophages -> SC2_EPC	0.0274904	SC2	SC2
SC2_Mast cells	SC2_EPC	VIM	CD44	0.281823	3	VIM_CD44	VIM - CD44	VIM	Secreted Signaling	22216242	SC2_Mast cells -> SC2_EPC	0.0287726	SC2	SC2
SC2_T cells	SC2_EPC	VIM	CD44	0.249561	3	VIM_CD44	VIM - CD44	VIM	Secreted Signaling	22216242	SC2_T cells -> SC2_EPC	0.0181872	SC2	SC2
